# Supplementary material for: Transcriptional profiling of the leaves of near-isogenic rice lines with contrasting drought tolerance at the reproductive stage in response to water deficit
Source: BMC Genomics. 2015 Dec 29;16:1110. doi: 10.1186/s12864-015-2335-1 (PMC4696290; doi:10.1186/s12864-015-2335-1)
Supplement: Additional file 1: — Morphological and physiological traits and grain yield of IR64 introgressed NILs under drought-stress condition. LDW: leaf dry weight; LA: leaf area; PLH: plant height; GY, grain yield (kg ha-1); TR: transpiration rate; Cond.: stomatal conductance; TWU: total water uptake; A: assimilation rate (photosynthesis); T: transpiration; TTSW: total transpirable soil water; 0.2: severe water stress treatment (FTSW); 0.5: mild water stress treatment (FTSW); 1.0: control. Yellow cell: higher performance of +QTL NIL compared with -QTL NIL. (XLSX 10 kb) [file 12864_2015_2335_MOESM1_ESM.xlsx]

## Sheet: Additional file 1
Additional file 1. Morphological and physiological traits and grain yield of IR64 introgressed NILs under drought-stress condition
Rice genotypes	LDW			LA			PLH			GY		TR	Cond.	TWU		A	T	TTSW
	0.2	0.5	1	0.2	0.5	1	0.2	0.5	1	0.2	1	0.2	0.2	0.2	1	0.2	0.2	0.2
IR77298-14-1-2-B-10 (+QTL)	34.065	34.8575	52.8175	2639.84	4925.53	8550.36	116	117.25	135.25	1183	4192	1.1	1.14	36.9	201	24.4	8.6	3.17
IR77298-14-1-2-B-13 (-QTL)	25.7825	32.85	37.31	2197.11	3737.93	7645.81	112.75	113.33	121.75	1486	4476	1.1	1.06	34.2	171	22.2	8	3.28
IR77298-5-6-B-11 (-QTL)	43.31	47.41	57.095	4832.89	8067.71	13695	112	106.75	118.5	776	5421	1.1	1.04	35.9	198	22.7	8	3.13
IR77298-5-6-B-18 (+QTL)	48.57	34.7725	43.0767	4592.89	7175.04	8991.48	112.33	111.75	122	1171	4436	1	1.13	36	194	23.4	9.5	3.2
IR64	26.44	30.9433	37.3825	3460.81	5220.99	8613.59	105.5	105	113.5	542	4855	1.2	1.16	36.9	194	25.3	8.2	3.21
LDW: leaf dry weight; LA: leaf area; PLH: Plant height; GY: grain yield (kg ha-1); TR: transpiration rate; Cond.: stomatal conductance; TWU: total water uptake; A: assimilation rate (photosynthesis) ; T: transpiration; TTSW: total transpirable soil water; 0.2: severe water stress treatment (FTSW); 0.5: mild water stress treatment (FTSW); 1.0: control. Yellow cell: higher performance of +QTL NIL c…
