# Supplementary material for: Transcriptional profiling of the leaves of near-isogenic rice lines with contrasting drought tolerance at the reproductive stage in response to water deficit
Source: BMC Genomics. 2015 Dec 29;16:1110. doi: 10.1186/s12864-015-2335-1 (PMC4696290; doi:10.1186/s12864-015-2335-1)
Supplement: Additional file 2: — The complete list of differentially expressed genes (DEGs) in different clusters in rice genotypes at different water-deficits (clusters I -VIII). From a to h:10: IR77298-14-1-2-B tolerant NIL, i.e., IR77298-14-1-2-B-10; 13: IR77298-14-1-2-B susceptible NIL, i.e., IR77298-14-1-2-B-13; 18: IR77298-5-6-B tolerant NIL, i.e., IR77298-5-6-B-18; 11: IR77298-5-6-B susceptible NIL, i.e., IR77298-5-6-B-11; 0.2 and 0.5 FTSW are severe and mild water-deficit treatments; blank cell: no change in gene expression. (XLSX 1219 kb) [file 12864_2015_2335_MOESM2_ESM.xlsx]

## Sheet: cluster 1
Additional file 2a. The complete list of differentially expressed genes (DEGs) in different clusters in rice genotypes at different water-deficits (cluster I)
Gene ID	0.2 FTSW						0.5 FTSW
	IR64	10	13	11	18		IR64	10	13	11	18
LOC_Os01g01369	-1.07
LOC_Os01g02190	1.746		1.135
LOC_Os01g03270			1.423
LOC_Os01g04600	1.216
LOC_Os01g04690										1.063
LOC_Os01g05180	1.224	1.249
LOC_Os01g05570										-1.031
LOC_Os01g05900					1.123
LOC_Os01g06836				-1.662
LOC_Os01g07460	-1.088	-1.047
LOC_Os01g07780			-1.19
LOC_Os01g08380	-1.729	-1.645
LOC_Os01g08540	1.014
LOC_Os01g08940	-1.132	-1.034
LOC_Os01g09080		-1.033	-1.415
LOC_Os01g10230	1.134		1.075
LOC_Os01g12200								1.018
LOC_Os01g12570								1.452
LOC_Os01g13180			2.271
LOC_Os01g15700								1.161
LOC_Os01g16310			1.088
LOC_Os01g16510				1.014
LOC_Os01g21720											-1.044
LOC_Os01g22230		-1.195
LOC_Os01g27380		-1.085	-1.603
LOC_Os01g34860									1.036
LOC_Os01g35120			-1.051
LOC_Os01g36710		1.203
LOC_Os01g37690	-1.498	-1.047
LOC_Os01g41160							1.237
LOC_Os01g41810				1.478	1.027
LOC_Os01g43760	-1.022
LOC_Os01g44200										1.267	1.201
LOC_Os01g45860				1.047					1.046
LOC_Os01g46010	-1.108
LOC_Os01g47870				2.196
LOC_Os01g49260			-1.172
LOC_Os01g50040			1.086
LOC_Os01g51380				1.01
LOC_Os01g51390			1.037
AK062987			-1.064
LOC_Os01g53720	-1.517
LOC_Os01g55090					2.17
LOC_Os01g56080							-1.28
LOC_Os01g56530	1.264	1.715
LOC_Os01g58510	-1.183	-1.161
LOC_Os01g59320								-1.036
LOC_Os01g59350			-1.144
LOC_Os01g60430								1.058
LOC_Os01g60860											1.16
LOC_Os01g61340	1.223
LOC_Os01g61610	-3.92	-2.333
LOC_Os01g62070	-1.082	-1.051
LOC_Os01g62290								1.439
LOC_Os01g62620				1.104	1.015
LOC_Os01g63370			1.246	1.285
LOC_Os01g63710									-1
LOC_Os01g64000					1.964
LOC_Os01g65900			-1.097
LOC_Os01g66130									1.311
LOC_Os01g66890				-1.095
LOC_Os01g67314								-1.018
LOC_Os01g68870			-1.094
LOC_Os01g70660	1.199			1.452
LOC_Os01g70950								1.186
LOC_Os01g71170											1.895
LOC_Os01g72700				-1.187
LOC_Os01g74510								-1.197
LOC_Os02g02480					-1.031
LOC_Os02g03760		1.213	1.113
LOC_Os02g06280			1.004
LOC_Os02g06420		1.153	1.092
LOC_Os02g08030			-1.931		-1.112
LOC_Os02g09250	-1.406	-1.17
LOC_Os02g11970							1.363
LOC_Os02g12360			1.563
LOC_Os02g12550		-1.464
LOC_Os02g12850			1.325
AK064586					-1.01
LOC_Os02g15950		-1.238
LOC_Os02g17880										1.348
LOC_Os02g18470	1.809
LOC_Os02g19990		3.312	3.062
LOC_Os02g21550		-1.579	-3.052
LOC_Os02g21980								1.316
LOC_Os02g22200					1.272
LOC_Os02g22820		1.509
LOC_Os02g24080									1.09
LOC_Os02g24410	1.064
LOC_Os02g24810				1.004
LOC_Os02g25760											-2.051
LOC_Os02g26450					2.166
LOC_Os02g26580	-1.107
LOC_Os02g26680		1.682	1.028
LOC_Os02g27060				-1.273	-1.287
LOC_Os02g29450	-2.072		-3.168
LOC_Os02g29600	-1.26
LOC_Os02g29980				1.164
LOC_Os02g31860		-1.038
LOC_Os02g33590	-1.864	-1.348		1.081	-3.393		-1.704		-2.569		-2.957
LOC_Os02g33670					1.248
LOC_Os02g34310								1.285
LOC_Os02g35060									-1.059
LOC_Os02g35190	-1.173
LOC_Os02g35460		1.085
LOC_Os02g36850							1.177
LOC_Os02g38340				1.136
LOC_Os02g38360								1.507
LOC_Os02g45090			1.091
LOC_Os02g46920					-1.197
LOC_Os02g47010	-1.114		-1.136
LOC_Os02g47660	-1.26
LOC_Os02g49850							-1.209
LOC_Os02g50810			-1.356	-1.066
LOC_Os02g51680				1.719
LOC_Os02g51870					1.611
LOC_Os02g52060							-1.111
LOC_Os02g54350								1.244
LOC_Os02g54520				2.266	1.635
LOC_Os02g55150			1.124
AK071338				2.455
LOC_Os02g57040			-1.049
LOC_Os02g57300					1.17
LOC_Os02g57870									-1.213
LOC_Os03g01420	-1.182	-1.096
AK062759											-1.185
LOC_Os03g02480				1.012
LOC_Os03g02800			-1.07
LOC_Os03g03490							2.009
LOC_Os03g03560		1.321
LOC_Os03g04020				1.117
LOC_Os03g05330	1.121		1.096
LOC_Os03g05780				1.484	1.149
LOC_Os03g05940		1.02
LOC_Os03g08620											-1.444
LOC_Os03g08834			1.679
LOC_Os03g10469								1.143
LOC_Os03g11410			1.092
LOC_Os03g11710								-1.034
LOC_Os03g11750									1.814
LOC_Os03g13760		1.065
LOC_Os03g16460	1.269
LOC_Os03g18220	-1.029
LOC_Os03g19910				1.728
LOC_Os03g21400				1.494	1.386
LOC_Os03g21640									1.374
LOC_Os03g22080	1.355
AK110771		2.121	1.454
LOC_Os03g22550	1.22
LOC_Os03g22820			1.2
LOC_Os03g25374				1.993
LOC_Os03g25480			-1.999				-1.219
LOC_Os03g26260		-1.137	-3.34
AK240909					-1.209
LOC_Os03g29740								-1.05
LOC_Os03g29960								1.042
LOC_Os03g30680					1.512
LOC_Os03g30910			-2.211	-1.45
LOC_Os03g32030			1.338
LOC_Os03g34040	-1.327
LOC_Os03g35370									1.307		-1.08
LOC_Os03g36580								1.037
LOC_Os03g39170				1.677
LOC_Os03g39230		1.037
LOC_Os03g40390		-1.266	-1.36
LOC_Os03g40550					1.014
LOC_Os03g41100								-2.782		-1.148
LOC_Os03g43684			-1.412
LOC_Os03g44310	-1.94	-1.126
LOC_Os03g44670							-1.045		-1.679
LOC_Os03g45000		1.901	1.018
LOC_Os03g47730							-1.153
LOC_Os03g55080				1.286	1.009
LOC_Os03g55620	-1.348	-1.348
AK105547	1.178	1.811
LOC_Os03g57960								-1.99
LOC_Os03g59450									1.082
AK062378								1.145
LOC_Os03g60410								-1.247
LOC_Os03g60509			-1.281		-1.035
LOC_Os03g61410	-1.046
LOC_Os03g61560									-1.035
LOC_Os03g62040	-1.204	-1.025
LOC_Os03g62530					1.833
LOC_Os03g64140								1.022
LOC_Os04g01600			1.168
LOC_Os04g19480	1.439	4.37
LOC_Os04g20260										1.65
LOC_Os04g20474										1.624
LOC_Os04g21370					1.456
AK242761				1.972
LOC_Os04g24340										-4.078
LOC_Os04g26160				1.571
LOC_Os04g26340											1.149
LOC_Os04g28040	1.011	1.339
LOC_Os04g32710	-1.21	-1.198
AK070396	2.393
LOC_Os04g34450			1.043
LOC_Os04g34500	1.039
LOC_Os04g36630		1.16
LOC_Os04g37570								-1.005
LOC_Os04g37619	-1.13	-1.081
LOC_Os04g38570			1.064		1.077
LOC_Os04g38690				1.417	1.168
LOC_Os04g41830	1.143
LOC_Os04g41980							1.513
LOC_Os04g44290								-1.413
LOC_Os04g44730			-1.537
LOC_Os04g45450	1.335		1.178
LOC_Os04g45740	-1.376
LOC_Os04g46140	-1.058
LOC_Os04g46850				1.634
LOC_Os04g48510										3.278	2.529
LOC_Os04g49320								-1.082
LOC_Os04g49510									1.242
LOC_Os04g49900			-1.101							1.656
LOC_Os04g50070	2.486
LOC_Os04g51000								1.228
LOC_Os04g51460										2.992
LOC_Os04g52850										-1.044
LOC_Os04g54130	1.348	1.485
LOC_Os04g54490				1.36
LOC_Os04g54920			1.086
LOC_Os04g55480	1.071
LOC_Os04g56490		-1.244
LOC_Os04g57570	2.724		1.422
LOC_Os04g59430								-1.208			-1.215
LOC_Os05g01050			1.017
LOC_Os05g01390		-1.008
LOC_Os05g02820		-1.041	-2.442
AK062730	-1.201		-1.331
LOC_Os05g04840				1.591	1.3
LOC_Os05g05354	-1.069
LOC_Os05g05660										-1.34
LOC_Os05g06470			1.034
LOC_Os05g06480			-1.094
LOC_Os05g06710				1.465	1.362
LOC_Os05g09680	1.139
LOC_Os05g10790								2.174
LOC_Os05g11428	-1.155
LOC_Os05g11860								-1.645
LOC_Os05g12400	-1.953	-1.293
LOC_Os05g13390			3.464
LOC_Os05g13650								1.183		1.509
LOC_Os05g14260								-2.073		-1.659
LOC_Os05g14820		1.701
AK105514								1.29
LOC_Os05g15230									1.93
LOC_Os05g15290			1.496
LOC_Os05g15410								1.047
LOC_Os05g16664			-1.534
LOC_Os05g22270			-1.066
LOC_Os05g23210				1.536
LOC_Os05g24140					-1.22
LOC_Os05g25974							1.076	-1.023
LOC_Os05g27340									1.307
AK241777					-1.203
LOC_Os05g29690			1.305
LOC_Os05g33510								1.184
LOC_Os05g33590	-1.054		-1.107
AK063711								1.151
LOC_Os05g34740	1.067
LOC_Os05g35380					-1.589
LOC_Os05g35730					1.082
LOC_Os05g37860		-1.182
LOC_Os05g39390	2.035
LOC_Os05g40230	1.338			1.732
LOC_Os05g40430				1.167
LOC_Os05g41380	-1.153		-1.618
LOC_Os05g43680	1.048
LOC_Os05g46000		1.076
LOC_Os05g49030	-1.249
LOC_Os05g49950				-1.069
LOC_Os05g50030				1.402
LOC_Os05g50080									-1.151
LOC_Os05g50910	-1.711			-1.092
LOC_Os05g51180		1.12	1.055
LOC_Os06g02600									-1.044
LOC_Os06g07330				1.441	1.17
LOC_Os06g07470								-1.117
LOC_Os06g09390									1.412
LOC_Os06g10280	1.071	1.453
LOC_Os06g10930		1.762
LOC_Os06g11000	-1.358
LOC_Os06g11900	1.163
LOC_Os06g12840			-2.6		-1.381
LOC_Os06g13640	1.318
LOC_Os06g13830									1.073
LOC_Os06g15700	1.112		1.026
LOC_Os06g15890								1.061
LOC_Os06g16820				1.748	1.428
LOC_Os06g17410										2.477
LOC_Os06g20190											-1.215
LOC_Os06g20250											1.771
LOC_Os06g21380								1.235
LOC_Os06g22620											-1.028
LOC_Os06g23970			-1.1
LOC_Os06g24240					1.033
LOC_Os06g29710			1.22	2.719
LOC_Os06g33090									-1.353
LOC_Os06g33190				1.357	1.067
LOC_Os06g34400					1.16
LOC_Os06g36060				1.821
LOC_Os06g36880								-1.426		-1.116
LOC_Os06g37200			-1.347
AK070117	-2.928	-1.169
LOC_Os06g37550		2.398	1.354
LOC_Os06g38430							-1.182	-1.258
LOC_Os06g38564	1.519	2.753	1.64	2.558	2.33						1.448
LOC_Os06g41880					1.052
LOC_Os06g42130		1.586
LOC_Os06g44374			1.028	1.42
LOC_Os06g44500		-1.011
LOC_Os06g45900			1.076
LOC_Os06g47220			-1.145		-1.121
LOC_Os06g49870										-1.161
LOC_Os06g50140								-1.092
LOC_Os07g02630								-1.414
LOC_Os07g03180					1.014
LOC_Os07g04160			-1.262		-1.026
LOC_Os07g04170					-1.062
LOC_Os07g05590	1.71
LOC_Os07g06750			1.22
LOC_Os07g08500								-1.133
AK120421	1.256										-1.198
LOC_Os07g10510		-1.37
LOC_Os07g10560	1.579	2.045	1.078	2.302	1.152
LOC_Os07g12160		1.273
LOC_Os07g15920	-1.116		-1.469
LOC_Os07g17450								1.263
LOC_Os07g18300				-1.02	-1.195
LOC_Os07g22250			-1.47		-1.335
LOC_Os07g23730	1.056	1.132
LOC_Os07g25770					1.486
LOC_Os07g26690								1.113
LOC_Os07g27460	1.039	1.125
LOC_Os07g27670	2.109	2.341	1.757	2.568	1.803
LOC_Os07g29190							-1.439	-1.595
LOC_Os07g30630								-1.356			-2.382
LOC_Os07g31140								1.168
LOC_Os07g34240								-1.492		-1.475
LOC_Os07g34360	-1.857
LOC_Os07g34430								-2.189		-1.011
LOC_Os07g34760					-1.632
LOC_Os07g35410										-3.448	-3.529
LOC_Os07g37010				1.349				1.057
LOC_Os07g41470	-1.657			-1.356
LOC_Os07g41890				1.681
LOC_Os07g42580		1.591
LOC_Os07g43990							1.022
LOC_Os07g44730		1.386
LOC_Os07g45320								-1.119
AK073136					1.213
LOC_Os07g48760	-1.85
LOC_Os08g01210	1.096
LOC_Os08g02904			-1.165
LOC_Os08g03579		1.042
LOC_Os08g04160		2.411
LOC_Os08g05780								-1.149		-1.125
LOC_Os08g06370									-1.68
LOC_Os08g06390			-1.197	1.337
LOC_Os08g06640	-1.283	-1.023
LOC_Os08g06840	1.255
LOC_Os08g07260		-4.138
LOC_Os08g08290								-1.349
LOC_Os08g10270	1.552			1.578
LOC_Os08g10608								-1.029
LOC_Os08g12240	1.542
LOC_Os08g14320			-1.493
LOC_Os08g15190		1.386
LOC_Os08g15550									1.915
LOC_Os08g17860					1.988
LOC_Os08g19170			1.058
LOC_Os08g22250				1.951	1.292
LOC_Os08g22310								-1.018
LOC_Os08g23140	1.062
LOC_Os08g23810									-1.029
LOC_Os08g30860			1.005
LOC_Os08g30930	1.165
LOC_Os08g32610			-1.225
LOC_Os08g33520	-1.213		-1.317
AK109251			-1.133	-1.008
LOC_Os08g37150							1.817
LOC_Os08g38730				1.052	1.052
LOC_Os08g39140		-1.191
LOC_Os08g41390								1.061
LOC_Os08g41570	1.516
LOC_Os08g42210	1.149			1.158
LOC_Os08g42670										-1.402
LOC_Os08g42740	1.264		1.014
LOC_Os09g02510		-1.022
LOC_Os09g03760	1.398			2.674
LOC_Os09g04090	1.384			1.414
LOC_Os09g04440				-1.337
LOC_Os09g07180										-1.075
LOC_Os09g09530	1.481
LOC_Os09g10600		1.237									1.033
LOC_Os09g11160	1.294
LOC_Os09g14050			1.736
LOC_Os09g15490	-1.27		-1.518
LOC_Os09g16250							-1.165
LOC_Os09g18090		1.272
LOC_Os09g20090											1.33
LOC_Os09g21370	-1.278
LOC_Os09g23720	1.279	1.448
AK242825										-1.039
LOC_Os09g26260		1.019
LOC_Os09g27900	-1.259
LOC_Os09g28780			-1.09
AK062866				1.12
LOC_Os09g31486			1.018
LOC_Os09g32300		1.016
LOC_Os09g36190	1.003
LOC_Os09g36220	1.231	1.254
LOC_Os09g37344			1.086
LOC_Os10g03740								-1.464
LOC_Os10g04850					2.096
LOC_Os10g09700					-2.2
LOC_Os10g10060										3.399
LOC_Os10g11590		-1.795	-2.693
LOC_Os10g17120					1.086
LOC_Os10g17130				1.978
LOC_Os10g18880	1.919
LOC_Os10g22164	1.657
LOC_Os10g25580	-3.114	-1.125
LOC_Os10g26380	1.71
LOC_Os10g26490	1.274	1.361
LOC_Os10g28140	1.114	1.178
LOC_Os10g28390				1.451	1.107
LOC_Os10g29000	1.153	1.808
LOC_Os10g29514		1.055
LOC_Os10g30162							1.539
LOC_Os10g31080									-1.483		-1.718
LOC_Os10g33810										-1.48
LOC_Os10g33930			1.047		2.289
LOC_Os10g34220		-1.436	-1.803
LOC_Os10g34720			1.096
LOC_Os10g36030		-1.084
LOC_Os10g36880			-1.625
LOC_Os10g37710										1.105
LOC_Os10g38292									-1.095
LOC_Os10g38501		1.052
LOC_Os10g39084			-1.323
LOC_Os10g39510								-1.222
LOC_Os10g39880					-1.077
LOC_Os10g39934		1.43
LOC_Os10g40170			-1.703		-1.441
LOC_Os11g01250	1.133
LOC_Os11g01460	1.958	2.073	1.099	2.236	2.61						1.523
LOC_Os11g01850	-1.905	-1.836
LOC_Os11g02090								1.151
LOC_Os11g03240										2.135	1.3
LOC_Os11g04050	1.101
LOC_Os11g04660							1.74		1.306
LOC_Os11g05660			-1.005
LOC_Os11g06430								1.452
LOC_Os11g06650		-1.301
LOC_Os11g07750			-1.029
LOC_Os11g08260											-1.021
LOC_Os11g09590		1.731	1.23
AK241543									2.301
LOC_Os11g11460	-1.365
LOC_Os11g11500	1.114			1.238
LOC_Os11g13540				-1.995
LOC_Os11g15190				1.74
LOC_Os11g16670					-1.037
AK072193									-1.031
LOC_Os11g26880	-1.329		-1.374
LOC_Os11g27540			-1.726	-1.136
LOC_Os11g30130			1.049	1.579
LOC_Os11g31840								1.101
LOC_Os11g32430					-1.185
LOC_Os11g32710	1.104
LOC_Os11g33040	-2.542	-2.323
AK058394	1.175	1.219
LOC_Os11g35020									1.011
LOC_Os11g36170											1.022
LOC_Os11g36230	-1.805	-1.562
LOC_Os11g36300											-1.148
LOC_Os11g36650										-1.099
LOC_Os11g36850		-1.14
LOC_Os11g40170	1.9		1.42
LOC_Os11g40800							1.389	1.373
LOC_Os11g41370							-1.306
LOC_Os11g42840			1.35
LOC_Os11g43030	-1.357
AK062878								1.104
LOC_Os11g44220	-1.119
LOC_Os11g44340								-1.371
LOC_Os11g44580	1.089	1.162
LOC_Os11g44700	1.061		1.026
LOC_Os11g45924	-1.173
LOC_Os12g01390			1.132
LOC_Os12g02540										1.374
LOC_Os12g04260				-1.083
LOC_Os12g05200			2.614
LOC_Os12g05430	-1.135
LOC_Os12g07010	-1.115	-1.004
LOC_Os12g07680				1.183
LOC_Os12g08860					1.006
LOC_Os12g12580	-1.696	-1.118
LOC_Os12g12720				-1.348	-2.99
LOC_Os12g13100			1.592
AK069277		-1.985
LOC_Os12g14850	3.169		1.808
LOC_Os12g15240					-1.223
LOC_Os12g16010		1.39	1.029
LOC_Os12g16410	1.417	1.605
LOC_Os12g17560								2.169		3.63
LOC_Os12g17940			-1.259		-1.006
LOC_Os12g19130			1.064	1.232
LOC_Os12g27810											-1.084
LOC_Os12g31230				1.292				1.022
LOC_Os12g31310	1.053	1.451
LOC_Os12g31748		-3.942	-4.279
LOC_Os12g32670			-1.049
LOC_Os12g34470				1.056
LOC_Os12g34840				3.337	1.05
LOC_Os12g35310								1.614
LOC_Os12g38051								2.029			1.366
LOC_Os12g40419									1.256
LOC_Os12g41060										1.84
LOC_Os12g41420		-2.051	-3.077	-1.921	-1.798		-2.069	-1.315	-2.502	-1.808	-3.279
LOC_Os12g41850	-2.568	-2.258
AK243381		1.233
LOC_Os12g42390									-2.68
LOC_Os12g42560					-1.135
LOC_Os12g42884								-1.468
LOC_Os12g43000								1.659
LOC_Os12g44110							-1.199
LOC_Os12g44340				1.002
LOC_Os01g01060	-1.126
LOC_Os01g01280			-1.145
AK066123				1.882	1.097
LOC_Os01g01380				1.047
LOC_Os01g01440					-1.275
LOC_Os01g01510								-1.072
LOC_Os01g01590				3.368
LOC_Os01g02139			-1.615
LOC_Os01g02170			1.57
AK241069	1.027
LOC_Os01g02260		1.906	1.507
LOC_Os01g02300				-1.013	-1.168
LOC_Os01g02690					-1.013
LOC_Os01g02700				-1.163	-1.321
LOC_Os01g02740				1.408
LOC_Os01g03050			1.286
LOC_Os01g03190				1.457
LOC_Os01g03380	2.901
LOC_Os01g03429											-1.113
LOC_Os01g03440								1.043
LOC_Os01g03800	1.055			1.676
LOC_Os01g03940			1.508
LOC_Os01g04580							-1.123	-1.82
LOC_Os01g04620		-1.097	-1.844
LOC_Os01g04630										-1.412
LOC_Os01g04660				1.369
LOC_Os01g04830	1.827
LOC_Os01g05064			-1.073	-1.04
AK101726									1.015
LOC_Os01g05170							-1.019	-1.216
LOC_Os01g05250	-1.031
LOC_Os01g05390									-1.731
LOC_Os01g05670	-1.146
LOC_Os01g06140					-1.023
LOC_Os01g06750								1.418
LOC_Os01g06940		1.966	1.288
LOC_Os01g07190		-1.09
LOC_Os01g07320									1.038
LOC_Os01g07370	-1.336			-1.044
LOC_Os01g07540	1.097
LOC_Os01g07640				1.44
LOC_Os01g08000	-1.096
LOC_Os01g08180											1.007
LOC_Os01g08370							-1.016
LOC_Os01g08620				1.493
LOC_Os01g08690	1.215
LOC_Os01g08750			1.073
LOC_Os01g08820										-1.413
LOC_Os01g08870			1.487	1.83
LOC_Os01g09030		1.155	1.06
LOC_Os01g09260									2.08		1.233
LOC_Os01g09270					-1.003
LOC_Os01g09360			-1.158
LOC_Os01g09450			-1.706
LOC_Os01g09620								1.037
LOC_Os01g09670	-1.081		-1.368
LOC_Os01g09730								2.047		2.704
LOC_Os01g09830							1.482	1.052
LOC_Os01g09840			1.065
LOC_Os01g09870										1.242
LOC_Os01g09880										1.813
LOC_Os01g09980				2.75	2.118
LOC_Os01g10030				1.09	1.048
LOC_Os01g10040		1.031
LOC_Os01g10050			-1.039
AK242704	1.203	1.262
LOC_Os01g10460							-1.07				-1.336
LOC_Os01g10504			-1.018
LOC_Os01g10520							1.11		1.035
LOC_Os01g10590	-1.261		-1.765
LOC_Os01g10600	1.109
LOC_Os01g10670			-1.214		-1.172
LOC_Os01g10680		-1.113
LOC_Os01g10700								-1.071
LOC_Os01g10820								-1.018
LOC_Os01g11054	-1.261
LOC_Os01g11230			-1.078
LOC_Os01g11240			-1.326
LOC_Os01g11530			1.129		1.371
LOC_Os01g11590	-1.236
LOC_Os01g11700			1.16
LOC_Os01g11740								1.009
LOC_Os01g11750			-1.079		-1.017
LOC_Os01g11760					-1.863
LOC_Os01g11910					1.094
LOC_Os01g12010	1.384
AK109722		-1.034
LOC_Os01g12160		-1.372	-1.491
LOC_Os01g12240										-1.13	-1.771
LOC_Os01g12250								1.147
LOC_Os01g12400					-1.209
LOC_Os01g12560										-1.146
LOC_Os01g12690					-1.239
LOC_Os01g12770			-1.033
LOC_Os01g13070	1.527		1.377
LOC_Os01g13140	-1.605
LOC_Os01g13330					1.49
LOC_Os01g13660	-1.084		-1.133
LOC_Os01g13930								1.185
AK109562				1.608
LOC_Os01g14160					1.624
LOC_Os01g14510			-1.325
LOC_Os01g14670	-1.188
LOC_Os01g14800			2.193
LOC_Os01g15320							1.313
AK119383			1.094	1.662
LOC_Os01g15399							1.557
LOC_Os01g15480			1.014
LOC_Os01g15560					1.18
LOC_Os01g15590	1.216
LOC_Os01g15610				-1.129	-1.185
LOC_Os01g15950										-1.119
LOC_Os01g16000			1.11
LOC_Os01g16140			-1.149
LOC_Os01g16280											-1.141
LOC_Os01g16290				-1.04
LOC_Os01g16300	-1.937
LOC_Os01g16560		-1.196
LOC_Os01g16910									-1.051
LOC_Os01g17160		1.218
LOC_Os01g18110									2.46		1.217
LOC_Os01g18440										1.16
AK106473								-1.563
LOC_Os01g18790									-1.013
LOC_Os01g18920			1.34
LOC_Os01g19320			-1.136
LOC_Os01g19820									1.925
LOC_Os01g20100		-1.051
LOC_Os01g20120					-1.255
LOC_Os01g20960					1.436
LOC_Os01g21000					1.82
LOC_Os01g21120					-1.095
LOC_Os01g21160			1.109
LOC_Os01g21200				1.398
LOC_Os01g21450	1.096
LOC_Os01g21750									-1.863
LOC_Os01g21800								1.378
LOC_Os01g21990							1.007
LOC_Os01g22370		-1.022
LOC_Os01g22400			1.718		1.959
LOC_Os01g22510				-1.205
LOC_Os01g22560								-1.079
LOC_Os01g22640	-1.016		-1.342
LOC_Os01g22730		1.158
LOC_Os01g23340									1.308
LOC_Os01g23850					-1.041
LOC_Os01g24030							-1.594	-2.866
LOC_Os01g24470		1.602
LOC_Os01g24810	2.32
LOC_Os01g25010				-2.166	-3.175
LOC_Os01g25100	-1.89	-1.609
LOC_Os01g25110	-2.154	-1.097
AK063501			1.77	1.791
LOC_Os01g25460	-3.413	-3.413
LOC_Os01g25630											1.389
LOC_Os01g25820			-1.428		-1
LOC_Os01g26010										2.635
LOC_Os01g26100	2.391
LOC_Os01g26150	1.923
LOC_Os01g26270			1.211
LOC_Os01g26784								2.882
LOC_Os01g26840										-1.133
LOC_Os01g27130								1.648
LOC_Os01g27270	1.15	2.441
LOC_Os01g27620					-1.017
LOC_Os01g27630								1.215
LOC_Os01g28244								1.465
LOC_Os01g28660	1.219				2.284
LOC_Os01g28780			1.072
LOC_Os01g29170	2.242
LOC_Os01g29220											-1.876
LOC_Os01g29760		-1.007
LOC_Os01g29820			1.154
LOC_Os01g29830					-1.139
LOC_Os01g29870								1.493
LOC_Os01g29890	1.388
LOC_Os01g31160	1.541	1.963
LOC_Os01g31890									-1.74
LOC_Os01g31960											-1.107
LOC_Os01g32650											-1.013
LOC_Os01g32840		-1.279	-1.378
LOC_Os01g32910			-1.014
LOC_Os01g32950											-1.172
LOC_Os01g32964									1.074
LOC_Os01g33000									1.014
LOC_Os01g33580					1.334
LOC_Os01g33910								1.637
AK241235									-1.024
LOC_Os01g34630		1.224	1.161
LOC_Os01g34880								-1.002
LOC_Os01g35110								-1.104
LOC_Os01g35789				1.218	1.018
LOC_Os01g36229	-1.01
LOC_Os01g36540	1.13
LOC_Os01g36880				2.09	1.386
LOC_Os01g37000	3.353
LOC_Os01g37020				1.461
LOC_Os01g37090								-1.069
AK121579	2.321
AK064431				1.65
LOC_Os01g37520	-1.407
LOC_Os01g37560			1.139
LOC_Os01g37630	-1.067		-1.158
LOC_Os01g37670				1.055
LOC_Os01g37780	-1.385	-1.385
LOC_Os01g38030								-1.433			-1.938
LOC_Os01g38040											-1.487
LOC_Os01g38520			1.284
LOC_Os01g38640									-1.163
LOC_Os01g39000			-1.185		-1.085
LOC_Os01g39330	-1.647	-1.524
LOC_Os01g39780								-1.041
LOC_Os01g39840			-1.189
LOC_Os01g39880			1.469
LOC_Os01g40120	-2.001				-1.3
LOC_Os01g40210			2.476		2.89
LOC_Os01g40220			-1.127
LOC_Os01g40240								-1.047
LOC_Os01g40450					1.312
LOC_Os01g40530			1.065	1.173
LOC_Os01g40570			1.005
LOC_Os01g40580		-1.022	-1.206
LOC_Os01g40650									-1.008
LOC_Os01g40680			1.142
LOC_Os01g40760	1.665	2.441	1.278	2.385	1.635
LOC_Os01g40860								1.087
LOC_Os01g41290				-1.29
LOC_Os01g41310				3.5	2.297
LOC_Os01g41970								-1.405
LOC_Os01g42070								-1.629		-1.139
LOC_Os01g42080			1.09
LOC_Os01g42170		2.427	1.444
LOC_Os01g42250									-1.027
LOC_Os01g42850			1.15
AK107945			-1.115
LOC_Os01g42990									-1.006
LOC_Os01g43040				1.043
LOC_Os01g43100	-1.006
LOC_Os01g43150	-1.215	-1.077
LOC_Os01g43250	1.063
LOC_Os01g43390	-1.225
LOC_Os01g43440	-1.165
LOC_Os01g43480										-1.157
LOC_Os01g43510	-1.045
AK122071			1.047
AK067735					-1.154
LOC_Os01g43700					-1.04
LOC_Os01g43710			2.304
LOC_Os01g43870			-1.048
LOC_Os01g44050									-1.658
LOC_Os01g44310				1.344	1.219
LOC_Os01g44340							1.703
LOC_Os01g44360				-1.506
LOC_Os01g44380				1.318	1.24
LOC_Os01g44394			-1.426
LOC_Os01g44430									-1.06
LOC_Os01g45020								1.075
LOC_Os01g45250		-1.12
LOC_Os01g45390			1.127
LOC_Os01g45470					-1.122
LOC_Os01g45620		1.016
LOC_Os01g45710	1.956
LOC_Os01g45830			1.183
AK062494		1.029
LOC_Os01g46169			-1.391	-1.135
LOC_Os01g46210			-1.13
LOC_Os01g46270	-1.194		-1.556
LOC_Os01g46610			1.118	1.133
LOC_Os01g46720										-1.53
LOC_Os01g47200				1.08
LOC_Os01g47350							1.154	1.092
LOC_Os01g47520										4.178
LOC_Os01g47730										1.332
LOC_Os01g47950								-1.253
LOC_Os01g48080								1.261
LOC_Os01g48500								1.076
AK241155							1.997
LOC_Os01g48600	-1.214			-1.193
LOC_Os01g49030			1.056
LOC_Os01g49370	1.138
LOC_Os01g49410			-1.097
LOC_Os01g49770			-1.032
LOC_Os01g50310					1.215
LOC_Os01g50630								1.149
LOC_Os01g50780					-1.001
LOC_Os01g50940	-1.89			-1.542
LOC_Os01g51280			1.091
LOC_Os01g51410	-1.141	-1.141
LOC_Os01g51930	-1.134		-1.592
LOC_Os01g52030									1.283
LOC_Os01g52090	1.166	1.208
LOC_Os01g52280			-1.239
LOC_Os01g52290	-1.106
LOC_Os01g52490								-1.102
LOC_Os01g52530			1.778
LOC_Os01g52890			-1.137
LOC_Os01g53090										-1.2
LOC_Os01g53140									-1.159
LOC_Os01g53294				1.206
LOC_Os01g53420	-1.335	-1.257
LOC_Os01g53710								1.007
LOC_Os01g53750	-4.252	-3.094	-4.813	-1.911	-4.677
LOC_Os01g54040	-1.085		-1.189
LOC_Os01g54190			-1.373
LOC_Os01g54210	-2.35	-1.213	-3.745	-1.01	-2.692
LOC_Os01g54390				-1.04
LOC_Os01g54400		-1.051	-1.197
LOC_Os01g54424									-1.199
LOC_Os01g54450								-1.593
LOC_Os01g54470											1.341
LOC_Os01g54640									1.799
LOC_Os01g54750					1.029
LOC_Os01g54880	-1.022		-1.078
LOC_Os01g55270								1.239
LOC_Os01g55510				-3.131	-3.155
LOC_Os01g55540				1.163
LOC_Os01g55610							1.605
LOC_Os01g55840				1.073
LOC_Os01g56090					1.225
LOC_Os01g56140			-1.289
LOC_Os01g56400				-1.05
LOC_Os01g56450				-1.469
LOC_Os01g56550			1.139
LOC_Os01g56600	1.152		1.13
LOC_Os01g56630				1.009
LOC_Os01g56690										-2.171	-2.956
AK100936										-1.074
LOC_Os01g57230								1.191
LOC_Os01g57280		1.068
LOC_Os01g57690										2.222
LOC_Os01g57730	-1.243	-1.084
AK241915								-1.273
LOC_Os01g58080				-2.224
AK241961			1.153
LOC_Os01g58500		-1.22
LOC_Os01g58580				1.112
LOC_Os01g58600				1.557
LOC_Os01g58650	-1.322
LOC_Os01g58790		-1.055	-1.108
LOC_Os01g58930								1.503
LOC_Os01g59000				1.93	1.616
LOC_Os01g59100				2.105	1.379
LOC_Os01g59410	-1.059	-1.016
LOC_Os01g59480										1.337
LOC_Os01g59530		1.033	1.019
AK063466								-1.022
LOC_Os01g59910	1.103
LOC_Os01g60130			1.108
AK106940	1.345
LOC_Os01g60309			1.21
LOC_Os01g60330			-1.116
LOC_Os01g60650				1.254	1.122
LOC_Os01g60670	1.224	1.432
LOC_Os01g60760			1.282
LOC_Os01g60790			1.038
LOC_Os01g61130	1.345			2
LOC_Os01g61150	-1.411	-1.105
LOC_Os01g61370								-1.475			-2.037
LOC_Os01g61460					1.227
LOC_Os01g61620			-1.109
LOC_Os01g61720	-1.142
LOC_Os01g61980	2.506
LOC_Os01g61990		-1.08
LOC_Os01g62100							-1.093		-1.432
LOC_Os01g62210									-1.079
LOC_Os01g62360				1.239
LOC_Os01g62510	-1.028
LOC_Os01g62720			1.125
AK066114									1.634
LOC_Os01g62790									2.062		1.546
LOC_Os01g63354								1.039
LOC_Os01g64180										-1.007	-1.285
LOC_Os01g64450								1.014
LOC_Os01g64790			1.31		1.999
LOC_Os01g64820							-1.076	-1.104
LOC_Os01g64860							-1.697	-2.041
LOC_Os01g65060			1.13	1.309
LOC_Os01g65490				1.698
LOC_Os01g65550				1.315
LOC_Os01g65620							1.075
LOC_Os01g65780									1.1
LOC_Os01g65850	-1.006		-1.021
AK242719	1.369
LOC_Os01g66230									-1.35
LOC_Os01g66420			-1.016
LOC_Os01g66480	-2.379
LOC_Os01g66530				-1.437	-1.585
LOC_Os01g66910					-1.063
LOC_Os01g67030								1.063
LOC_Os01g67080	-1.563
LOC_Os01g67090							1.001
LOC_Os01g67126				-1.278
LOC_Os01g67134								-1.137
LOC_Os01g67160			-1.002
LOC_Os01g67450				1.347
LOC_Os01g67540	-1.47	-1.279
LOC_Os01g67580			-1.207
LOC_Os01g67600									1.02
LOC_Os01g68104		1.054
LOC_Os01g68300											-1.051
LOC_Os01g68310										-1.06
LOC_Os01g68324								-1.019
LOC_Os01g68370	-2.44	-2.309
LOC_Os01g68500			-1.155
LOC_Os01g68510			1.006
LOC_Os01g68840			-1.491
LOC_Os01g68860					1.549
LOC_Os01g69030	-1.113	-1.064
LOC_Os01g69250		1.104
AK243104	1.879		1.05
LOC_Os01g70080				1.495
LOC_Os01g70230			1.111
LOC_Os01g70240									1.16
LOC_Os01g70290			1.102
LOC_Os01g70390	-2.437	-1.274
LOC_Os01g70420		1.273
LOC_Os01g70440								1.076
LOC_Os01g70560	-1.837	-1.615
LOC_Os01g70700		1.044
LOC_Os01g70710		1.284
LOC_Os01g71040		-1.08
LOC_Os01g71220	-1.012
LOC_Os01g71256							1.865		1.804
LOC_Os01g71330			-1.531	-1.048
LOC_Os01g71430					-1.503
LOC_Os01g71680			1.859
LOC_Os01g71780										1.152
LOC_Os01g71940				1.284
LOC_Os01g72120	-1.418	-1.061
LOC_Os01g72130	-1.202
LOC_Os01g72610				1.131
LOC_Os01g72680			-1.791
LOC_Os01g72740				-1.535
LOC_Os01g72990			-1.208	-1.067
LOC_Os01g73020			1.108
LOC_Os01g73030	1.084
LOC_Os01g73060								-1.196
LOC_Os01g73130	1.005			1.086
LOC_Os01g73420	-1.025
LOC_Os01g73540			-1.139
LOC_Os01g73550								-1.037
LOC_Os01g73730							1.094
LOC_Os01g73810	-2.422	-1.608
LOC_Os01g73860	1.27	1.392
LOC_Os01g74490				1.213
LOC_Os01g74630			-1.009
LOC_Os02g01060			-2.648
LOC_Os02g01350								-1.302
AK106891	1.294
LOC_Os02g01540		-1.006
LOC_Os02g01620	2.182
LOC_Os02g01870				1.208	1.104
LOC_Os02g01920	-1.162
LOC_Os02g02050			1.083
LOC_Os02g02200								-1.117
LOC_Os02g02410					1.025
LOC_Os02g02710		1.107	1.044
LOC_Os02g02810		1.105
LOC_Os02g02910			-1.031
LOC_Os02g03000				1.28	1.005
LOC_Os02g03140			1.03
LOC_Os02g03320								1.013
LOC_Os02g03410									1.145
LOC_Os02g03460				-1.016
LOC_Os02g03560								1.006
LOC_Os02g03830				1.107	1.034
LOC_Os02g03870							-1.174
LOC_Os02g04130					-2.449
LOC_Os02g04410								1.053
LOC_Os02g04670							1.316
LOC_Os02g04720								1.581
LOC_Os02g04880							2.115	1.859
LOC_Os02g04990		-1.115
LOC_Os02g05120							3.223
LOC_Os02g05130					-1.531
LOC_Os02g05440				-1.112
LOC_Os02g05500		1.043
LOC_Os02g05890			-1.604
LOC_Os02g06120	1.726
LOC_Os02g06320								1.128
LOC_Os02g06510							1.89
LOC_Os02g06520								1.178
AK067196									1.024
LOC_Os02g06560			-1.188
LOC_Os02g06850				-1.14
LOC_Os02g07010			1.341
LOC_Os02g07044				-1.397	-1.738
LOC_Os02g07110											-1.318
LOC_Os02g07240								-1.131
LOC_Os02g07410			1.051
LOC_Os02g07440							-3.645
LOC_Os02g07470							-1.164
LOC_Os02g07650					-1.814
LOC_Os02g07750				1.105
LOC_Os02g07870					1.054
LOC_Os02g08070			1.253	1.809
LOC_Os02g08100										1.913	1.135
LOC_Os02g09070											1.611
LOC_Os02g09110								-1.63
LOC_Os02g09359										1.098
LOC_Os02g09410				2.302	2.063
LOC_Os02g09500			1.188		1.417
LOC_Os02g09650			-1.008
LOC_Os02g09990					-3.165
LOC_Os02g10490								-1.609		-1.174
LOC_Os02g10580							-1.054				-1.494
LOC_Os02g10640		1.041
LOC_Os02g10740	1.088		1.062
AK105703				2.06
LOC_Os02g10990									-1.338
LOC_Os02g11710									1.054
LOC_Os02g11800									-1.115
LOC_Os02g11810	1.494
LOC_Os02g11900				1.354
LOC_Os02g11950		-1.065
LOC_Os02g12250			-2.461
LOC_Os02g12310		5.378	4.432
LOC_Os02g12320	-2.678
LOC_Os02g12330				1.716
AK073192										1.348
LOC_Os02g12410							-2.126
LOC_Os02g12420							-1.254
AK110965			1.051
LOC_Os02g12780								1.134
LOC_Os02g13060			-1.313
LOC_Os02g13140	1.066
LOC_Os02g13310			1.317	3.07
AK111683							-1.407	-2.277
LOC_Os02g13570								-2.937
LOC_Os02g13580									-1.084
LOC_Os02g13690			1.719
LOC_Os02g13720							-1.133				-1.581
LOC_Os02g13770									-1.054
LOC_Os02g13820			1.653
LOC_Os02g14059	1.039
LOC_Os02g14310	-1.139
LOC_Os02g14320				1.061
LOC_Os02g14530	-1.073
LOC_Os02g14540	-1.001
LOC_Os02g14660				1.507
LOC_Os02g14760									1.172
LOC_Os02g14790					1.038
LOC_Os02g14860									-1.333
LOC_Os02g14929	1.039
AK110607										1.132
LOC_Os02g15100											1.023
LOC_Os02g15110	1.009
LOC_Os02g15169			-4.902		-2.451
LOC_Os02g15240							1.001
LOC_Os02g15270		1.048
LOC_Os02g15380				3.168	2.997
LOC_Os02g15500										1.727	1.372
LOC_Os02g15510			2.151
LOC_Os02g15670			1.119
LOC_Os02g16040				-1.02
LOC_Os02g16440	1.257
LOC_Os02g16450		1.313
LOC_Os02g16800								-1.004			-1.24
LOC_Os02g16820								1.047
LOC_Os02g16860								1.059
LOC_Os02g17150							1.655
LOC_Os02g17480					-1.108
LOC_Os02g17680	-1.041
LOC_Os02g17730		-2.166
LOC_Os02g17860				1.084
LOC_Os02g17990	1.035	1.307
LOC_Os02g18130							-1.184
LOC_Os02g18460		2.718	1.648
LOC_Os02g18690	-1.377	-1.348
LOC_Os02g18770										-3.415
AK062485		1.027
LOC_Os02g18830									-1.007
LOC_Os02g19040	1.394
LOC_Os02g19130											2.596
LOC_Os02g19410	-1.79
AK099932		1.289
AK064486				1.099
LOC_Os02g19890				-1.279	-1.313
LOC_Os02g20394									-1.073
LOC_Os02g20480			1.179
LOC_Os02g20530							-1.039
LOC_Os02g20710			-1.101
LOC_Os02g21230			1.214
LOC_Os02g21450							1.989		1.361
LOC_Os02g21520			-1.061
LOC_Os02g21690				1.708	1.284
LOC_Os02g21700					1.016
LOC_Os02g21870					1.199
LOC_Os02g22110			-1.839		-1.234
LOC_Os02g23829	1.161	1.557
LOC_Os02g23930		2.574	2.405
AK107927										-1.388	-2.358
LOC_Os02g24290	-2.12	-1.952
LOC_Os02g24574					-1.024
LOC_Os02g24930			-1.251		-1.064
LOC_Os02g25160			1.028	1.157
LOC_Os02g25449			-1.467
LOC_Os02g25870		1.194
LOC_Os02g26070	2.222
LOC_Os02g26140				1.864	1.097
LOC_Os02g26200	2.524		2.255
LOC_Os02g26300	1.26
AK111825		1.893	1.867
LOC_Os02g26390								-1.427		1.18
LOC_Os02g26480								-1.748		2.803
LOC_Os02g26510	1.116	2.025
LOC_Os02g26650								-1.02
LOC_Os02g26710			-1.703
LOC_Os02g26730	1.74
LOC_Os02g27450									-1.263
LOC_Os02g27560	1.169
LOC_Os02g27570							1.424
LOC_Os02g27590					-1.391
LOC_Os02g27592	-1.052
LOC_Os02g27720					1.117
LOC_Os02g27769								-1.148
LOC_Os02g27790							-1.557		-1.607
LOC_Os02g27880				-1.532
LOC_Os02g28030					2.004
LOC_Os02g28074			-1.12		-1.067
LOC_Os02g28130			-1.144
LOC_Os02g28300							1.056
LOC_Os02g28700	-1.184
LOC_Os02g28810								-1.011
LOC_Os02g29090		-1.615
LOC_Os02g29200							-1.663
LOC_Os02g29510			-1.176
LOC_Os02g29520		1.437	1.12
AK120105			-1.272
LOC_Os02g30300								1.318
LOC_Os02g30340			2.114	2.139
LOC_Os02g30420			-1.069		-1.055
LOC_Os02g30624				-1.042
LOC_Os02g30640	1.067
AK111015								-1.108
LOC_Os02g30870				1.313	1.172
LOC_Os02g30930			1.469
LOC_Os02g31074					-1.009
LOC_Os02g31080				-1.389	-1.401
LOC_Os02g31210			-1.196
LOC_Os02g32030				1.054	1.019
LOC_Os02g32370		-1.09
LOC_Os02g32490			1.198
LOC_Os02g32530		-1.23
LOC_Os02g32790									1.235
LOC_Os02g33220											-1.578
LOC_Os02g33320		1.177
LOC_Os02g33700			-1.467		-1.089
LOC_Os02g33750	-1.525
LOC_Os02g33810				-1.067
AK110754		1.244
LOC_Os02g34460								-1.146
LOC_Os02g35070		1.039
LOC_Os02g35080			-1.337
LOC_Os02g35090			-1.031
LOC_Os02g35240		-1.502
LOC_Os02g35270	1.742
LOC_Os02g35500		-1.092	-1.136
LOC_Os02g36000	-1.762
LOC_Os02g36140											1.307
LOC_Os02g36320			-1.051
LOC_Os02g36400				1.109	1.022
LOC_Os02g36540								1.576
LOC_Os02g37060			1.389
LOC_Os02g37580				-1.019	-1.124
LOC_Os02g37590								1.4
LOC_Os02g37980	1.774
LOC_Os02g38386					-1.094
LOC_Os02g38400			1.176
LOC_Os02g38420							1.791				1.746
LOC_Os02g38820			-1.438	-1.174
LOC_Os02g38900	1.206		1.188
LOC_Os02g39090			-1.299
LOC_Os02g39310			-1.279	-1.075
LOC_Os02g39390								1.012
LOC_Os02g39470								1.071
LOC_Os02g39860			-1.505
LOC_Os02g40190					-1.019
LOC_Os02g40260				-1.019	-1.13
LOC_Os02g40420											-1.866
LOC_Os02g40430	-1.048		-1.286
LOC_Os02g40490									-1.033
LOC_Os02g40720		-1.197
LOC_Os02g40800	1.099		1.039
LOC_Os02g40810		1.005
LOC_Os02g41650										1.289
AK067220							-1.167
LOC_Os02g42210				1.177	1.166
LOC_Os02g42560			1.648
LOC_Os02g42720										-1.683
LOC_Os02g43020		-1.115
LOC_Os02g43170			-1.849
LOC_Os02g43220					-1.309
LOC_Os02g43250	1.674	1.892
LOC_Os02g43400										-2.606
LOC_Os02g43430					1.06
LOC_Os02g43510	-1.1
LOC_Os02g43600	-1.093		-1.334
LOC_Os02g43720			1.057
LOC_Os02g43840			-1.336
LOC_Os02g43920	1.032
LOC_Os02g44124				2.589
LOC_Os02g44380			1.446
LOC_Os02g44599			1.526
LOC_Os02g44680	-1.72
LOC_Os02g44850			-2.369	-1.019
LOC_Os02g44990		1.886	1.555
LOC_Os02g45000				-1.206
LOC_Os02g45240		1.007
LOC_Os02g45310			-1.207
LOC_Os02g45320			-1.188
LOC_Os02g45410					1.32
LOC_Os02g45470								-1.319
LOC_Os02g45760			-1.003
LOC_Os02g45880								-1.241
LOC_Os02g46110								1.194
LOC_Os02g46120		1.087
LOC_Os02g46440					1.276
LOC_Os02g46620			1.199
LOC_Os02g46770									1.131
AK119485				-1.101					-1.174
AK108578				1.071
LOC_Os02g47280				1.434	1.13
LOC_Os02g47440		1.032
LOC_Os02g47600									1.113
LOC_Os02g47790			-2.244	-1.337
LOC_Os02g47930										1.072
LOC_Os02g48080										-1.118
LOC_Os02g48150								1.07
LOC_Os02g48360											1.086
LOC_Os02g48390					1.064
LOC_Os02g48480					1.006
LOC_Os02g48490					-2.061
LOC_Os02g48730			-1.497
LOC_Os02g48780										1.022
LOC_Os02g48820								1.121
LOC_Os02g48900								1.025
LOC_Os02g48950					1.54
LOC_Os02g48980								1.425
LOC_Os02g49100							1.512
LOC_Os02g49170									-1.232
LOC_Os02g49310			-1.453
LOC_Os02g49320				1.013
LOC_Os02g49460				-1.259
LOC_Os02g49630											-1.371
LOC_Os02g49700			-1.127
LOC_Os02g49920			-1.259
LOC_Os02g49950				-1.053	-1.127
LOC_Os02g50030			1.087	1.516
LOC_Os02g50150	1.699
LOC_Os02g50174	-1.111
LOC_Os02g50240		-1.198
LOC_Os02g50280	-1.14
LOC_Os02g50480	-1.129	-1.054
LOC_Os02g50560			-1.17	-1.006
LOC_Os02g50590	1.862
LOC_Os02g50880	1.121
LOC_Os02g50990								1.387
LOC_Os02g51300								1.067
LOC_Os02g51340			1.062	1.111
LOC_Os02g51410		-1.193
LOC_Os02g51480	-1.094
LOC_Os02g51600			1.06
LOC_Os02g51820			-1.342
LOC_Os02g52130			-1.011
AK107806		1.651
AK107943			-1.329
LOC_Os02g52620	1.186	1.227
LOC_Os02g52720				2.452	1.219
LOC_Os02g52770			-1.12
LOC_Os02g52810	-1.042
LOC_Os02g52870			-1.537
LOC_Os02g53169									-1.079
LOC_Os02g53180				1.301	1.205
LOC_Os02g53810				-1.295
LOC_Os02g53840	1.138
LOC_Os02g53994			-1.109
AK107441					1.198
LOC_Os02g54510	1.015
LOC_Os02g54540			-1.537
LOC_Os02g54600			1.21
LOC_Os02g54690								-1.893		-1.048
LOC_Os02g54800							-1.125
LOC_Os02g54890	1.074	1.208
LOC_Os02g54960			1.175		2.757
LOC_Os02g55030		-1.064	-1.068
LOC_Os02g55360	1.237	1.575
LOC_Os02g55370	-1.148
LOC_Os02g55550			1.211
LOC_Os02g55580			-1.318
LOC_Os02g55800					1.822
LOC_Os02g55830				1.018
LOC_Os02g55890	1.025
LOC_Os02g56040				-1.108
LOC_Os02g56130			-1.026
LOC_Os02g56150				1.14	1.002
LOC_Os02g56250									1.064
LOC_Os02g56280			-1.097
LOC_Os02g56320		1.18
LOC_Os02g56470									-1.392
LOC_Os02g56870				1.017
LOC_Os02g57010							1.094
LOC_Os02g57140					1.455
LOC_Os02g57180					1.12
LOC_Os02g57970			1.069
LOC_Os02g58040								1.085
LOC_Os02g58080			1.016
LOC_Os02g58120			-1.167
AK240798			-1.07
LOC_Os02g58230				-1.066
LOC_Os02g58350											-1.005
LOC_Os02g58360	1.034
LOC_Os02g58554					1.135
LOC_Os03g01016	1.045	1.099
AK241727								-1.046
AK120679											-1.926
LOC_Os03g01240			-1.83
LOC_Os03g01320		1.441
LOC_Os03g01580								-1.118
LOC_Os03g01590	1.5	2.193
LOC_Os03g01650	-2.502	-2.483
LOC_Os03g01684									1.604
LOC_Os03g01750		1.196
LOC_Os03g01830		1.305
LOC_Os03g01840					-1.059
LOC_Os03g01870		-1.529	-3.168
LOC_Os03g02010			-1.055
LOC_Os03g02280	-1.829
AK070345			-1.242
LOC_Os03g02580			-1.288
LOC_Os03g02762	-2.127	-1.001
LOC_Os03g02790			-1.242
LOC_Os03g02960	-1.002		-1.146
LOC_Os03g03020	-1.103
LOC_Os03g03100									1.069
LOC_Os03g03140									-1.005
LOC_Os03g03270		2.318	1.526
LOC_Os03g03300	2.099
LOC_Os03g03400	-1.102
LOC_Os03g03440		-1.085
LOC_Os03g03500	-1.471		-1.799
LOC_Os03g03540							1.369		1.067
LOC_Os03g03760					1.01
LOC_Os03g04010			1.47
LOC_Os03g04250		1.382	1.245
LOC_Os03g04270									1.34
LOC_Os03g04390		1.136
LOC_Os03g04450	1.018
LOC_Os03g04490			-1.102		-1.035
LOC_Os03g04660								-1.553
LOC_Os03g04740									1.234
LOC_Os03g04830				-1.363	-1.564
LOC_Os03g04930			1.061
LOC_Os03g05030		1.324	1.299
LOC_Os03g05070								-2.102		-1.115
LOC_Os03g05500			-1.407
LOC_Os03g05570					-1.039
LOC_Os03g05630			-1.026
LOC_Os03g05760	1.167		1.144
LOC_Os03g05820				1.461	1.382
LOC_Os03g05920	-1.313	-1.158
LOC_Os03g06160	1.023
LOC_Os03g06190	1.018
LOC_Os03g06390	1.196	1.202
LOC_Os03g06400	1.293
LOC_Os03g06490				1.103	1.024
LOC_Os03g06730	-1.072		-1.169
LOC_Os03g06990	-1.292	-1.264
LOC_Os03g07000			-1.052
LOC_Os03g07150	1.11
LOC_Os03g07170											1.033
LOC_Os03g07350		1.125
AK066912								-1.915
LOC_Os03g07390			-1.207
LOC_Os03g07540			-1.585
LOC_Os03g07620	-1.667	-1.578
LOC_Os03g07700										-1.267
LOC_Os03g07890				1.017
LOC_Os03g07980			-1.169
LOC_Os03g07990			-1.436
LOC_Os03g08040				1.09	1.04
LOC_Os03g08180	2.767
LOC_Os03g08200							1.101
LOC_Os03g08300				-1.085	-1.121
LOC_Os03g08670				1.043
LOC_Os03g08680			1.106
LOC_Os03g08830	1.135
LOC_Os03g08860								1.133
LOC_Os03g08930	-1.75
AK110854								1.778
LOC_Os03g09290			-1.152
LOC_Os03g09870			1.067
LOC_Os03g10110										1.278
LOC_Os03g10350			-1.57
LOC_Os03g10450										-1.002
LOC_Os03g10610	1.973			2.783
LOC_Os03g10680					1.261
LOC_Os03g10750			1.03
LOC_Os03g10770										3.758
LOC_Os03g10780		1.335
LOC_Os03g10870			-1.056
LOC_Os03g10910			-1.339
LOC_Os03g10950				1.286
LOC_Os03g11110					-1.199
LOC_Os03g11170					1.114
LOC_Os03g11400				1.676
LOC_Os03g11500	1.022	1.036
LOC_Os03g11690								-1.3
LOC_Os03g11760							-1.073	-1.838
LOC_Os03g11780				1.276	1.229
LOC_Os03g11819											-1.171
LOC_Os03g11900									-1.052
LOC_Os03g11960				-1.339
LOC_Os03g12390										1.024
LOC_Os03g12460				1.013
LOC_Os03g12470				1.569	1.141
LOC_Os03g12690										-1.928
LOC_Os03g12780							-1.208		-1.354
LOC_Os03g12830	1.15	1.645
AK242199					1.287
LOC_Os03g13040					-1.041
LOC_Os03g13130								1.253
LOC_Os03g13150								1.143
LOC_Os03g13250			-1.172
LOC_Os03g13790				-1.052	-1.076
LOC_Os03g14080								-1.131
LOC_Os03g14110				1.374	1.332
LOC_Os03g14250			-1.484				1.137
LOC_Os03g14270	-1.78	-1.642
LOC_Os03g14500			-2.244
LOC_Os03g14570									1.047
LOC_Os03g14710	1.382	1.382
LOC_Os03g14940			1.092		1.455
LOC_Os03g14950			-1.053
LOC_Os03g15360			1.129	1.824
LOC_Os03g15430	1.205
LOC_Os03g15530				1.214
LOC_Os03g15600			1.001
LOC_Os03g15760		1.233
LOC_Os03g15800	-1.677
AK120655				-1.85
LOC_Os03g16440				1.169	1.118
LOC_Os03g16709					-1.128
LOC_Os03g16970									-1.434
LOC_Os03g17010									1.097
LOC_Os03g17130											-1.27
LOC_Os03g17150								1.478		1.514
LOC_Os03g17170	1.037
LOC_Os03g17280	-1.112
LOC_Os03g17300										1.092
LOC_Os03g17310			1.07
LOC_Os03g17426			-1.415
LOC_Os03g17540					1.166
LOC_Os03g17750					1.083
LOC_Os03g18000				1.503
LOC_Os03g18050							-1.165
LOC_Os03g18100										-2.701
LOC_Os03g18200			-1.208
LOC_Os03g18270	1.083	1.085
LOC_Os03g18290								1.438
LOC_Os03g18779			-1.61		-1.411
LOC_Os03g18820		-1.059	-1.098
LOC_Os03g18930			-1.263		-1.007
LOC_Os03g18960			1.756
LOC_Os03g19000		1.988
LOC_Os03g19040								-1.075
LOC_Os03g19120			-1.042
LOC_Os03g19170			-1.806
LOC_Os03g19200								1.113
AK241375								1.126
LOC_Os03g19500		-1.011
LOC_Os03g19680				1.091
LOC_Os03g19730			1.172
LOC_Os03g19780								1.104
LOC_Os03g19890		1.003
LOC_Os03g19930	-1.313
LOC_Os03g20000				1.559
AK241012	-1.396
LOC_Os03g20300				1.198
LOC_Os03g20380				-1.113
LOC_Os03g20440										-1.141
LOC_Os03g20540									1.586
LOC_Os03g20610											-2.588
LOC_Os03g20650		1.963	1.463
LOC_Os03g20760	-1.161
LOC_Os03g20850	-1.194
AK064647	1.159
LOC_Os03g21000								1.012
LOC_Os03g21020					-1.037
LOC_Os03g21450		1.104
LOC_Os03g21480							-1.415	-1.8
LOC_Os03g21730							1.579
LOC_Os03g21870										-1.253
LOC_Os03g22160				-1.063	-1.216
LOC_Os03g22250				-1.163
LOC_Os03g22340									-1.045
LOC_Os03g22360										1.407
LOC_Os03g22730	1.175	1.255
LOC_Os03g22750	-1.224
LOC_Os03g22800			-1.128
LOC_Os03g23010									1.184
LOC_Os03g24210			-1.039
LOC_Os03g24770		1.046
LOC_Os03g24880								-1.035
LOC_Os03g24920			-1.003
LOC_Os03g24940			-1.072
LOC_Os03g25770								1.163
LOC_Os03g26080			1	1.002
LOC_Os03g26240								-1.37
LOC_Os03g26420		1.454
LOC_Os03g26460								1.072
LOC_Os03g26520				1.421	1.221
LOC_Os03g26690								1.249
LOC_Os03g26791				-1.004					-1.091
LOC_Os03g26830	-1.674
LOC_Os03g26990				1.301	1.06
LOC_Os03g27030		1.35	1.176
LOC_Os03g27060											-1.273
LOC_Os03g27200	-1.338										-2.499
LOC_Os03g27210			-1.527
LOC_Os03g27560		2.171	1.606
LOC_Os03g27790											-1.71
LOC_Os03g27880									-1.633
LOC_Os03g28050											-1.02
LOC_Os03g28230								1.109
LOC_Os03g28289				-1.144							-2.202
LOC_Os03g28300	-1.31		-1.341
LOC_Os03g28969							-1.474				-1.862
LOC_Os03g29180				1.142				1.004
LOC_Os03g29470				1.052
LOC_Os03g29840							1.584
LOC_Os03g30230	-2.566
LOC_Os03g30270							1.153
LOC_Os03g30640									-1.435
LOC_Os03g30690		-1.674
LOC_Os03g30700	-1.083
LOC_Os03g30800								1.011
LOC_Os03g31230			1.182
LOC_Os03g31510		-1.143
LOC_Os03g31540				1.85
LOC_Os03g31550	1.185
LOC_Os03g31880	-1.161
LOC_Os03g31934	1.368
LOC_Os03g32070	1.308
LOC_Os03g32180									1.734
LOC_Os03g33080				1.366	1.121
LOC_Os03g33200		1.586	1.31
LOC_Os03g33390				-1.59
LOC_Os03g35920			-1.251							1.025
LOC_Os03g35950		1.372
LOC_Os03g35990				1.942	1.921
LOC_Os03g36110		1.109
LOC_Os03g36570	1.21	2.022
LOC_Os03g36760			2.053	2.279
LOC_Os03g36810	-1.235
LOC_Os03g37080									2.355
LOC_Os03g37100	1.175	1.291
LOC_Os03g37340					-1.212						-2.034
LOC_Os03g37450									1.083
LOC_Os03g37490			1.032
LOC_Os03g37520											1.076
LOC_Os03g37640	-1.323
LOC_Os03g37680								-1.4		-1.054
AK119288							1.442	1.295
LOC_Os03g37840		-1.687
AK100298	1.308
LOC_Os03g38150					-1.138
LOC_Os03g38260								-1.084
LOC_Os03g38480	1.529
LOC_Os03g38590				1.047
LOC_Os03g38610		-1.21
LOC_Os03g39180	1.602
LOC_Os03g39284										2.459	2.437
LOC_Os03g39490											-1.065
LOC_Os03g39520											1.63
LOC_Os03g39660				1.193
LOC_Os03g39710					1.034
LOC_Os03g39820				-1.033
LOC_Os03g39980		1.443
LOC_Os03g40010	1.003
LOC_Os03g40120	1.487
AK059331	1.15	1.409
LOC_Os03g40910	1.771
LOC_Os03g40930		1.113	1.084
LOC_Os03g41170	-1.198
LOC_Os03g41662				-1.32
LOC_Os03g41675								-1.534
AK242569			1.443
LOC_Os03g41830							1.225
LOC_Os03g41860								1.557
LOC_Os03g41910									2.083
LOC_Os03g42190				1.13
LOC_Os03g42350							-1.273
LOC_Os03g42380								1.084
LOC_Os03g42450	1.441
LOC_Os03g42710		-1.461
LOC_Os03g42770								-1.06
LOC_Os03g42790			1.424
LOC_Os03g42820			-1.16
LOC_Os03g42990			-1.094
LOC_Os03g43000				-1.654
LOC_Os03g43040								1.432
LOC_Os03g43080									1.083
LOC_Os03g43240				1.664	1.415
LOC_Os03g43480	1.078
LOC_Os03g43500					-1.245
LOC_Os03g43779	1.157
LOC_Os03g43910	1.053
LOC_Os03g43930			1.02	1.057
LOC_Os03g43950											-2.527
LOC_Os03g44030	-2.028
LOC_Os03g44520									-1.031
LOC_Os03g44620				1.081
LOC_Os03g45050	1.423		1.052
LOC_Os03g45170									1.129
LOC_Os03g45280		1.012
LOC_Os03g45390							1.119		1.085
LOC_Os03g45420				1.123
LOC_Os03g45870	-1.036
LOC_Os03g45910	-1.814	-1.242
LOC_Os03g46070				1.622
LOC_Os03g46250							1.704
LOC_Os03g46310	1.181
LOC_Os03g46454								-1.275
LOC_Os03g46460		1.361	1.138
LOC_Os03g46530								1.114
LOC_Os03g46540	1.01			2.253
LOC_Os03g46570	-1.166		-1.193
LOC_Os03g46660					1.673
LOC_Os03g46910	-1.188
LOC_Os03g47000					-1.108
LOC_Os03g47060			-1.284
LOC_Os03g47160		1.006
LOC_Os03g47230		-1.148
LOC_Os03g47260	1.133	1.292
LOC_Os03g47360	1.089			1.158
LOC_Os03g47430				-1.351
LOC_Os03g47470			-1.598
LOC_Os03g47580		2.001	1.306
LOC_Os03g47810										1.209
LOC_Os03g47840	-1.808	-1.305
LOC_Os03g48010									1.081
LOC_Os03g48100		-1.001	-1.748
LOC_Os03g48390	1.099
LOC_Os03g48550				1.814
LOC_Os03g48590									1.836
LOC_Os03g48950				1.119
LOC_Os03g49126	1.048	1.301
LOC_Os03g49210		1.032
LOC_Os03g49220	-1.336
LOC_Os03g49240			2.059
LOC_Os03g49480			-1.378
LOC_Os03g49600							1.2
LOC_Os03g50510		1.024
LOC_Os03g50560				1.104
LOC_Os03g50690			1.246
LOC_Os03g50780								1.273		1.348
LOC_Os03g50790		1.532
LOC_Os03g51100	2.689		1.053
LOC_Os03g51110									1.236
LOC_Os03g51410					1.978
LOC_Os03g51490											1.578
LOC_Os03g51690			-2.191
LOC_Os03g51830	1.189
LOC_Os03g51900								-1.025
LOC_Os03g52040	-1.029
LOC_Os03g52070			-1.315
LOC_Os03g52120					1.015
LOC_Os03g52170	-1.436	-1.094
LOC_Os03g52210							-1.514
AK107908	-1.514
LOC_Os03g52620	-1
LOC_Os03g52630			-1.253
LOC_Os03g52640											1.323
LOC_Os03g52920								-1.789
LOC_Os03g52930								1.131
AK241616		-1.129
LOC_Os03g53320			-1.102
LOC_Os03g53500		1.014
LOC_Os03g53520	-1.162		-1.399
LOC_Os03g53750	1.014
LOC_Os03g53950			-1.139
LOC_Os03g54100	-1.024
LOC_Os03g54210									-1.325
LOC_Os03g54230	-1.265
LOC_Os03g54790	-1.039	-1.022
LOC_Os03g55014				1.31
LOC_Os03g55094								1.412
LOC_Os03g55140	1.045
LOC_Os03g55200							-1.935
AK107203		1.013
LOC_Os03g55640				-1.048
LOC_Os03g55740									-1.305
LOC_Os03g55890							1.423		1.278
LOC_Os03g55950			1.012
LOC_Os03g56050											1.857
LOC_Os03g56100		-1.386
LOC_Os03g56250			1.558
LOC_Os03g56420										-1.014
LOC_Os03g56782			-1.213							1.013
LOC_Os03g56783				1.365			1.23
LOC_Os03g56860	1.272
AK243070								-1.291
LOC_Os03g56900										-1.219
LOC_Os03g56960								-1.165
LOC_Os03g57010		1.064
LOC_Os03g57110			-1.303
LOC_Os03g57569	1.209
LOC_Os03g57580		1.533	1.447
LOC_Os03g57840		1.212
LOC_Os03g58000	-1.003
LOC_Os03g58020				1.352
LOC_Os03g58150				1.003
LOC_Os03g58380											-1.177
LOC_Os03g58430								-1.14
LOC_Os03g58670	-1.306
AK241187					-1.461
AK110996		-1.246
LOC_Os03g58830	-1.117	-1.091
LOC_Os03g58840	1.024
LOC_Os03g59070		-1.179
LOC_Os03g59200			-1.174
LOC_Os03g59300		2.802
LOC_Os03g59320								1.166
LOC_Os03g59400				-1.018	-1.289
LOC_Os03g59780				1.656	1.62
LOC_Os03g59880				-1.439
LOC_Os03g60060							-1.101				-2.326
LOC_Os03g60180	1.051	1.051
LOC_Os03g60250			-1.036	-1.004
LOC_Os03g60480			-1.461
LOC_Os03g61130			1.158
LOC_Os03g61240			-1.125
LOC_Os03g61440		-1.02
LOC_Os03g61720			-1.994	1.402
LOC_Os03g61780			-1.499
LOC_Os03g62090								1.51
LOC_Os03g62130								1.846			1.063
LOC_Os03g62516	-1.806	-1.382
LOC_Os03g62550								-1.127
LOC_Os03g62580									1.038
LOC_Os03g62600								1.034
LOC_Os03g62740									2.052
LOC_Os03g62820				1.37
LOC_Os03g62860					-1.624
LOC_Os03g62920					1.233
LOC_Os03g62974				1.934
LOC_Os03g63350				2.996	1.152
LOC_Os03g63380	-1.005		-1.184
LOC_Os03g63880							1.504
LOC_Os03g63930									-1.401
LOC_Os03g64010			-1.022
AK073260								1.024
LOC_Os04g01320	-1.56
LOC_Os04g01710									1.349
LOC_Os04g01950										1.834
AK071284											-1.199
LOC_Os04g02140			1.074
LOC_Os04g02280	1.624
LOC_Os04g02470				-1.327
LOC_Os04g02600				1.063	1.033
LOC_Os04g02780	1.039
LOC_Os04g02870	1.039
LOC_Os04g02990					-1.056
LOC_Os04g03290								-2.23			-2.588
LOC_Os04g03380					1.64
LOC_Os04g03490								-1.071
LOC_Os04g03520									-1.821
LOC_Os04g03720			1.064		1.359
LOC_Os04g03870					-1.097
LOC_Os04g04070							1.829				1.803
LOC_Os04g04320	1.157
LOC_Os04g05040		1.047
LOC_Os04g05240								-1.185			-1.44
LOC_Os04g05790				1.271
LOC_Os04g06280										-1.368
LOC_Os04g06530					1.48
LOC_Os04g06800			-1.111
LOC_Os04g06860		-1.039	-1.076
LOC_Os04g06910				1.171
LOC_Os04g06970				1.243
LOC_Os04g07040		1.877
LOC_Os04g07200	1.848
LOC_Os04g07430	1.606			1.652
LOC_Os04g08060		-1.397	-1.938
LOC_Os04g08200	-1.633
AK241744	-1.036
LOC_Os04g08280								1.36
AK062749							1.317	1.043
LOC_Os04g08776	1.807		1.766
LOC_Os04g08796									-2.071
LOC_Os04g09300				1.283
LOC_Os04g09750				1.648	1.204
LOC_Os04g09950	1.472			1.658
LOC_Os04g10150		1.398
LOC_Os04g10210									-1.618
LOC_Os04g10230				-1.198
LOC_Os04g10260	2.092
LOC_Os04g10410							-1.203
LOC_Os04g10780				1.617
LOC_Os04g10790							1.879	1.01
LOC_Os04g11060								1.264
LOC_Os04g11130		-1.148
LOC_Os04g11630		1.291
LOC_Os04g11830			1.202
LOC_Os04g11840								-1.042
LOC_Os04g12110				2.131	2.072
LOC_Os04g12420									-1.076
LOC_Os04g12589								1.091
LOC_Os04g12620			2.02
LOC_Os04g13080							1.032
LOC_Os04g13520								1.048
AK103472			1.003	1.84
LOC_Os04g14360	2.38
LOC_Os04g14654	1.174
LOC_Os04g14710								1.501		2.378
LOC_Os04g14740								1.234
LOC_Os04g15000			-1.129
LOC_Os04g15550					-1.011
LOC_Os04g15630									-1.113
LOC_Os04g16210											1.168
LOC_Os04g16300				1.328
LOC_Os04g16530							1.05
LOC_Os04g16560				1.002
LOC_Os04g16690								1.113
AK242397								-1.496		-1.279
LOC_Os04g16820	1.262
LOC_Os04g17490	1.569		1.149
LOC_Os04g17669			-1.525		-1.381
LOC_Os04g18030	1.108
LOC_Os04g18190			1.71	1.981
LOC_Os04g18550	-1.374	-1.092
LOC_Os04g18810			1.825
LOC_Os04g18940	-1.957	-1.386
LOC_Os04g18960								1.091
LOC_Os04g19100					1.388
LOC_Os04g19350	2.145
LOC_Os04g19450		1.247
LOC_Os04g19700							-1.083				-1.51
LOC_Os04g19790	1.457			2.558
LOC_Os04g19810								-1.65		-1.317
LOC_Os04g19920		1.002
LOC_Os04g20410	1.251
LOC_Os04g20890				1.104
LOC_Os04g20990					-1.09
LOC_Os04g21020			-1.28		-1.152
LOC_Os04g21080					1.042
AK064967	3.116		1.228
LOC_Os04g21320	1.24
AK103681								1.046
LOC_Os04g21480								1.242
LOC_Os04g21600					1.048
LOC_Os04g22780	1.686
LOC_Os04g22870									-1.082
LOC_Os04g23140					1.299
LOC_Os04g23210			2.044
LOC_Os04g23440							-1.163
LOC_Os04g23500	-1.01
LOC_Os04g23510					1.41
LOC_Os04g23849			1.054
LOC_Os04g23890			-1.117
LOC_Os04g24090								1.972
LOC_Os04g24140	-1.509
LOC_Os04g24190	-1.58		-1.609
LOC_Os04g24290									-1.03
LOC_Os04g24370											-1.568
LOC_Os04g24610					-1.087
LOC_Os04g25140		1.354	1.127
LOC_Os04g25360	4.303
LOC_Os04g25454							-1.596
LOC_Os04g25540				1.078	1.023
LOC_Os04g25950	1.237	1.332
LOC_Os04g25970											-2.341
LOC_Os04g25990	1.019
LOC_Os04g26240		1.395	1.237
LOC_Os04g26610									1.743
LOC_Os04g26800										-1.117	-1.288
LOC_Os04g26870								1.123
LOC_Os04g26890		1.734	1.216
LOC_Os04g26950									-3.049
LOC_Os04g27320			1.082
LOC_Os04g27460	1.065
AK107841	1.469
LOC_Os04g27720	1.513			1.593
LOC_Os04g28074				1.966	1.555
LOC_Os04g28234		1.018
LOC_Os04g28300									-1.014
LOC_Os04g28570		1.649	1.249
LOC_Os04g28720			1.123
LOC_Os04g29020	2.409	2.505
LOC_Os04g29050			1.02
LOC_Os04g29274								-1.079
LOC_Os04g29560								-1.258
LOC_Os04g29930										1.176
LOC_Os04g30320											1.023
LOC_Os04g30740								-1.047
LOC_Os04g30790		1.619	1.104
LOC_Os04g30810										-1.442
LOC_Os04g30830				-1.474
LOC_Os04g31010				-1.079
LOC_Os04g31030							-1.151	-1.497
LOC_Os04g31524									-1.376
LOC_Os04g31670							2.419				1.057
LOC_Os04g31780		-1.391
LOC_Os04g31924			1.034	1.186
LOC_Os04g31960			-1.349
LOC_Os04g32010	-1.313		-1.526
LOC_Os04g32340			1.028
LOC_Os04g32350	-2.015
LOC_Os04g32370		-1.023
LOC_Os04g32470			1.019
AK241649			2.033
LOC_Os04g32660			1.203
LOC_Os04g33020	1.06
LOC_Os04g33190	-1.423	-1.423
LOC_Os04g33390	-1.119	-1.097
LOC_Os04g33610			-1.098
LOC_Os04g33630							1.019
LOC_Os04g33690			-1.877
LOC_Os04g33790			1.128
LOC_Os04g33900					-1.301
LOC_Os04g33980			1.226
LOC_Os04g34140		-1.101
LOC_Os04g34280										-1.461
LOC_Os04g34300			-1.948	-1.881
LOC_Os04g34420	-2.082	-1.478
LOC_Os04g34530			1.449
LOC_Os04g34620				1.341	1.097
LOC_Os04g34740								1.242
LOC_Os04g34780	2.11
LOC_Os04g34800											-1.438
LOC_Os04g35130				1.516	1.502
LOC_Os04g35240		1.135
LOC_Os04g35350	-1.213
LOC_Os04g35520				1.577	1.041
LOC_Os04g35630			1.466
LOC_Os04g35730	1.647
LOC_Os04g35864							1.029	1.012
LOC_Os04g36040				1.011
LOC_Os04g37420								-1.237
LOC_Os04g37440			-1.078
LOC_Os04g37560			-1.785	-1.006
LOC_Os04g37640										1.07
LOC_Os04g37750								-1.057
LOC_Os04g37800								1.012
LOC_Os04g37820										-1.108
LOC_Os04g37960									-1.179
LOC_Os04g38310		-1.241	-1.414
LOC_Os04g38370		-1.013
LOC_Os04g38650							-1.103
LOC_Os04g38710				-1.783
LOC_Os04g38750	-1.048
LOC_Os04g38870	-1.128	-1.124
LOC_Os04g38890			1.175
AK111143								1.567
LOC_Os04g39140	-1.148
LOC_Os04g39270	-1.049
LOC_Os04g39520	1.136
LOC_Os04g39570	1.027
LOC_Os04g39830								-1.453			-1.508
AK073031			1.171
LOC_Os04g40190				1.104
LOC_Os04g40310			1.219
LOC_Os04g40350	1.272	1.272
LOC_Os04g40560		-1.02	-1.742
LOC_Os04g40570							2.546				1.51
[truncated: 3,648 more rows]

## Sheet: Cluster_2
Additional file 2b. The complete list of differentially expressed genes (DEGs) in different clusters in rice genotypes at different water-deficits (cluster II)
Gene ID	0.2 FTSW						0.5 FTSW
	IR64	10	13	11	18		IR64	10	13	11	18
LOC_Os01g04710	-2.336	-2.388	-2.754	-2.18	-1.832				-1.006
LOC_Os01g08020	-5.293	-5.155	-5.305	-4.755	-4.551				-2.659	-1.759	-2.258
LOC_Os01g10710	-5.449	-6.436	-6.752	-5.056	-5.549		-1.763	-3.714	-2.221	-1.63	-1.055
AK062747	-4.669	-4.65	-4.68	-5.033	-4.405			-1.762	-3.428	-1.099	-1.005
LOC_Os01g17170	-4.385	-4.12	-4.433	-3.549	-2.966				-1.313
LOC_Os01g42780	-5.801	-6.891	-7.439	-4.902	-4.057		-2.45	-3.551	-3.927	-3.719	-2.263
LOC_Os01g43280	-5.4	-5.091	-4.676	-3.621	-3.238			-1.797	-2.144
LOC_Os01g58760	-3.444	-3.173	-3.74	-3.228	-2.81
LOC_Os01g60830	-3.671	-3.299	-4.021	-3.075	-1.8
LOC_Os01g67490	-1.849	-1.643	-2.288	-1.978	-1.647						-1.035
LOC_Os01g68470	-2.69	-3.023	-2.713	-2.275	-2.143		-1.421	-1.532	-1.446	-1.15
LOC_Os01g69020	-2.815	-3.83	-2.287	-3.168	-2.274			-1.602	-1.804		-1.196
LOC_Os02g01590	-2.55	-2.21	-2.749				2.202	2.945	3.122	1.964	2.156
LOC_Os02g04170	-2.128	-1.949		-2.082	-1.83					-1.205	-1.279
LOC_Os02g37700	-3.24	-3.109	-3.926	-2.185	-2.843			-2.199	-1.254
LOC_Os02g37870				1.088	1.149
LOC_Os02g41710	-3.712	-3.817	-4.33	-2.833	-2.199		-1.062	-1.228	-1.751	-1.837	-1.654
LOC_Os02g42190	-2.073	-2.734	-2.617	-2.3	-2.713			-1.403	-1.446		-1.153
LOC_Os02g42310	-2.997	-3.092	-3.66	-2.352	-1.999			-1.661	-1.512
LOC_Os02g44730	-2.375		-3.322				1.17	1.296	1.733	1.187	1.339
LOC_Os02g47510	-5.115	-5.076	-5.037	-3.531	-3.728		-1.133	-1.508	-1.905
LOC_Os03g03600	-4.929	-4.063	-6.082	-4.184	-2.916
LOC_Os03g04710				-1.922	-1.289
LOC_Os03g05530	-6.57	-5.583	-4.701	-3.205	-3.089		-1.181	-1.106	-2.03	-2.287	-1.46
LOC_Os03g06000	-4.653	-4.901	-5.559	-5.674	-4.121		-2.057	-2.676	-2.319	-2.973	-2.407
LOC_Os03g06630	-4.688	-5.069	-4.869	-5.222	-4.138			-1.134			-1.248
LOC_Os03g27440	-3.18	-2.962	-3.86	-2.499	-2.552				-1.163
LOC_Os03g28160			-2.059				2.425	1.313		1.573	1.444
LOC_Os03g45450	-4.233	-3.564	-4.245	-2.883	-2.511		-1.173	-2.253	-2.647	-3.105	-1.433
LOC_Os03g46260	-3.888	-3.084	-3.959	-2.313	-3.187		-1.389		-2.022	-1.677	-1.026
LOC_Os03g46470	-5.677	-4.602	-6.14	-5.935	-5.443		-2.128	-2.898	-3.331	-2.723	-2.118
LOC_Os03g50470				-1.9	-1.163
LOC_Os03g51150				1.198	1.261
LOC_Os03g56220	-1.453	-1.547	-1.287					1.244		1.864	1.428
LOC_Os03g58420	-2.886	-2.902	-3.378	-2.206	-2.342		-1.023		-1.097	-1.566	-1.507
LOC_Os04g10434	-2.716	-6.309	-4.242	-3.56	-2.27		-1.378	-2.741	-2.972	-1.652	-1.557
LOC_Os04g23720	-3.103	-3.51	-3.858	-3.871	-2.366			-1.797	-1.013	-1.806
LOC_Os04g33660	-4.349	-4.349	-5.569	-4.151	-3.661
LOC_Os04g34170	-2.54	-1.211	-5.532	-1.512	-2.946		1.341		1.646
LOC_Os04g41100				-1.305	-1.297
LOC_Os04g49560				-2.707	-3.33		-1.143	-2.415	-2.09	-2.36	-1.366
LOC_Os04g54620	-3.73	-3.349	-4.523	-3.68	-2.64
LOC_Os04g55159	-2.511	-4.149	-7.078	-2.891	-1.386
LOC_Os04g56710	-2.525	-2.434	-2.591	-2.305	-1.887				-1.108		-1.03
LOC_Os04g59120	-6.534	-6.613	-4.424	-4.262	-3.439		-1.02	-2.164	-2.064	-1.89	-1.174
LOC_Os05g02750	-2.493	-2.493	-2.828	-2.066	-2.029		-1.089	-1.206	-1.418		-1.243
LOC_Os05g04600	-5.33	-3.918	-4.454	-2.747	-3.62			-1.703	-1.672	-1.241
LOC_Os05g06060							-1.551		-1.86	-1.747	-1.557
LOC_Os05g06320				-1.251	-1.245
LOC_Os05g06530				-1.221	-1.09
LOC_Os05g08640	-4.022	-4.364	-4.149	-2.942	-2.59			-1.248
LOC_Os05g13630	-3.834	-3.313	-4.587	-1.7	-1.832			1.069		2.262
LOC_Os05g16740	-1.81	-2.11	-2.392	-2.057	-2.423			-1.664		-1.354	-1.085
LOC_Os05g22840				1.558	2.017
LOC_Os05g34170	-2.666	-2.437	-3.091	-2.402	-2.782			-1.499		-1.097
LOC_Os05g35140	-2.084	-2.093	-2.366	-1.696	-1.399			-1.028	-1.335
LOC_Os05g38270	-1.353	-1.631	-1.576					1.112
LOC_Os05g44600	-5.299	-3.401	-5.081	-5.255	-4.161			-2.324	-2.26	-2.126	-1.412
LOC_Os05g45400	-1.239	-1.176	-1.308	-1.192	-1.122
LOC_Os05g48150			-1.816		-1.063		1.929	1.953	2.044	1.277	1.154
LOC_Os05g48630	-1.639	-1.611	-1.669	-1.766	-1.41
LOC_Os06g37560	-2.038	-2.003	-3.231	-3.304	-2.861		-1.124	-2.36	-1.287	-2.668	-1.002
LOC_Os06g40180	-6.016	-5.495	-6.232	-5.792	-5.771			-1.889	-1.966	-2.544	-1.674
LOC_Os06g49160	-3.269	-3.081	-3.346	-3.128	-2.918				-1.542
LOC_Os07g03200	-1.969	-2.291	-2.309				-1.181	-1.49
LOC_Os07g03880	-4.577	-4.188	-4.2	-4.156	-3.425			-1.377	-2.881	-2.401	-1.299
LOC_Os07g04970	-4.57	-3.57	-3.935	-4.03	-2.51			-1.835	-1.728	-1.287
LOC_Os07g05010	-2.61	-2.601	-2.994	-2.035	-1.878		-1.432	-1.385	-1.389	-1.55
LOC_Os07g10160	-2.279	-2.183	-2.317	-1.381	-1.814		-1	-1.302	-1.598	-1.119
LOC_Os07g10600				-1.382	-1.224
LOC_Os07g15370	-4.323	-4.658	-4.279	-4.323	-4.102		-2.258	-4.047	-3.659	-4.277	-3.791
LOC_Os07g17560	-2.01	-2.01	-2.916	-2.241	-1.63			-1.585
LOC_Os07g24230	-3.824	-3.649	-3.983	-3.147	-2.828				-1.572
LOC_Os07g29750	-10.758	-9.473	-8.791	-9.111	-8.298		-1.211	-5.208	-4.154	-3.3	-2.092
LOC_Os07g30150	-6.24	-4.427	-5.862	-4.186	-3.725				-2.845	-1.51	-1.051
LOC_Os07g31810				-1.169			1.112
LOC_Os07g32700				-1.598	-1.579
LOC_Os07g43700	-2.654	-2.537	-2.317	-1.822	-1.77				-1.2
LOC_Os07g44830	-4.41	-4.57	-4.448	-5.238	-4.169		-2.123	-1.26	-1.681	-2.398	-1.482
LOC_Os07g46360	-5.753	-5.684	-4.752	-6.526	-4.073		-2.367	-2.408	-2.47	-3.387
LOC_Os07g49080	-3.207	-2.854	-2.601	-1.758	-1.783			-1.077
LOC_Os08g08250				1.199	2.538
LOC_Os08g14720	-3.645	-3.591	-3.745	-2.669	-2.845		-1.331	-1.66	-1.4
LOC_Os08g16940	-1.256	-1.274	-1.368	-1.43					-1.037
LOC_Os08g26820	-4.255	-4.431	-3.95	-3.119	-3.674		-1.707	-2.416	-2.498	-1.162	-1.009
LOC_Os08g32970				-1.642	-1.253
LOC_Os08g36500	-7.742	-7.767	-7.001	-6.756	-7.917		-1.18	-4.054	-3.608	-5.858	-2.006
LOC_Os08g37390	-3.308	-3.579	-3.738	-3.27	-3.318				-1.136		-1.15
LOC_Os08g43400	-2.143	-1.962	-2.585	-1.807	-1.722			-1.27
LOC_Os09g19380	-3.889			-3.056	-3.457					-2.77	-1.75
LOC_Os09g20930				1.084				1.196
LOC_Os09g23450	-4.093	-2.628	-4.022				-1.061	-1.622	-1.125
LOC_Os09g25390	-4.396	-4.517	-4.853	-5.26	-5.471			-2.701	-1.872	-2.128	-1.628
LOC_Os09g26730				1.103	1.446
LOC_Os09g30330	-5.142	-4.144	-3.904	-6.301	-3.968			-1.643	-1.651	-1.894	-1.062
LOC_Os09g30340	-3.893	-3.987	-4.311	-3.325	-3.207				-1.197
LOC_Os09g37680				-2.358	-1.48
LOC_Os10g01044	-3.626	-3.607	-3.38	-3.126	-2.781				-1.063
LOC_Os10g08014	-4.673	-5.328	-4.217	-5.947	-2.38		-1.603			-1.325
LOC_Os10g28060	-4.281	-5.261	-5.601	-4.933	-4.735		-1.429	-2.564	-3.159	-1.955	-1.109
LOC_Os10g34884				-1.207			-1.008
LOC_Os10g40730	-3.955	-3.927	-4.798	-4.445	-3.917		-1.118	-3.291	-3.876	-3.715	-2.833
LOC_Os10g41270	-2.491	-2.485	-3.189	-1.728	-2.281		-1.358	-1.263	-1.225		-1.414
LOC_Os10g42180	-3.484	-3.523	-4.202	-3.415	-2.678				-1.873	-1.65	-1.654
LOC_Os11g03230	-2.56	-2.772	-3.892	-2.932	-2.872					-1.192	-1.228
LOC_Os11g03520	-1.561	-2.186	-2.625		-2.406		-1.562		-1.085	-1.71	-1.858
LOC_Os11g05770	-3.493	-3.508	-4.016	-3.701	-1.677		-1.509	-1.211	-1.103
LOC_Os11g10520	-4.506	-4.33	-4.446	-3.659	-4.287		-1.423	-2.263	-2.864	-1.941	-1.529
LOC_Os11g11320	-3.147	-2.919	-3.572	-2.696	-2.331			-1.301	-1.956
LOC_Os11g11410	-2.796	-2.885	-3.832	-4.293	-1.274			-1.832
LOC_Os11g12380	-3.838	-2.591	-3.877	-3.415	-2.202
LOC_Os11g13840	-1.294	-1.833	-2.629					2.096	3.435	4.028	2.653
LOC_Os11g18480	-4.314	-4.077	-4.027	-4.827	-3.924		-1.005		-1.745	-1.526	-1.353
LOC_Os11g18900	-1.409	-1.768	-2.382	-2.483	-1.629						-1.161
LOC_Os11g37090	-2.518	-2.912	-2.48	-2.344	-3.055			-1.824	-1.058
LOC_Os11g37860	-6.383	-6.41	-6.038	-4.646	-4.28		-1.944	-2.659	-1.337		-1.26
LOC_Os11g42950	-5.356	-5.356	-4.938	-4.919	-4.511			-2.638	-2.447
LOC_Os11g45020	-3.664	-4.508	-4.261	-3.607	-3.798		-2.698	-3.047	-2.048	-3.537	-1.989
LOC_Os11g47140	-5.135	-4.806	-4.791	-3.286	-3.39		-1.151	-1.678	-1.438	-1.215
LOC_Os12g01010	-1.59	-1.292	-2.851	-2.79	-2.242		-1.109	-1.88	-2.358		-1.127
LOC_Os12g02980	-3.719	-3.197	-3.996	-3.144	-2.994			-1.484	-1.13	-1.512	-1.329
LOC_Os12g05550	-4.073	-3.708	-3.732	-3.191	-3.147		-1.42	-1.409	-2.072	-1.162	-1.377
LOC_Os12g22839	-2.072	-1.468	-1.946	-1.736	-1.088				-1.055
LOC_Os12g23180	-2.649	-2.608	-2.902	-2.108	-2.444				-1.227
LOC_Os12g23280	-2.932	-2.185	-2.708	-1.639	-1.717			-1.01	-1.302	-1.568
LOC_Os12g27200				1.94	2.09
LOC_Os12g36970	1.276	1.455		1.43	2.093
LOC_Os12g40470	-1.887	-1.861	-3.353	-2.457	-2.382			-1.557	-1.386
LOC_Os12g40920	-2.441	-2.743	-2.784	-2.197	-2.519		-1.434	-1.548	-1.563	-1.555	-1.355
LOC_Os12g41560				-2.04	-1.543
LOC_Os12g41590				-2.824	-2.414
LOC_Os01g02490	-2.671	-2.246	-2.813	-2.105	-2.237				-1.193
LOC_Os01g03320	-3.986	-4.28	-3.817	-3.42	-2.84		-1.006	-1.504	-1.348
LOC_Os01g06150	-7.811	-8.02	-6.552	-5	-5.1			-1.552	-1.533
LOC_Os01g06340	-2.301	-2.158	-2.088	-2.603	-1.39					-1.057
LOC_Os01g07620	-3.786	-3.775	-4.815	-3.601	-3.214				-1.725
LOC_Os01g08310	-4.687	-4.34	-4.673	-3.576	-3.641		-1.457	-1.2	-1.955		-1.204
LOC_Os01g08440	-4.527	-4.474	-4.409	-3.543	-3.71				-1.043		-1.335
LOC_Os01g10640	-3.584	-3.138	-3.766	-3.7	-3.492		-1.416		-1.341	-1.617	-1.936
LOC_Os01g10810	-4.91	-4.794	-5.273	-4.681	-4.716			-1.027	-1.626	-1.274	-1.1
LOC_Os01g11670	-3.599	-3.596	-3.647	-2.531	-2.422				-1.378
LOC_Os01g12140	-2.651	-2.546	-2.565	-2.101	-1.976				-1.233
LOC_Os01g13120	-3.838	-3.638	-4.441	-2.842	-2.683				-1.299
LOC_Os01g14250	1.642	1.79	1.05	1.928	2.49
LOC_Os01g14550	-4.203	-4.268	-5.209	-4.572	-4.268			-3.828	-1.826	-2.644	-4.13
LOC_Os01g14630	-4.639	-4.723	-4.164	-4.077	-3.338		-2.664	-2.617	-2.404	-2.718	-1.254
LOC_Os01g16060	-3.434	-3.407	-4.494	-3.198	-3.101						-1.12
LOC_Os01g18120	-6.197	-8.171	-8.57	-7.604	-7.223			-2.507	-3.972	-1.52	-1.971
LOC_Os01g19480	-2.661	-3.779	-3.757	-3.302	-3.561			-2.766	-3.216	-3.528	-1.336
LOC_Os01g20020				-1.287					-1.06
LOC_Os01g20830	-3.089	-2.763	-2.73	-2.751	-2.753		-2.006	-2.29	-2.125	-1.829	-1.815
LOC_Os01g20910	-2.549	-2.249	-2.496		-1.569				-1.198
LOC_Os01g21020	-2.85	-2.507	-3.003	-2.62	-3.096			-2.268	-1.959		-1.152
LOC_Os01g22980	-6.805	-5.725	-6.189	-5.709	-5.472			-1.178	-1.651	-1.033	-1.293
AK111025	-1.299	-2.245	-1.583	-1.665	-1.953		-1.062	-1.586
LOC_Os01g25980				-5.662	-3.723			-1.874	-1.164	-2.609	-1.603
LOC_Os01g29150	-1.863	-2.5	-2.91	-2.844	-3.388						-1.374
LOC_Os01g32460	-2.952	-3.201	-3.572	-2.718	-2.989			-1.942	-2.658	-1.33	-1.014
LOC_Os01g37460	-5.956	-6.014	-5.815	-4.88	-4.347		-1.138	-2.094	-2.173	-1.874	-1.113
LOC_Os01g38229	-4.388	-4.668	-5.313	-4.045	-3.768		-2.605	-3.666	-2.191	-1.529
LOC_Os01g38359	-4.789	-4.995	-4.508	-2.982	-3.283		-1.708	-2.567	-2.108
LOC_Os01g40410	-1.85	-1.945		-1.786	-1.724		-1.058
LOC_Os01g42280	-1.561	-1.471	-1.81	-1.369	-1.113
LOC_Os01g42320	-2.086	-1.906	-1.478						1.309
LOC_Os01g43120					1.032						1.436
AK100581	-2.137	-2.137	-2.271	-1.643	-1.713			-1.388	-1.252
LOC_Os01g44390	-3.761	-3.761	-5.279	-2.9	-3.739				-1.622
LOC_Os01g44970	-2.726	-4.016	-3.644	-2.543	-3.085			-1.004		-1.157
LOC_Os01g45140	-4.138	-3.704	-4.014	-2.644	-3.383			-1.12	-1.895	-1.882	-1.054
LOC_Os01g46250	-2.768	-2.705	-2.42	-1.19			1.752	1.175	2.174	2.527	2.137
LOC_Os01g46860	-3.828	-3.751	-4.112	-4.481	-4.215		-4.031	-3.743	-4.139	-4.823	-2.67
LOC_Os01g47100	1.25	1.623			1.484			1.859			2.322
LOC_Os01g47370	-11.209	-10.242	-10.146	-11.158	-10.335		-1.401	-2.685	-3.688	-3.673	-1.349
LOC_Os01g47400	-7.873	-6.845	-8.615	-6.962	-7.64			-2.259	-2.249	-2.603	-1.682
LOC_Os01g47630	-3.714	-3.595	-3.815	-2.937	-2.703				-1.274		-1.172
LOC_Os01g48444	-1.423	-1.4	-1.661	-1.525	-1.302
LOC_Os01g48610	-4.014	-4.302	-4.158	-2.391	-2.927		-1.122	-2.077	-1.291
LOC_Os01g49210	-2.653	-2.085	-3.465	-2.028	-2.959				-1.305		-1.411
LOC_Os01g50610	-3.608	-2.525	-3.674	-2.76	-2.818		-1.37	-1.321			-1.078
LOC_Os01g51140	-3.333	-2.526	-3.829	-2.509	-1.163
LOC_Os01g51570	-7.69	-7.331	-6.526	-4.631	-4.934		-2.165	-5.003	-4.09	-2.644	-1.192
LOC_Os01g51840		-1.056	-1.69				1.003		1.722	1.202	1.402
LOC_Os01g51860	-1.271	-1.271	-1.417	-1.227	-1.138
LOC_Os01g52630		1.099		1.241	1.227			1.265	1.485
LOC_Os01g52750	-2.096	-2.544	-1.918	-2.791	-2.552		-1.576	-2.901	-1.304	-2.294	-1.617
LOC_Os01g53630	-1.493		-1.816	-1.391	-1.136
LOC_Os01g53800	-3.038	-3	-3.093		-1.625		-1.466	-1.488
LOC_Os01g54300	-4.618	-4.256	-4.82	-4.193	-4.91			-2.863	-2.409	-2.361	-1.055
LOC_Os01g54490	-5.713	-5.187	-4.979	-4.57	-4.084		-1.326	-1.836	-1.87	-1.053	-1.649
LOC_Os01g54590	1.859	1.817		1.843	1.978		2.173	2.112	2.157	2.106	2.27
LOC_Os01g55190	-2.209	-1.958	-3.721	-2.896	-3.145			-2.043	-1.99	-1.953	-1.071
LOC_Os01g57370	2.097	2.097	1.851	2.201	2.336
LOC_Os01g57620	1.651	1.684	1.431	1.739	2.283
LOC_Os01g58280	-3.206	-3.979	-3.809		-2.24		-1.919	-1.8	-1.466
LOC_Os01g59250	-4.596	-5.74	-4.547	-5.394	-4.971		-3.048	-3.551	-3.344	-2.668	-1.816
LOC_Os01g62840	-1.62	-1.473	-1.774	-1.436	-1.194
LOC_Os01g63580		1.321									1.547
LOC_Os01g64880	-1.512	-1.553	-1.673	-1.298	-1.368				-1.098
LOC_Os01g66100	-3.419	-3.364	-3.499	-2.542	-1.924				-1.374
LOC_Os01g66740	-3.807	-4.159	-4.457	-3.77	-3.707		-2.308	-1.198	-1.974		-1.538
LOC_Os01g67320	-3.718	-3.701	-3.755	-2.588	-2.178		-1.284	-1.233	-1.532	-1.105	-1.098
LOC_Os01g67330	-1.484	-1.929	-1.495						1.016
LOC_Os01g67630	-5.398	-5.061	-6.007	-4.62	-3.756		-1.03	-2.074	-2.202	-1.318	-1.051
LOC_Os01g67950	-4.133	-3.809	-5.777	-5.011	-5.707			-3.06	-2.937	-2.01	-1.633
LOC_Os01g68720	-5.802	-6.098	-6.697	-3.675	-3.902		-2.613	-2.003	-2.055	-1.055
LOC_Os01g68930	-1.646	-1.812	-2.4	-1.422	-1.386			-1.073
LOC_Os01g69270	-2.754	-2.702	-2.778	-2.387	-2.071				-1.831
LOC_Os01g69290		-1.599	-3.609		-1.406		2.375	1.057	1.252	1.519	1.15
LOC_Os01g72190									1.119		1.448
LOC_Os01g72300	-4.341	-4.835	-5.521	-4.212	-3.123
LOC_Os01g74160	-9.08	-9.449	-9.139	-4.911	-6.977		-3.052	-3.176	-4.625	-2.387	-1.087
LOC_Os02g01510	-4.239	-4.384	-4.31	-2.34	-2.661		-1.7	-1.811	-1.804
LOC_Os02g03330	-2.204	-1.95	-2.077	-1.801	-1.632				-1.311
LOC_Os02g03740	-1.886	-1.978	-1.647	-2.236	-1.776				-1.012	-1.246	-1.018
LOC_Os02g03790	-2.103	-2.863	-3.657	-2.661	-2.169			-1.451
LOC_Os02g03960	-4.384	-3.774	-4.087	-2.712	-3.107		-1.118	-1.084	-1.707	-1.092	-1.463
LOC_Os02g04540	-4.08	-4.153	-5.261	-5.623	-4.991		-1.218	-3.135	-4.674	-3.464	-2.561
LOC_Os02g04550	-2.721	-2.823	-3.485	-2.742	-2.738				-1.202		-1.174
LOC_Os02g04750		-3.02	-5.013	-2.612	2.398			1.321	1.793	1.391	1.06
LOC_Os02g05630	-1.255	-1.243	-1.317	-1.258	-1.06
LOC_Os02g06030	-1.051	-2.704	-1.772	-2.547			-1.077	-1.331			-1.788
AK102244							-1.178	-2.245	-3.033	-2.023	-1.291
LOC_Os02g10400				-1.12				1.085
LOC_Os02g10520	-4.214	-4.532	-4.148	-2.997	-2.82		-1.358	-2.345	-1.855	-1.049
LOC_Os02g12510									-1.354		-1.092
LOC_Os02g13190	-4.247	-3.958	-4.074	-3.492	-3.609			-1.192	-2.086	-1.515	-1.448
LOC_Os02g13290	-1.809	-2.703	-2.206	-2.705	-2.335		-1.303	-1.546	-1.284	-1.943	-1.497
LOC_Os02g13330	-1.305	-1.361	-1.52	-1.123					-1.109	-1.027	-1.025
LOC_Os02g14840	-3.588	-3.489	-3.827	-3.982	-3.638		-1.392	-1.507	-1.746	-1.873	-1.372
LOC_Os02g18410	-5.415	-5.754	-6.411	-6.197	-4.075					-1.825	-1.652
LOC_Os02g19530	-3.452	-4.346	-4.478	-2.02	-1.885			-1.337	-1.639
LOC_Os02g20850				-1.058	-1.033
LOC_Os02g21350	-4.014	-4.308	-4.445	-3.477	-3.434				-1.929	-1.563
LOC_Os02g21740				1.033	1.852
LOC_Os02g21810	-6.52	-8.016	-8.104	-6.857	-5.645			-1.293	-2.264	-3.938	-1.91
LOC_Os02g21830				1.02	1.317
LOC_Os02g21840				1.103	1.281
LOC_Os02g25890	-1.994	-2.779	-2.724	-1.907					-1.329
LOC_Os02g26210	-2.568	-2.857	-2.367	-1.833	-1.573			-1.005	-1.323
LOC_Os02g30380	-2.452	-2.984	-3.306	-2.442	-1.746		-1.376	-1.331		-1.872
LOC_Os02g31070	-2.03	-1.915	-2.229	-2.249	-1.64
AK069284				-1.262	-1.248
LOC_Os02g32040				1.233	1.329
LOC_Os02g33944	-1.97	-1.662	-2.82	-1.43	-1.168
LOC_Os02g36150	-2.272	-2.422	-2.647	-2.761	-3.225				-1.76		-1.25
LOC_Os02g36220	-6.988	-7.834	-8.13	-8.713	-7.647		-1.163	-2.768	-2.372	-2.842	-2.434
LOC_Os02g36264	-6.272	-5.791	-6.247	-5.636	-5.04		-1.47	-2.327	-3.252	-3.068	-1.594
LOC_Os02g36530				-1.327	-1.107
LOC_Os02g36940	-1.553	-1.837	-1.703		-1.189		-1.092	-1.07
LOC_Os02g37280	-3.127	-2.819	-3.04	-1.634	-2.55		-1.09	-1.005			-1.02
LOC_Os02g38020	-5.221	-5.221	-5.218	-3.937	-3.701				-1.39		-1.048
LOC_Os02g39280	1.356	1.207		1.059	2.09						2.046
AK106881	-1.557	-1.267	-1.722	-1.34	-1.121
LOC_Os02g42160	-5.45	-5.681	-5.251	-3.273	-3.838		-1.731	-1.77	-1.709
LOC_Os02g42220				1.044					1.269
LOC_Os02g42880	-5.542	-5.497	-5.805	-4.306	-3.738				-1.272
LOC_Os02g43280	-7.519	-7.75	-7.358	-4.552	-3.293			-1.946	-2.108	-1.926
LOC_Os02g43290	-2.94	-3.457	-2.67	-1.998	-2.203			-1.788	-1.245	-1.476
LOC_Os02g43310				1.194	1.206
LOC_Os02g43360	-2.886	-2.873	-3.05	-2.003	-2.067			-1.582	-1.551	-1.156
LOC_Os02g44370	-2.339	-2.1	-2.041	-1.7	-1.467			-1.187	-1.524	-1.065
LOC_Os02g44820				1.126	1.213
LOC_Os02g46780	-2.721	-3.391	-3.265		-1.749			-1.914	-1.507
LOC_Os02g47450	-3.132	-3.018	-2.884	-1.736	-1.744			-1.278	-1.055
LOC_Os02g49680	-2.729	-2.723	-3.099	-2.639	-2.513
LOC_Os02g50799	1.678	1.437	1.282	1.603	2.003
LOC_Os02g51020	-2.428	-2.428	-2.951	-2.232	-2.114
LOC_Os02g51040				-1.72	-1.236
AK110575	-2.479	-2.766	-3.282	-1.667	-2.759				-1.289
LOC_Os02g51900	-5.903	-6.286	-6.373	-5.008	-4.702		-1.291	-1.029	-1.357		-1.303
LOC_Os02g51970	2.062	1.442	1.368	1.391	2.226			3.439	3.188	4.259	2.899
LOC_Os02g52650	-2.85	-2.821	-3.266	-3.031	-2.429
LOC_Os02g52820				1.042	1.048
LOC_Os02g53530	-3.5	-3.355	-4.189	-2.575	-2.423			-1.362	-2.39	-2.513	-1.221
LOC_Os02g54290	-1.227	-2.025	-1.717		-1.93		-1.6	-1.3	-1.567		-1.246
LOC_Os02g54390	-2.1	-1.486	-2.848	-2.197	-1.111
LOC_Os02g54560	-7.317	-6.954	-5.637	-6.458	-5.107		-1.066	-1.686	-2.379	-2.261	-1.832
LOC_Os02g55500	-4.779	-5.483	-4.654	-4.559	-4.795		-1.425	-2.014	-1.343	-1.314	-1.734
LOC_Os02g55870	-2.377	-2.785	-3.307	-2.977	-3.531			-1.211	-2.342	-2.269	-1.151
LOC_Os02g56540	-1.18	-1.633	-2.145	-2.123	-1.49			-1.451			-1.507
LOC_Os02g56860	-4.677	-4.038	-4.801	-1.272	-1.033		1.253		1.025	1.994
LOC_Os02g57520	-2.082	-3.482	-4.26				1.507	1.427	1.965	1.429	1.203
LOC_Os02g58100	-4.252	-3.953	-4.092	-4.024	-3.593				-2.072	-1.613	-1.407
LOC_Os02g58210	-1.888	-2.078	-2.411	-1.949	-1.597
LOC_Os03g01222				-1.059	-1.036
LOC_Os03g01310	-4.148	-5.505	-4.607	-2.547	-2.416		-1.621	-1.013	-1.265
LOC_Os03g01710				1.098	1.405
LOC_Os03g01930	-4.458	-3.948	-4.348	-3.921	-3.755				-1.943		-1.23
LOC_Os03g03320	-5.637	-4.779	-4.495	-2.357	-3.234		-1.632	-2.462	-2.313	-2.72	-1.549
LOC_Os03g03370	1.523	1.175	1.215	1.658	1.297		1.532	2.087	2.518	2.444	1.921
LOC_Os03g03990	-2.995	-2.916	-3.2	-2.313	-2.332			-1.028	-1.865
LOC_Os03g04330				1.036	1.798
LOC_Os03g05170				1.336	1.547
LOC_Os03g06690				-1.823	-1.712
LOC_Os03g07360	-2.543	-2.256	-2.29	-1.824	-1.592		-1.055		-1.236	-1.043
LOC_Os03g07960	-2.232	-2.387	-2.315	-1.932	-1.584				-1.158
LOC_Os03g08070	-3.744	-3.418	-3.676	-2.87	-2.749				-1.241		-1.072
LOC_Os03g10880	-6.829	-6.258	-7.718	-4.49	-4.269			-1.175	-2.114		-1.385
LOC_Os03g10970					-1.716						-1.182
LOC_Os03g12150	-3.839	-3.529	-3.374	-2.607	-1.944			-2.065	-1.925	-1.584
LOC_Os03g12250	-1.072	-1.477	-1.601				1.177			1.087
LOC_Os03g12290	-2.284	-2.222		-2.111	-1.733			-1.644		-1.298
LOC_Os03g12620	-4.217	-4.114	-4.676	-3.359	-2.96			-1.285	-1.956
LOC_Os03g13010	-4.046	-3.91	-4.219	-3.088	-3.062		-1.007	-1.478	-2.337	-1.325	-1.354
LOC_Os03g13200	-4.136	-3.827	-5.59	-3.795	-2.502		2.205		1.587	2.281	2.618
LOC_Os03g14010		-1.088	-2.3				2.343			1.521	1.77
LOC_Os03g15790	-2.715			-2.509	-1.897				-1.186	-1.002
LOC_Os03g16390	-2.028	-2.579	-2.241	-1.479	-1.747			-1.102
LOC_Os03g16950	-7.634	-8.208	-8.977	-5.197	-4.176		-2.701	-4.878	-3.95	-3.327
LOC_Os03g17100				-1.517	-1.382
LOC_Os03g17940			1.187	1.103	1.459				1.693	1.545	1.675
LOC_Os03g18020	-2.067	-1.732	-2.066	-1.794	-1.696				-1.428
LOC_Os03g18170	-3.542	-3.295	-4.205	-3.17	-2.746				-2.309		-1.324
LOC_Os03g18740	-2.467	-2.767	-1.853		-2.502		-1.325	-1.8	-1.425		-1.382
LOC_Os03g19240	-3.974	-3.804	-3.718	-3.349	-3.242				-2.158		-1.261
LOC_Os03g19280				1.274	1.303
LOC_Os03g19990	-4.81	-4.05	-6.429	-3.452	-1.16		2.283			1.898	1.109
LOC_Os03g20270		-2.668	-2.545	-2.399	-2.043			-1.416	-1.171		-1.054
LOC_Os03g20500	-3.248	-3.248	-3.84	-2.5	-2.189				-1.069	-1.012
LOC_Os03g20770				-1.835	-1.393
LOC_Os03g21230	-1.869	-1.841					-1.08	-1.501	-1.262
LOC_Os03g22230	-7.44	-7.995	-8.382	-5.711	-6.783		-2.733	-3.723	-2.455	-2.393	-2.449
LOC_Os03g22490	-2.149	-1.994	-2.075	-1.575	-1.375			-1.256
LOC_Os03g24930	-4.827	-4.291	-3.841	-2.754	-2.344		-1.674	-1.907	-1.783	-2.032	-1.745
LOC_Os03g25330	-5.452	-5.281	-6.306	-3.956	-3.159			-1.696	-1.272	-1.496
LOC_Os03g25554				1.405	2.397
LOC_Os03g25850	-4.163	-3.667	-4.02	-3.216	-2.964				-2.106
LOC_Os03g25869	-4.853	-3.851	-4.856	-3.668	-3.402				-1.775		-1.42
LOC_Os03g26530	-1.683	-3.538	-4.881	-2.791			1.352	-2.735	-3.382	-2.896
LOC_Os03g27170	-3.25	-3.102	-3.355	-3.101	-2.833			-1.218	-1.482	-1.791	-1.711
LOC_Os03g28260	-2.786	-2.224	-2.593	-2.102	-1.563			-1.07
LOC_Os03g30590	-2.383	-2.236	-2.953	-2.862	-1.735		-1.555
LOC_Os03g31679	-2.434	-2.441	-2.419	-2.045	-2.142			-1.317	-1.212	-1.003
LOC_Os03g36150	-3.706	-4.548	-5.389	-4.169	-2.46
LOC_Os03g37960	-1.735	-1.38	-2.035	-2.077	-1.844						-1.02
LOC_Os03g38050	-1.612	-1.575	-1.781	-1.528	-1.322
LOC_Os03g38640	-3.986	-5.031	-6.239	-3.819	-2.976			-2.135	-2.085
AK242302	-1.841	-2.424	-1.738	-1.921	-1.948				-1.006		-1.369
LOC_Os03g39760	-4.147	-4.182	-4.483	-2.868	-2.565				-1.373		-1.175
LOC_Os03g40670	-3.294	-2.734	-3.641	-2.174	-2.469			-1.206	-1.229
LOC_Os03g40830	-2.415	-2.412	-3.027	-1.724	-1.747			-1.17	-1.223
LOC_Os03g42130	-2.413	-2.096	-2.915	-2.327	-1.981
LOC_Os03g43980	-1.577	-2.511		-1.711	-2.124		-1.423	-1.152	-1.366		-1.332
LOC_Os03g44170	-2.93	-3.104	-3.055	-3.206	-2.248			-1.334			-1.127
LOC_Os03g44980				-2.164				1.118
LOC_Os03g45400					1.101						1.613
LOC_Os03g45920		-1.128	-1.353				1.585	1.162	1.074	1.922	1.02
LOC_Os03g46440	-3.429	-3.861	-2.989	-2.534	-2.344			-1.787	-1.329	-1.657	-1.481
LOC_Os03g47210	-2.766	-2.958	-4.624	-2.603	-1.569
LOC_Os03g48030	-3.363	-2.7	-3.424	-2.957	-2.453
LOC_Os03g48150	-3.355	-3.149	-3.623	-2.928	-2.729				-1.25
LOC_Os03g50260	-3.438	-4.22	-4.893	-4.037	-3.64		-1.219	-2.374	-2.728	-1.641	-1.856
LOC_Os03g50530	-1.818	-1.575	-2.323	-1.882	-1.406
LOC_Os03g51740	-3.636	-5.153	-4.984	-4.356	-4.309		-2.095	-2.935	-2.486	-2.514	-2.336
LOC_Os03g51910	-4.528	-3.929	-3.674	-2.682	-3.045			-1.209	-1.458	-1.114
LOC_Os03g52160	-1.776	-2.061	-2.185	-2.159	-1.345
LOC_Os03g53860	-1.911	-1.803	-2.887	-1.64	-1.11
LOC_Os03g54114				1.223	1.643
LOC_Os03g54160				-1.239	-1.138
LOC_Os03g55034				-2.088	-1.278
LOC_Os03g55530	-4.236	-4.186	-4.725	-1.67	-1.845			1.125		1.347
AK120205	-1.616	-1.598	-1.869	-1.52	-1.457
LOC_Os03g56270	-3.519	-3.3	-3.762	-3.1	-3.425				-1.725	-1.252
LOC_Os03g56310	-3.251	-3.082	-3.227	-2.852	-2.703				-1.17	-1.034
LOC_Os03g56370	-4.237	-4.237	-4.029	-3.842	-3.423				-1.413	-1.036	-1.039
LOC_Os03g56670	-2.452	-2.376	-2.609	-2.015	-2.204				-1.183
LOC_Os03g56950	-3.847	-3.903	-3.716	-3.612	-3.362		-1.486	-2.129	-2.464	-1.822	-1.516
LOC_Os03g57830	1.7	1.474	1.36					2.146
LOC_Os03g58040	-1.562	-1.741	-2.057	-1.278	-1.491			-1.018
LOC_Os03g59570	-5.202	-5.411	-5.286	-4.798	-3.362		-2.117	-2.677	-4.051	-2.592	-1.529
AK109021				-2.394	-2.311
LOC_Os03g60419	-4.145	-3.654	-4.752	-5.153	-5.023			-1.498	-1.982	-1.823	-1.056
LOC_Os03g60670	-1.903	-1.564	-1.98	-2.297	-1.005		-1.371
LOC_Os03g60810	-3.994	-3.861	-3.902	-2.801	-2.828			-2.076	-2.142	-1.433	-1.174
LOC_Os03g60960	-2.468	-2.319	-2.672	-1.725	-2.064		-1.168	-1.168	-1.564	-1.267
LOC_Os03g61620	-4.122	-3.348	-3.818	-2.781	-3.335			-2.1	-1.835	-1.655
LOC_Os03g62110				-1.052	-1.012
LOC_Os03g62430				-1.407	-1.378
LOC_Os03g62610	-2.796	-2.7	-3.296	-2.704	-2.316
LOC_Os03g62670	-5.793	-5.862	-5.865	-5.315	-5.628				-1.978		-1.718
LOC_Os03g62780	-6.201	-6.194	-5.613	-5.053	-4.586				-1.464		-1.227
LOC_Os03g62950	-2.847	-2.632	-2.82	-2.53	-2.493				-1.399		-1.005
LOC_Os03g63490	-2.136	-2.111	-2.336	-2.192	-2.19			-1.172	-1.832	-1.204	-1.057
LOC_Os03g63554				-1.087	-1.017
LOC_Os04g02580	-4.167	-4.185	-5.503	-5.323	-4.7		-1.137	-3.777	-4.513	-2.698	-2.869
LOC_Os04g03060	-6.154	-5.092	-6.359	-5.914	-4.221
LOC_Os04g03830		-4.817	-4.366	-2.085	-2.794			-1.32	-1.798	-1.645	-1.26
LOC_Os04g03980	-1.661	-2.007	-2.322	-1.237					1.154
LOC_Os04g05050	-2.822	-4.353	-4.512	-3.618	-3.173			-2.795	-2.732	-3.222	-2.589
LOC_Os04g07790					1.062			1.207			1.255
LOC_Os04g08690	1.432	1.675	1.014	1.275	2.411
LOC_Os04g08836	-7.171	-6.041	-5.039	-5.151	-4.622			-3.523	-3.367	-3.596	-1.767
LOC_Os04g09430	-4.79	-5.068	-4.979	-5.721	-5.614				-2.256		-1.301
LOC_Os04g09680	-1.85	-2.111	-1.975	-1.676	-1.734		-1.065	-1.283	-1.766	-1.324
LOC_Os04g10000	-4.239	-4.268	-4.386	-4.065	-5.595		-2.225	-2.641	-2.147	-1.684	-1.189
AK100764				-2.888	-2.436
LOC_Os04g13140	-5.535	-6.16	-6.29	-5.496	-5.503		-1.226	-3.751	-3.582	-1.996	-1.887
LOC_Os04g13640	-1.577	-3.49	-3.105	-3.491	-2.349			-2.24	-1.014	-2.611	-1.571
LOC_Os04g15690	-6.417	-5.872	-5.203	-4.24	-3.721		-1.062	-2.962	-2.196	-1.317
LOC_Os04g16680	-3.37	-3.088	-3.428	-2.664	-2.439				-1.044
LOC_Os04g17479				-1.372	-1.311
LOC_Os04g17650									1.013		1.035
LOC_Os04g21350	-5.528	-4.412	-5.428	-3.818	-2.839		-1.625		-1.329
LOC_Os04g24600									1.006		1.082
LOC_Os04g24750	-1.166	-3.24	-3.833	-2.341	-2.283			-1.244	-2.215	-2.219	-1.294
LOC_Os04g28780	-3.417	-4.015	-3.908	-4.222	-3.801		-2.485	-3.242		-2.555	-1.287
LOC_Os04g29580	-5.356	-6.526	-6.465	-5.485	-4.983		-2.106	-2.95	-2.315
LOC_Os04g29680	-6.856	-7.432	-8.3	-4.97	-5.065		-2.083	-3.122	-2.186	-1.755
LOC_Os04g29960	-6.033	-6.576	-7.648	-5.407	-5.855		-1.749	-2.293	-2.648		-1.052
LOC_Os04g29990	-1.671	-2.705	-2.31		-1.571			-1.517	-1.324	-1.698
LOC_Os04g30010	-3.243	-3.001	-3.09	-2.065	-1.887		-1.111	-1.43	-1.614
LOC_Os04g31340	1.237	1.11		1.14					1.695
LOC_Os04g31870	-4.409	-4.151	-5.089	-4.278	-4.124				-1.101	-1.267
LOC_Os04g32800	-6.032	-5.807	-5.644	-3.961	-5.084		-1.492	-2.389	-2.15	-1.131	-1.773
LOC_Os04g32940	-2.079		-2.031		-1.749					-1.446	-1.127
LOC_Os04g33110	-1.707	-1.673	-2.061	-1.859	-1.332
LOC_Os04g33530	-2.629	-1.66	-3.512	-1.888					1.811	1.037
LOC_Os04g33600	-2.859	-2.719	-2.624	-2.877	-1.868			-1.29	-1.289	-1.84
LOC_Os04g33710	-2.96	-3.326	-3.176	-2.313	-1.392			-1.805	-1.788	-1.317
LOC_Os04g33830	-3.2	-3.622	-3.966	-3.147	-3.55				-1.228
LOC_Os04g34230	-3.969	-4.002	-4.755	-3.976	-3.424			-1.664	-1.915		-1.068
LOC_Os04g35280		-1.13	-1.159					1.087	1.063
LOC_Os04g37500		-1.338	-3.971	-1.331			1.309				1.341
LOC_Os04g37980	-3.265	-3.598	-3.741	-2.597	-2.977		-1.77	-2.114	-1.288
LOC_Os04g38320	-1.852	-1.959	-3.159	-1.872	-1.955			-1.008	-1.107
LOC_Os04g38450	-1.245	-1.04	-1.495	-1.207	-1.041
LOC_Os04g38600	-4.49	-4.372	-4.303	-3.603	-3.741				-1.621		-1.079
LOC_Os04g38914				-1.871	-1.616
LOC_Os04g39360	-3.534	-3.851	-4.607	-2.879	-3.605				-2.398	-2.551
LOC_Os04g39380	-2.718	-3.079	-2.864	-2.699	-2.458			-1.579	-2.006
LOC_Os04g39610	-4.957	-4.796	-5.895	-4.038	-4.003				-2.169	-1.509	-1.297
LOC_Os04g39680									-2.164		-1.219
LOC_Os04g39880	-3.559	-3.525	-4.314	-2.837	-2.727		-1.142	-2.424	-1.658	-1.537
LOC_Os04g40520	-2.246	-2.185	-2.344	-1.672	-1.746		-1.413	-1.54	-1.762	-1.309
LOC_Os04g41900	-4.704	-5.134	-5.149	-3.803	-3.913			-2.307			-1.351
LOC_Os04g42040				1.114					1.274
AK121493	-2.339	-2.603	-2.816	-2.488	-2.051			-1.256	-1.49
LOC_Os04g42690	-1.674	-1.674	-2.058	-1.484	-1.659				-1.04
LOC_Os04g44500	-1.355	-1.593	-2.071	-1.144	-1.43			1.409	1.77	1.565
LOC_Os04g44510	-2.075	-2.41	-3.085	-1.556	-1.745				1.591	1.504
LOC_Os04g44850	-2.699	-2.603	-3.761	-1.95	-1.934			1.109		1.174
LOC_Os04g45000	-5.138	-4.761	-4.542	-3.462	-3.631		-1.611	-1.25	-2.081	-1.185	-1.487
LOC_Os04g45480	-1.836	-2.816	-1.965					1.078		1.938
LOC_Os04g45630	1.132		1.222		1.512				2.249	1.116	2.01
LOC_Os04g45870				1.617	1.971
LOC_Os04g46330	-1.957	-1.093	-3.108	-2.012	-1.418		2.388	1.629		2.326
LOC_Os04g46730	-2.137	-1.997	-2.404	-2.421	-1.738			-1.512	-1.16	-1.185
LOC_Os04g46990	-5.202	-5.223	-5.232	-5.045	-4.384			-2.002	-2.909	-2.359	-1.326
AK107440				-2.211	-1.48
LOC_Os04g48880	-2.299	-2.288	-2.307	-2.33	-1.822				-1.485
LOC_Os04g49160	-3.025	-3.143	-3.371	-3.474	-3.14			-1.664	-1.37	-1.66	-1.316
LOC_Os04g49890	-2.534	-2.382	-2.314	-1.624	-1.913			-1.145	-1.47
LOC_Os04g50100				-1.225	-1.088
LOC_Os04g50176	-1.459		-2.423						1.088	1.163
LOC_Os04g51030	-4.016	-3.521	-3.804	-3.131	-2.78			-1.18		-2.065	-1.292
LOC_Os04g51280		1.069			1.069		1.196	1.145			1.292
LOC_Os04g51300	-2.303	-2.672	-3.003	-2.807	-2.181				-1.177
LOC_Os04g51480				1.075	1.171
LOC_Os04g52250	-5.479	-4.45	-6.156	-4.13	-3.351				-2.24
LOC_Os04g53430	-4.531	-3.32	-3.921	-3.522	-1.887			-1.463	-2.636	-1.03	-1.342
LOC_Os04g53490	-1.235	-1.235	-1.435	-1.184	-1.1
LOC_Os04g53680	-2.337	-2.051	-2.923	-1.748	-1.854				-1.077
LOC_Os04g53860	-3.963	-4.867	-4.684	-4.066	-4.93		-1.282	-2.264	-2.174	-1.485	-1.804
LOC_Os04g54180	-3.246	-2.892	-4.331	-4.281	-3.744		-1.768		-3.188	-4.614	-1.131
LOC_Os04g54300				1.252					1.541
LOC_Os04g54590	-2.507	-2.621	-3.184	-1.64	-2.064			-1.438	-1.151
LOC_Os04g54600	-3.3	-3.359	-3.096	-2.835	-1.586		-1.505	-2.504	-3.05	-2.804	-1.365
LOC_Os04g56730				-1.364	-1.072
LOC_Os04g56990	-3.577	-2.997	-2.892	-2.74	-2.223		-1.025			-1.27	-1.015
LOC_Os04g57420	-2.305	-2.386	-2.361	-1.706	-1.712			-1.205	-1.281
LOC_Os04g57800	-1.386		-1.707	-1.471	-1.156
LOC_Os04g58120	-2.986	-2.196	-3.297	-2.35	-1.155		-1.458	-1.156			-1.513
LOC_Os04g58200	-3.189	-3.443	-3.601	-3.618	-3.475		-1.328	-3.983	-2.283	-3.214
LOC_Os04g58960	-2.626	-2.65	-3.067	-2.16	-1.957			-1.071
LOC_Os04g59050	-2.87	-2.87	-3.823	-2.474	-3.322		-1.057	-2.41	-1.103	-1.501
LOC_Os05g01290	-2.616	-2.271	-2.85	-2.35	-2.299			-1.539	-1.765	-1.061
LOC_Os05g01810	-2.765	-1.698	-4.161	-2.369	-1.072
LOC_Os05g02240	-1.512	-1.615	-2.109	-1.746	-1.572				-1.023	-1.031	-1.005
LOC_Os05g03900	-3.783	-3.353	-3.752	-3.006	-2.543			-1.066	-1.415	-1.685	-1.344
LOC_Os05g04170	-3.774	-4.051	-5.216	-5.165	-3.516			-2.136	-2.609	-1.722	-1.015
LOC_Os05g04550	-2.883	-2.532	-2.98	-2.698	-2.462				-1.264	-1.003
LOC_Os05g04610	-5.743	-5.057	-5.782	-4.598	-4.326		-1.046	-1.587	-1.945	-1.273
LOC_Os05g04820	-4.179	-5.078	-4.988	-4.847	-3.788				-2.058	-1.034	-1.015
LOC_Os05g05080	1.287	1.95	1.256	1.622	2.282
LOC_Os05g05820	-1.936	-2.148	-2.554	-1.93	-2.005			-1.077	-1.061		-1.354
LOC_Os05g05830	-2.021	-1.911	-2.232	-1.842	-1.909				-1.169
LOC_Os05g06520	-2.509	-2.203	-2.435	-2.254	-2.194				-1.099
LOC_Os05g07130	-3.775	-3.54	-3.813	-3.338	-3.058			-1.002	-1.448		-1.133
LOC_Os05g08554	-3.727	-3.727	-5.442	-3.32	-3.428			-1.474
LOC_Os05g08854	-1.983	-2.253	-2.847	-2.475	-2.451			-1.076	-1.795		-1.001
LOC_Os05g08930	-1.277			-1.209	-1.17				-1.087	-1.031
LOC_Os05g09724	-4.571	-5.235	-5.643	-3.803	-3.806			-2.977	-3.627
LOC_Os05g10370	-3.275	-3.622	-2.418	-3.18	-3.338			-1.988	-2.694	-1.743	-1.247
LOC_Os05g11010	-1.555	-1.386	-1.649				1.191	1.218	1.103
LOC_Os05g13560				1.112	1.203
LOC_Os05g14270	-3.449	-2.765	-3.444	-2.912	-2.808				-1.407
LOC_Os05g14370							-1.31	-2.665	-3.107	-2.045	-1.896
LOC_Os05g16300	-3.697	-4.623	-4.311	-5.904	-5.284			-3.365	-1.53	-2.35	-1.066
LOC_Os05g16430	-2.532	-3.87	-3.353	-2.956	-2.165		-1.449	-1.479	-1.464	-1.324
LOC_Os05g16670	-1.496	-1.539	-2.038	-1.602	-1.627			-1.002
LOC_Os05g17604	-2.331	-3.539	-2.048	-2.82	-2.269			-1.269		-1.269	-1.084
LOC_Os05g18294			-2.433	-1.806	-1.003		1.596		1.312
LOC_Os05g18670	-2.962	-2.962	-2.869	-2.826	-1.141			-1.95	-1.975	-1.602
LOC_Os05g19030	-1.598	-1.769	-2.581	-1.524	-1.229			-1.032
LOC_Os05g22614	-4.361	-3.782	-4.418	-3.918	-3.418				-1.228
LOC_Os05g22730	-2.351	-1.925	-2.883	-2.553	-2.215				-1.396
LOC_Os05g24150	1.433	1.716	1.216	1.495	1.681
LOC_Os05g24690				1.075	1.387
LOC_Os05g25370	-8.696	-8.694	-9.021	-8.678	-7.48		-3.637	-4.006	-4.512	-4.027	-2.11
LOC_Os05g25430	-3.116	-2.984	-2.678	-1.676	-2.108		-1.008	-1.363	-1.204	-1.184
LOC_Os05g27210	-3.105	-2.424	-3.151	-2.351	-2.69		-1.036	-1.116	-1.207
LOC_Os05g27350	2.008	2.643	-1.391	2.016	2.732		1.803	2.865	1.78	3.145	4.832
LOC_Os05g28770				1.739	2.64
LOC_Os05g30430	-1.661	-1.636	-2.753	-2.504	-1.897			-1.183	-1.123	-1.239
LOC_Os05g31180				-1.436	-1.074
LOC_Os05g32390	-1.773	-1.751	-2.034	-1.94	-2.071						-1.058
LOC_Os05g32770	1.506	1.08			1.545		2.301		2.42
AK062313	-4.442	-3.488	-4.27	-1.91	-1.886			-1.045
LOC_Os05g33280	-3.834	-3.581	-3.93	-3.372	-3.238				-1.435
LOC_Os05g33630	-1.207		-1.357	-1.19	-1.081					-1.066
LOC_Os05g34150	-2.442	-3.07	-4.602	-2.326	-3.402			1.716
LOC_Os05g34630	-1.245	-1.36	-1.309	-1.349	-1.14				-1.007
LOC_Os05g36010	-8.478	-7.246	-6.748	-6.64	-6.274			-3.198	-3.865	-2.908	-1.526
LOC_Os05g36050	-5.043	-5.351	-5.677	-6.578	-5.643			-3.382	-3.12	-5.242	-2.836
LOC_Os05g36310	-5.672	-4.828	-6.455	-4.585	-5.074		-1.276	-1.874	-1.648	-1.706	-1.778
LOC_Os05g36360	-3.274	-2.952	-2.828	-1.749	-2.002			-1.218	-1.512
LOC_Os05g37470	-3.183	-3.12	-2.961	-2.842	-2.162			-1.578	-1.266	-1.48
LOC_Os05g37600	-4.159	-5.152	-5.48	-5.936	-3.026		-2.043	-2.184			-3.299
LOC_Os05g37700		1.131		1.159	1.431			1.372	1.489
LOC_Os05g38390	-2.739	-2.442	-3.111	-2.462	-1.767		-1.55		-1.779		-1.297
LOC_Os05g38570	-1.316	-1.427	-1.453	-1.535	-1.102
LOC_Os05g38880	-2.292	-2.292	-2.603	-2.913	-1.655		-1.28	-1.43		-1.559
LOC_Os05g39720	-3.247	-2.457		-2.98	-1.326
LOC_Os05g39800				-1.264	-1.171
LOC_Os05g39990	-8.334	-8.183	-9.366	-10.192	-9.799		-2.229	-4.938	-5.474	-3.583	-3.01
LOC_Os05g40960	-5.929	-5.668	-5.961	-5.298	-5.534		-1.577	-1.871	-2.832	-1.986	-2.088
LOC_Os05g41190	-3.385	-3.265	-4.124	-3.605	-3.457			-1.828	-1.989	-1.333
LOC_Os05g41420	-6.561	-6.828	-6.906	-6.621	-5.554		-2.222	-4.12	-2.134	-2.93	-1.793
LOC_Os05g41640	-3.401	-3.304	-3.624	-3.166	-2.97				-1.314
LOC_Os05g42130	-6.465	-6.749	-7.657	-6.411	-6.048			-3.869	-3.827	-3.387
LOC_Os05g42240				1.233	1.673
LOC_Os05g43140	-3.031	-4.636	-5.081	-3.193	-4.192			-2.845			-1.467
LOC_Os05g43310	-3.235	-3	-3.098	-2.741	-2.824			-1.204	-1.935	-1.15	-1.082
LOC_Os05g43320							-1.091		-1.818	-2.274	-1.207
LOC_Os05g43860	-4.528	-5.528	-5.659	-4.423	-3.392			-3.425	-4.155	-4.471	-1.133
AK107721	-5.99	-5.375	-6.263	-4.676	-4.606			-1.314	-2.111	-1.137
LOC_Os05g44770				-1.113	-1.056
LOC_Os05g45120	-3.081	-3.285	-3.209	-1.857	-2.067			-1.054
LOC_Os05g46120	-2.558	-2.321	-2.242	-2.176	-1.075		-1.106	-1.414	-1.174		-1.173
LOC_Os05g46470	-1.601		-1.709	-1.99	-1.787					-1.271	-1.004
LOC_Os05g48210	-2.774	-3.056	-2.854					-1.666	-1.26
LOC_Os05g49240	-9.272	-9.887	-8.978	-9.983	-9.295		-1.853	-4.287	-3.265	-4.626	-2.259
LOC_Os05g49370	-4.8	-3.658	-5.104	-3.409	-3.603			-1.245	-1.999	-1.475
LOC_Os05g49580				1.119	1.751
LOC_Os05g50320	2.151	1.825	1.607	1.846	2.633
LOC_Os05g50750	-2.156	-1.566	-2.405	-2.062	-1.605					-1.098
LOC_Os05g51620	-4.002	-4.002	-4.301	-3.411	-3.473				-1.302
LOC_Os06g01620	-4.408	-3.912	-4.029	-3.382	-2.93		-1.446	-2.02	-2.545	-1.851	-1.418
LOC_Os06g01760	-3.83	-3.937	-4.296	-2.595	-1.605			-1.947	-1.547	-1.3
LOC_Os06g01966	-4.079	-3.793	-5.758	-3.078	-3.721			-2.543	-1.848	-2.199
LOC_Os06g01972	-7.927	-7.401	-8.413	-7.801	-5.377		-2.422	-3.883	-3.459	-3.367	-2.187
LOC_Os06g02019	-2.254		-2.27	-2.056	-1.821			-1.397	-1.4	-1.19
LOC_Os06g02630	-6.187	-3.75	-5.902	-2.75	-3.67			-1.892	-2.321	-2.113
LOC_Os06g02780	-1.749	-1.786	-3.451	-2.582	-2.69		1.807	-1.185	-1.767	-2.029	-1.516
LOC_Os06g02840	-2.276	-2.046	-2.965	-1.905	-1.918			-1.473	-1.24	-1.152
LOC_Os06g02960	-2.509	-2.13	-2.774	-2.511	-2.783						-1.278
LOC_Os06g03580	-2.54	-2.87	-2.357	-2.001	-2.115			-1.448	-1.827
LOC_Os06g03900	-5.161	-4.269	-6.142	-3.904	-4.496			-1.046	-2.243	-1.217
LOC_Os06g04210	-2.966	-3.063	-3.746	-2.595	-2.419				-1.375
LOC_Os06g05050	-6.131	-7.29	-6.77	-5.183	-5.476		-2.705	-3.168	-4.816		-1.609
LOC_Os06g05550	-4.067	-3.653	-3.974	-4.493	-3.275		-1.083	-2.412	-1.284	-1.901	-1.113
LOC_Os06g06300	-7.058	-6.895	-7.026	-5.546	-5.546		-1.067	-1.331	-1.496
LOC_Os06g06320	-5.578	-5.766	-5.795	-4.786	-3.984				-1.168		-1.305
LOC_Os06g06960	-5.369	-5.294	-5.05	-4	-4.217		-1.74	-1.779	-2.055	-1.73	-1.606
LOC_Os06g07300				1.303				1.419
LOC_Os06g07941	-3.792	-3.886	-3.726	-3.409	-3.484		-1.58	-2.276	-2.833	-1.503	-1.26
AK103645	-1.828	-2.169	-2.642	-2.642	-2.576		-1.83		-1.897	-2.128	-1.48
LOC_Os06g08830	-4.343	-3.983	-4.722	-3.117	-3.248			-2.027	-3.312	-2.151	-1.008
LOC_Os06g09220	-2.945	-2.945	-4.258	-3.089	-3.387			-1.898	-1.88	-1.801
LOC_Os06g09260				1.086	1.367
AK111269	-1.907	-1.874	-1.863	-1.505	-1.501			-1.024	-1.117
LOC_Os06g12310	-4.447	-4.336	-4.067	-2.743	-2.635			-1.381	-1.498	-1.242
LOC_Os06g12980	-1.808	-1.356	-1.209					1.223	2.008
LOC_Os06g14180	-5.087	-4.452	-5.129	-3.493	-3.131				-1.747		-1.119
LOC_Os06g15400	-3.712	-3.36	-4.109	-3.278	-3.005				-1.472
LOC_Os06g15820	-1.215		-2.024	-1.536	-1.219				-1
LOC_Os06g16150	5.214	5.225	5.103	5.056	5.203		5.451	5.279	5.345	5.429	5.91
LOC_Os06g16500				1.428	1.969
LOC_Os06g16600	-2.623	-2.625	-3.185	-2.482	-3.05				-1.145
LOC_Os06g16640	-4.943	-4.844	-6.317	-4.714	-4.733			-1.355	-3.434		-2.015
LOC_Os06g16950	-4.673	-3.913	-4.884	-3.414	-3.546			-1.101	-1.369
LOC_Os06g17140	-1.492	-1.98	-4.032	-3.966	-3.921		-1.27	-2.099	-1.636	-3.004	-1.281
LOC_Os06g17720				1.091	1.446
LOC_Os06g18000	-3.24	-2.833	-2.887	-2.029	-2.194		-1.153	-1.041	-1.253
LOC_Os06g18930	-2.262	-2.834	-2.626	-1.946	-1.796			-1.487	-1.253		-1.244
LOC_Os06g19070	-3.472	-3.268	-3.777	-2.414	-3.452		-2.353	-2.56	-1.179
LOC_Os06g20150	-7.772	-8.246	-6.651	-5.993	-5.723		-2.826	-4.443	-4.167	-2.53	-1.197
LOC_Os06g20830	-1.586		-1.979	-1.254	-1.222			-1.12	-1.118
LOC_Os06g24070	-2.718	-2.656	-3.014	-1.769	-1.868			-1.136	-1.454
LOC_Os06g25240	-1.399	-1.209	-1.578	-1.384	-1.202
LOC_Os06g28760	-3.155	-3.614	-4.164	-4.678	-3.266				-1.404
LOC_Os06g28950	-1.815	-1.802	-1.986	-1.741	-1.852				-1.098
LOC_Os06g29370	-1.892	-1.7	-2.224	-2.089	-2.278			-1.192	-1.161		-1.146
LOC_Os06g30030	-1.489		-2.05	-1.654	-1.734			-1.251			-1.007
LOC_Os06g30090	-2.916	-2.721	-2.707	-2.577	-2.441			-1.184	-1.285	-1.711
LOC_Os06g34070	-2.501	-2.467	-3.32	-3.026	-2.628			-1.559	-1.232	-1.121
LOC_Os06g34390	-3.406	-3.406	-4.423	-3.166	-3.147			-2.69	-1.623	-1.898
LOC_Os06g34730	-2.99	-2.731	-3.038	-3.757	-3.649		-1.506	-3.334	-2.524	-3.311	-1.512
LOC_Os06g35130				1.471	2.201
LOC_Os06g35140	-2.131	-2.057	-2.461	-1.537	-1.256				-1.236	-1.048
LOC_Os06g36340	-2.713	-2.713	-2.873	-3.64	-2.432			-1.746			-1.264
LOC_Os06g37490	-1.908	-2.914	-2.476	-2.593	-2.103		-2.014	-2.063	-1.088	-1.779	-1.547
LOC_Os06g38840									-1.299		-1.006
LOC_Os06g39110	-4.956	-4.947	-4.857	-3.578	-3.14		-1.662	-2.545	-1.66	-1.275
LOC_Os06g39120	-5.374	-4.909	-4.992	-3.474	-3.547		-1.259	-2.203	-1.098	-1.172
LOC_Os06g39480									1.227		1.309
LOC_Os06g40500	-3.008	-2.991	-3.324	-2.785	-2.609				-1.386	-1.006
LOC_Os06g41450	-2.123	-1.967	-3.058	-2.624	-2.463			-1.633	-1.671	-1.265
LOC_Os06g43304		-3.695	-4.073	1.185					3.265	4.448
LOC_Os06g43350	-3.666	-2.937	-4.148	-2.977	-2.969			-1.474	-1.854	-2.264	-1.116
LOC_Os06g43770									-2.477		-2.205
LOC_Os06g45140	-3.29	-3.945	-2.668	-3.644	-2.078		-1.58	-1.596	-1.207	-1.66	-1.141
LOC_Os06g45320	-3.33	-2.797	-2.709	-2.184	-1.752			-1.177
LOC_Os06g45340	-2.51	-2.096	-2.633	-1.785	-1.698				-1.003
LOC_Os06g45970	-6.862	-7.598	-8.431	-6.154	-4.886		-2.843	-4.094	-4.068		-1.483
LOC_Os06g47800	-5.631	-5.673	-5.019	-4.438	-4.541		-1.393	-1.149	-3.305	-1.372	-1.712
LOC_Os06g47980	-2.182	-2.182	-3.048	-1.885	-1.908		-1.11	-1.519	-1.228	-1.561
LOC_Os06g48850	-3.087	-2.998	-3.504	-3.186	-1.832				-1.588
LOC_Os06g50130	-1.925	-1.699	-1.771	-1.669	-1.605				-1.045
LOC_Os06g50350				-1.11					-1.092
LOC_Os06g51200	-4.662	-4.862	-4.72	-5.154	-4.278				-1.542
LOC_Os07g01860	-1.848	-1.829	-2.578	-2.148	-2.064			-1.301	-1.411	-1.369
LOC_Os07g02590	-3.9	-3.513	-3.899	-3.121	-3.797		-1.636	-1.737	-2.176	-1.075	-1.51
LOC_Os07g04840	-2.638	-2.584	-3.068	-2.316	-2.468			-1.014	-1.16
LOC_Os07g05370		-1.174	-2.527		-1.196				1.353	1.08
LOC_Os07g05390	-2.262	-2.006	-2.615	-2.017	-2.254						-1.012
LOC_Os07g05420	-4.514	-5.734	-5.48	-4.216	-4.54			-2.263	-3.727	-2.854	-1.839
LOC_Os07g05480	-3.904	-3.926	-4.532	-3.89	-3.854		-1.146	-1.608	-2.068		-1.225
LOC_Os07g05720				1.137	1.163
LOC_Os07g06620				-1.224	-1.122
LOC_Os07g06860	-5.126	-4.375	-4.725	-4.588	-4.755		-1.98	-3.268	-3.854	-2.683	-1.271
LOC_Os07g07900	-4.514	-4.863	-5.079	-5.58	-5.252		-2.256	-2.737	-3.376	-1.817	-1.601
LOC_Os07g08200									-1.412		-1.122
LOC_Os07g09190	-4.837	-5.512	-5.559	-5.343	-6.231		-1.371	-2.097	-3.258	-2.243	-1.578
LOC_Os07g09490	-5.755	-5.755	-6.857	-6.451	-6.312		-1.314	-4.758	-5.474	-3.479	-2.336
LOC_Os07g10030				-1.241	-1.071
LOC_Os07g10530	-4.286	-4.917	-5.095	-5.382	-4.699			-1.329	-1.296
LOC_Os07g10970	-1.651	-2.341		-2.418	-2.07		-1.815	-1.886			-1.823
LOC_Os07g13480	-4.041	-5.877	-6.206	-5.991	-4.567			-1.77	-1.573	-2.669
LOC_Os07g13634	-2.284	-2.165	-2.72	-2.3	-2.199				-1.165
LOC_Os07g13969	-3.884	-3.834	-4.246	-4.184	-3.518
LOC_Os07g14840	-2.281	-3.293	-2.068					1.832		1.353
LOC_Os07g17410				1.304	2.238
LOC_Os07g17970	-4.321	-4.321	-4.696	-3.711	-3.627				-1.378
LOC_Os07g18610				-2.283	-1.978
LOC_Os07g18630	-3.366	-3.708	-2.533	-2.691	-1.018			1.206		1.192
LOC_Os07g23520	-1.44	-1.316	-1.424	-1.273	-1.169				-1
LOC_Os07g23580				1.091	1.389
LOC_Os07g23640		-1.02	-3.211				2.792			2.406	2.078
LOC_Os07g23660		-1.09	-2.995				2.628			2.281	1.981
LOC_Os07g25050	-3.423	-6.554	-5.242	-4.825	-2.911		-1.883	-2.326	-3.747	-1.308	-2.241
LOC_Os07g25430	-2.274	-2.189	-2.605	-2.322	-2.313				-1.18
LOC_Os07g25540	-5.974	-5.705	-7.41	-4.491	-5.317		-1.01	-1.097	-1.706	-1.405	-2.168
LOC_Os07g25810	-7.095	-7.013	-7.35	-7.281	-7.309		-1.68	-4.676	-4.369	-4.343	-3.211
LOC_Os07g26150	-7.615	-7.673	-7.746	-6.965	-6.764				-2.633	-2.071
LOC_Os07g26630	-3.702	-2.501	-3.277				1.476			1.677	1.452
LOC_Os07g26720	-3.137	-2.472	-2.863	-2.692	-2.615		-1.006		-1.978	-1.757	-1.383
LOC_Os07g27970	-4.561	-4.019	-4.074	-2.993	-2.834				-1.417
LOC_Os07g28190	-3.442	-3.264	-3.211	-2.678	-2.959				-1.56
LOC_Os07g28700		-1.477									-1.449
LOC_Os07g28710	-3.19	-3.149	-3.285	-2.692	-2.473				-1.252
LOC_Os07g29310	-4.856	-5.068	-5.818	-6.341	-5.758		-3.469	-5.006	-4.3	-3.176	-3.149
LOC_Os07g29570	-2.186	-1.862	-2.349	-1.432	-1.686				-1.1
LOC_Os07g30154							-1.601	-2.204		-2.424	-1.801
LOC_Os07g30610	-4.55	-3.742	-4.978	-2.785	-2.92			-1.203	-2.509	-1.291	-1.18
LOC_Os07g31270	-2.412	-2.331	-2.578	-2.125	-1.885			-1.061	-1.069
LOC_Os07g31500	-4.219	-3.575	-4.898	-4.7	-4.729		-1.02	-2.645	-3.052	-1.994	-1.887
LOC_Os07g31720	-1.868	-2.446	-2.636	-1.471	-1.989			-1.189
LOC_Os07g32900				1.028	1.06
LOC_Os07g35480	-2.692	-2.436	-2.906				-1.825	-1.078	-1.003	-1.531
LOC_Os07g36080	-5.035	-5.061	-5.436	-4.504	-4.09			-1.345	-1.902
LOC_Os07g36210	-2.396	-2.146	-2.485	-1.993	-1.9				-1.261	-1.037
LOC_Os07g37240	-5.079	-5.258	-5.243	-4.527	-4.28				-1.15
LOC_Os07g37250	-1.702	-1.631	-2.082	-1.678	-1.372				-1.095
LOC_Os07g37280	-2.572	-3.154	-3.382	-1.758	-2.286		2.16	1.799	3.054	2.706
LOC_Os07g37380				-1.559	-1.247
LOC_Os07g37420	-3.29	-3.115	-4.004	-2.511	-2.475				-1.331
LOC_Os07g40220	-5.935	-3.879	-6.07	-3.96	-3.891		-1.084	-1.726	-1.915
LOC_Os07g42730	-5.754	-4.505	-5.903	-4.114	-3.709		-1.145	-1.654	-1.496
LOC_Os07g44290	-2.468	-2.599	-2.027	-2.314	-2.053			-1.054	-1.035
LOC_Os07g46846	-3.335	-5.046	-4.068	-3.549	-3.145			-2.253	-2.447	-2.403
LOC_Os07g46870	-5.522	-7.293	-7.305	-3.761	-5.098		-1.378	-3.167	-2.467	-1.955	-1.366
LOC_Os07g47450	-1.644	-1.948	-1.996	-1.683	-1.788		-1.362	-1.636	-1.304	-1.481
LOC_Os07g48910	-5.136	-5.754	-6.724	-6.431	-4.362			-2.086	-2.606	-3.766	-1.044
LOC_Os07g49110	-3.652	-3.475	-3.276	-3.218	-3.141				-1.164	-1.125
LOC_Os07g49114		-1.457	-1.35				1.14	1.382	1.455	1.551	1.152
LOC_Os07g49360	-4.174	-4.04	-4.874	-3.702	-3.13			-1.515		-1.038
LOC_Os07g49370	-3.325	-4.309	-4.803		-1.139		1.275	1.048		1.973
LOC_Os08g01890		1.019	1.115	1.172				1.468	1.462	1.363
LOC_Os08g02110	-8.849	-9.761	-9.044	-8.124	-7.768		-3.173	-4.513	-3.566	-2.039	-1.116
LOC_Os08g02300	-1.399	-1.22	-1.319					1.075		1.345
LOC_Os08g02390	-1.51	-1.326	-1.498	-1.455	-1.208
LOC_Os08g02540	-2.6	-2.6	-2.352	-2.186	-2.026				-1.558		-1.149
LOC_Os08g04500	-5.34	-6.418	-3.656	-6.228	-5.409		-2.837	-5.729	-2.097	-3.561	-4.435
LOC_Os08g06170	-3.045	-3.709	-3.12	-2.181	-2.663			-2.362	-1.257
LOC_Os08g06280	-2.851	-2.867	-2.845	-2.622	-2.509			-2.091	-2.146	-1.688
LOC_Os08g06320	-2.402	-2.231	-3.263	-2.479	-1.354
LOC_Os08g06380	-1.034	-1.136	-1.476				1.331
LOC_Os08g07500	-2.561	-2.215		-3.408	-1.099
LOC_Os08g07600				1.354	2.029
LOC_Os08g07660	-5.338	-4.725	-5.105	-2.602	-4.243		-1.744	-1.601	-1.553		-1.735
LOC_Os08g08110	-2.251	-2.15	-2.396	-1.622	-1.374			-1.138
LOC_Os08g08120	-4.647	-4.18	-4.461	-3.067	-2.514			-1.891	-1.882	-1.157
LOC_Os08g08140	-4.347	-4.25	-4.434	-4.244	-3.976			-1.521	-1.437	-1.243	-1.111
LOC_Os08g08160	-2.292	-1.887	-2.123	-1.557	-1.594			-1.039			-1.067
LOC_Os08g08320	-1.864	-1.873			-1.745			-1.552	-1.66
LOC_Os08g09840	-3.288	-3.193	-3.305	-1.664	-2.139			-1.543	-1.796
LOC_Os08g10070	-2.537	-2.548	-2.104	-2.371	-2.1		-1.101	-1.466	-1.975	-1.714	-1.095
LOC_Os08g10310	-7.148	-6.43	-6.094	-6.803	-7.008		-3.955	-5.442	-3.264	-3.612	-2.468
LOC_Os08g13420	-6.199	-5.592	-5.049	-4.096	-3.752		-1.744	-2.926	-2.911	-2.468	-2.039
AK106899				1.367	1.525
LOC_Os08g14940	-4.806		-4.398	-4.19	-4.131		-1.093	-1.407	-2.597	-1.69	-1.34
LOC_Os08g15060	-3	-3.677	-3.704	-3.512	-4.283			-1.443	-1.403	-1.444	-1.118
LOC_Os08g15420	-2.155	-2.774	-3.067	-3.681	-2.846		-1.24		-1.372
LOC_Os08g16830	-6.04	-4.907	-5.213	-4.809	-4.401			-1.077	-1.818		-1.063
LOC_Os08g17350	-2.662	-2.635	-3.721	-3.158	-3.476				-1.082	-1.097
LOC_Os08g17500	-5.062	-4.993	-5.597	-5.06	-4.786				-2.32		-1.191
LOC_Os08g25380	1.331	1.371	1.055	1.345	1.126			1.52	1.482
LOC_Os08g26220	-5.76	-5.939	-6.564	-4.947	-5		-1.888	-2.263	-2.381	-1.604	-1.004
LOC_Os08g26570				-2.382	-1.988
LOC_Os08g28870	-4.964	-6.43	-5.909	-3.928	-4.267				-1.606	-1.181
LOC_Os08g29370	-3.639	-3.449	-3.831	-3.961	-3.335
LOC_Os08g31410	-2.458	-2.2	-2.212	-1.721	-1.671				-1.294	-1.204
LOC_Os08g31480							-1.285			-1.374	-1.266
LOC_Os08g32910	-2.741	-3.058	-3.461	-3.452	-2.736				-1.671	-1.352	-1.33
LOC_Os08g32960	-1.447	-1.363	-1.932				1.737	1.599	1.395	1.271
LOC_Os08g33670			-1.762					1.044	2.134	1.128
LOC_Os08g33750	-2.013	-1.878	-2.47	-2.187	-1.441
LOC_Os08g34700	-4.343	-4.445	-5.466	-3.893	-3.741			-2.742	-2.742	-2.531	-1.712
LOC_Os08g34900	-3.99	-3.783	-3.9	-3.631	-2.624		-1.71	-1.486	-1.731	-2.145
LOC_Os08g35110	-3.281	-3.281	-3.516	-4.029	-2.452			-1.218	-1.388	-1.245	-1.256
LOC_Os08g36340	-4.217	-3.698	-3.98	-3.638	-3.238			-1.511	-1.572
LOC_Os08g36590	-2.137	-1.799	-2.077	-1.69	-1.605			-1.371	-1.683	-1.151	-1.283
LOC_Os08g36680	-5	-5.364	-6.305	-6.038	-5.623			-2.079	-1.621
LOC_Os08g36860	-1.123		-1.384				1.156	1.891		1.538	1.457
LOC_Os08g36970	-2.244	-1.328	-4.508				1.98	1.556	2.313	1.67	1.829
LOC_Os08g37250	-3.935	-3.674	-4.601	-3.693	-3.321			-2.211		-1.278
LOC_Os08g37670	-1.599	-1.656		-1.267			-1.11	-1.05		-1.262
LOC_Os08g38170	-4.9	-5.225	-5.037	-2.633	-3.145			-2.206	-1.934	-1.382	-1.051
LOC_Os08g38400	-4.941	-4.47	-4.537	-3.933	-3.468			-2.025	-2.441	-1.781
LOC_Os08g38850							-1.174			-2.386	-1.464
LOC_Os08g38900				1.355	1.47
LOC_Os08g40040				1.284	1.52
LOC_Os08g40420	-1.087		-1.385				1.194	1.511		1.296
LOC_Os08g40940	-2.293	-2.557		-3.038	-1.573		-1.126	-2.245	-1.034	-2.268
LOC_Os08g41000	-2.726	-2.516	-2.436	-2.311	-2.391			-1.073	-1.551		-1.088
LOC_Os08g41320	-3.024	-2.732	-3.138	-2.316	-2.14				-1.28	-1.012
LOC_Os08g41800	-4.553	-4.803	-4.015	-4.278	-4.719		-1.655	-1.898	-1.297	-1.969	-1.707
LOC_Os08g42040				1.007	1.443
LOC_Os08g42850	-2.363	-2.225	-2.216	-2.366	-1.945				-1.185
LOC_Os08g43690	-1.344										1.054
LOC_Os08g44220	-5.637	-6.182	-7.694	-3.603	-3.578		-2.173	-3.022	-1.802	-1.299
LOC_Os08g44830	-4.984	-3.915	-4.799	-3.198	-2.685		-1.315			-2
LOC_Os08g45170	-4.014	-4.726	-5.362	-5.287	-4.072			-1.873	-1.498		-1.077
AK071936				-2.762	-2.558
LOC_Os09g04339	-4.233	-4.848	-6.109	-6.232	-3.421		-2.546	-2.557	-2.839	-5.091	-1.555
LOC_Os09g04430	-4.169	-3.796	-3.903	-2.669	-2.732		-1.673	-2.143	-2.01	-1.268
LOC_Os09g04790				1.104	1.138
LOC_Os09g07990	-1.711	-1.763	-2.03	-2.771	-1.513		-1.507		-1.811	-1.841	-1.244
LOC_Os09g08570				4.001	4.208
LOC_Os09g10340	-3.628	-3.941	-3.427	-3.252	-3.422		-2.387	-3.153	-2.986	-3.577	-1.587
LOC_Os09g10690	-2.894	-3.11	-3.702	-2.653	-2.37				-1.043
LOC_Os09g12630	-4.155	-4.848	-4.652	-4.759	-4.173			-2.287	-2.966	-2.395	-1.113
LOC_Os09g14700		1.069		1.241			2.224	1.295	1.511	1.542
LOC_Os09g16449				-3.032	-2.959
LOC_Os09g17560				3.329	4.771
LOC_Os09g19350				-3.006	-2.333
LOC_Os09g19720	-1.644	-1.511	-1.987	-2.013	-1.242			-1.006
LOC_Os09g20330				2.089	2.479
AK062361	-1.747	-1.132	-2.583	-1.944	-1.209
LOC_Os09g23430	-1.484	-2.749	-2.746		-1.155		-1.045	-1.611	-1.784	-1.815
LOC_Os09g23550	-2.317	-2.376	-2.651	-2.46	-2.472			-1.522	-1.403
LOC_Os09g24110	-1.384	-3.019						-1.267	-2.017	-1.632	-1.724
LOC_Os09g25070	-2.7	-2.952	-3.729	-3.997	-3.181		-1.345	-2.485	-1.696	-1.573	-2.383
LOC_Os09g25290	-2.013	-1.773	-2.916				1.545			1.036
LOC_Os09g25720	-2.845	-3.596	-3.357				-1.529	-2.533	-2.166
LOC_Os09g25850	-3.467	-3.394	-3.52	-2.752	-1.619				-1.198	-1.153
LOC_Os09g26670	-5.896	-4.737	-5.974	-4.245	-4.308			-1.645	-2.579	-1.266	-1.089
LOC_Os09g26980	-5.78	-5.609	-6.183	-5.266	-4.328		-1.65	-3.24	-2.406	-2.126
LOC_Os09g27320	-3.641	-3.575	-4.592	-3.682	-3.241			-1.108	-2.571	-2.301
LOC_Os09g27330	1.875	1.193	1.366	1.061	1.666		2.766	2.765	3.153	1.257	2.113
LOC_Os09g27450	-2.712	-2.714	-2.911	-2.243	-2.259		-1.263	-1.734	-1.943	-1.861	-1.614
LOC_Os09g28230	-2.128	-2.101	-2.258	-1.018	-1.016			1.372
LOC_Os09g28640	-3.586	-3.259	-3.467	-2.346	-2.492				-1.223		-1.151
LOC_Os09g28690	-5.105	-5.053	-5.794	-5.275	-5.312			-2.209	-2.356	-2.992	-1.914
LOC_Os09g28720	-2.457	-2.259	-2.844	-2.37	-1.899			-1.057
LOC_Os09g29460	-2.014	-1.526	-2.049	-1.635	-1.421				-1.278	-1.416
LOC_Os09g29820	-7.095	-7.241	-7.04	-7.269	-5.868			-2.821	-3.28	-2.423	-2.077
LOC_Os09g30410	-3.28	-3.052	-3.305	-3.145	-2.891				-1.274
LOC_Os09g30474	1.23	1.064	1.121	1.18				1.317	1.239	1.106
AK106880	-2.979	-2.598	-2.15	-2.113	-1.49			-1.087	-1.108		-1.149
LOC_Os09g31502	-3.046	-2.589	-2.813	-2.993	-2.806				-1.413		-1.243
LOC_Os09g32100	-4.45	-3.647	-3.841	-2.853	-3.285			-1.288	-1.872	-1.683	-1.156
LOC_Os09g32180									-1.768		-1.63
LOC_Os09g32470	-1.113		-1.192				1.747	1.469		1.551
LOC_Os09g33460	-3.965	-3.291	-4.52	-1.316	-1.008			-1.043
LOC_Os09g33620				-1.333	-1.162
LOC_Os09g34100				-1.409	-1.067
LOC_Os09g34140	-3.349	-3.267	-3.662	-3.379	-3.124
LOC_Os09g35800	-2.055	-2.09	-1.954	-2.264	-1.741				-1.192
LOC_Os09g36070	-1.685		-1.783				1.719	2.168	1.898	1.85
LOC_Os09g36820				-1.155			-1.084
LOC_Os09g36870	-1.872	-1.851	-2.123					-1.309	-1.496		-1.036
LOC_Os09g36940	-3.394	-3.494	-3.204	-1.754	-1.593			-1.003	-1.012
LOC_Os09g37967				-3.876	-3.795
LOC_Os09g38020				-1.933	-1.331
LOC_Os09g38090	-5.184	-4.527	-4.936	-3.302	-2.79				-1.455
LOC_Os10g02040	-2.74	-2.561	-3.815	-3.571	-1.318
LOC_Os10g02100	-3.861	-4.408	-3.651	-2.281	-1.97		1.615			1.369
LOC_Os10g02260	-4.866	-3.89	-4.727	-3.435	-3.843				-1.027	-1.041
LOC_Os10g02276	-2.964	-3.888	-4.668	-2.66	-1.6		-1.289	-1.214	-2.747	-1.792
LOC_Os10g03820	-1.343	-1.619	-1.968	-1.713	-1.497			-1.19
LOC_Os10g03950	-3.63	-3.813	-3.45	-3.427	-2.31			-1.975	-2.486	-1.623
LOC_Os10g04400				1.601	1.621
LOC_Os10g04410									-1.724		-1.169
AK103313	-1.234	-1.577	-1.436					-1.064
LOC_Os10g05490	-3.074	-3.684	-2.544	-2.854	-4.078			-2.692	-1.492		-1.284
LOC_Os10g05730	-2.141	-2.852	-2.242	-3.639	-2.82		-1.55	-2.334	-2.481	-2.09	-1.308
AK069896				1.036	1.108
AK121576	-2.077	-1.754	-2.09	-1.672	-1.71			-1.579	-1.337	-1.009
LOC_Os10g07440	-1.836	-1.836	-2.361	-1.802	-1.457
LOC_Os10g07450	-2.641	-2.641	-3.037	-3.058	-2.076
LOC_Os10g08011	-3.1	-2.996	-3.457	-2.692	-2.518				-1.108
LOC_Os10g10180	-3.261	-3.373	-3.578	-3.322	-3.132			-1.43	-1.628	-1.363
LOC_Os10g12050	-2.882	-2.586	-3.741	-2.27	-1.971				-1.407
LOC_Os10g13500				1.416	1.493
LOC_Os10g13700	-4.827	-4.896	-5.671	-6.514	-5.419		-4.789	-3.571	-3.72	-2.249	-2.412
LOC_Os10g15150	-1.472	-3.076	-2.12	-3.198			-1.69	-2.445	-1.229		-1.588
LOC_Os10g16890				-1.644	-1.114
LOC_Os10g18370	-3.733	-3.516	-3.984	-2.437	-2.133		-1.287		-1.259
LOC_Os10g19250					-2.017			-1.439			-1.418
LOC_Os10g19820	-2.879	-3.086	-3.179	-1.821	-1.869		-1.824	-1.572	-1.328		-1.13
LOC_Os10g20230				-1.416	-1.086
LOC_Os10g20350	-3.886	-4.049	-3.977	-2.113	-2.871			-1.224	-1.03
LOC_Os10g21956				1.082	1.595
LOC_Os10g25100	-3.937	-3.291	-4.554	-3.973	-2.245			-2.308	-2.914	-3.108	-2.152
LOC_Os10g26190	-2.181	-2.475	-2.513	-2.317	-2.194				-1.743		-1.95
LOC_Os10g26590	-1.702	-2.04	-1.829	-2.374	-1.389				-1.489	-1.273
LOC_Os10g26670	-3.861	-3.624	-3.773	-2.686	-2.442				-1.352
LOC_Os10g28050	-4.083	-4.492	-3.882	-3.785	-3.335		-1.441	-2.316	-2.146	-1.568
LOC_Os10g28440	-2.979	-3.152	-4.759	-3.18	-2.228
LOC_Os10g28570	-2.311	-1.952	-2.603	-2.519	-1.403
LOC_Os10g30570	1.64	1.769	1.358	1.308	1.883
LOC_Os10g31040	-2.584	-2.499	-2.356	-1.96	-2.002		-1.191	-1.702	-1.553	-1.063
LOC_Os10g31240				-2.451	-1.738
LOC_Os10g32110	-2.521	-2.699	-3.874	-3.635	-3.824			-2.418	-1.047	-2.19
LOC_Os10g32270				-1.423	-1.246
LOC_Os10g33260				-1.63	-1.14
LOC_Os10g33540	-2.761	-2.996	-4.235	-1.874	-1.64			-1.09	-1.278
LOC_Os10g34230	-5.027	-4.914	-4.591	-4.409	-4.684		-1.45	-3.834	-3.899	-4.576
LOC_Os10g34700	-3.014	-3.112	-5.841		-3.235		-2.37	-2.1			-1.064
LOC_Os10g34790	-5.534	-5.175	-5.672	-5.296	-5.344				-2.437	-1.186	-1.279
LOC_Os10g34840	-3.285	-3.526	-4.027	-2.753	-2.397		-1.545	-2.313	-1.4
LOC_Os10g35110	-2.012			-1.811	-1.719				-1.382	-1.312	-1.329
LOC_Os10g35530	-1.567	-1.417	-2.051	-1.608	-1.333
LOC_Os10g35840	-2.936	-2.687	-2.892	-2.593	-2.322				-1.674
LOC_Os10g35940	-2.335	-2.089	-2.364	-1.995	-2.27						-1.112
LOC_Os10g36360	-2.321	-2.391	-2.406					1.624	2.031	3.095	2.055
LOC_Os10g36780	-2.9	-2.728	-2.568	-2.591	-2.302		-1.53	-1.956	-1.7	-1.519	-1.078
LOC_Os10g36924	-3.492	-3.318	-4.275	-3.072	-2.561				-1.721
LOC_Os10g37290	-3.973	-4.745	-5.744	-3.763	-3.66		-1.627	-2.631	-2.217	-3.331	-2.172
LOC_Os10g37330	-1.459	-1.397	-1.468	-1.469	-1.365
LOC_Os10g37760				1.411				2.285	2.781	2.368
LOC_Os10g37770	-2.078	-1.83	-2.02	-1.765	-1.497			-1.549	-1.47
LOC_Os10g37870	-3.771	-3.601	-4.702	-3.601	-3.944			-1.518	-2.294
LOC_Os10g38140	-4.783	-4.393	-5.13	-3.601	-3.539			-2.254	-1.514	-1.449
LOC_Os10g38150	-2.682	-2.652	-3.279	-2.753	-2.699			-1.407	-1.008
LOC_Os10g38880	-2.933	-2.941	-3.241	-2.979	-2.353				-1.636
LOC_Os10g38960	-5.482	-5.474	-5.377	-4.619	-4.213		-1.44	-2.637	-3.079
LOC_Os10g39190	-2.966	-3.066	-3.165	-3.241	-3.283				-1.407
LOC_Os10g40100	-1.595	-1.661	-2.067	-1.902	-1.563			-1.096
LOC_Os10g40720	-4.433	-4.525	-4.497	-4.582	-4.378		-1.77	-3.976	-3.873	-4.476	-2.832
LOC_Os10g40880	-5.651	-5.259	-5.284	-3.638	-3.82		-1.511	-1.065	-2.311	-1.805	-1.489
LOC_Os10g41100	-3.745	-3.601	-4.101	-2.496	-1.688				-1.022
LOC_Os10g41190	-4.885	-4.872	-4.785	-3.075	-3.634		-1.486	-1.948	-2.403
LOC_Os10g41430	-3.682	-3.587	-3.961	-2.934	-3.298				-1.384	-1.064	-1.217
LOC_Os10g42020	-4.732	-4.796	-4.217	-3.15	-3.368		-2.278	-2.573	-1.441
LOC_Os10g42299	-3.816	-3.929	-3.88	-3.323	-2.961				-1.023
LOC_Os10g42720	-1.493	-1.401	-1.666	-1.483	-1.234
LOC_Os10g42780	-3.433	-3.142	-3.321	-1.495	-1.712			-1.248	-1.066
LOC_Os10g42960									1.143		1.28
LOC_Os11g01030	-4.088	-3.199	-3.284	-2.506	-2.841		-1.056	-2.116	-2.287	-2.17	-1.741
LOC_Os11g01830	-3.349	-3.409	-3.988	-3.198	-3.33		-1.2	-2.547		-1.251	-1.919
LOC_Os11g02100	-4.612	-4.275	-3.793	-4.28	-4		-1.246	-1.832	-1.242
LOC_Os11g02760	-3.376	-4.256	-3.167	-3.965	-2.132				-1.027
LOC_Os11g03390	-4.666	-4.572	-4.556	-3.872	-3.587				-1.825
LOC_Os11g04210	-1.977	-1.914	-2.149	-1.981	-1.929				-1.134
LOC_Os11g05540	-2.981	-3.216	-4.315	-4.482	-4.262				-1.208		-1.082
LOC_Os11g06540	-2.454	-1.496	-3.229	-2.75	-1.917						-1.416
LOC_Os11g07140	-6.77		-6.511	-6.072	-5.792		-3.444		-5.448	-3.518	-2.151
LOC_Os11g07200	-1.646	-1.813	-1.969	-1.673	-1.693		-1.026	-1.92	-1.372	-1.618	-1.375
LOC_Os11g07912	-2.171	-1.658	-3.202	-2.083	-2.282			-1.042
LOC_Os11g10260	-1.398	-1.249	-1.129						1.644	1.982
LOC_Os11g10310	-6.261	-6.353	-7.557	-6.325	-5.339		-1.793	-1.933	-2.229	-2.813	-1.271
LOC_Os11g10320	-3.232	-3.167	-3.99	-3.683	-3.291		-1.044	-2.55	-1.932	-1.096
LOC_Os11g10750	-2.834	-2.69	-3.093	-2.928	-2.912			-1.357	-1.518	-1.338
LOC_Os11g11300				2.508	2.684
LOC_Os11g11490	-2.786	-2.504	-2.768	-2.044	-2.234			-1.366	-1.128	-1.139
LOC_Os11g11780	-5.446	-5.496	-5.585	-5.393	-4.363		-4.283	-3.92	-2.161		-1.03
LOC_Os11g12350	-1.923	-2.009	-1.945	-1.543	-1.453			-1.154
LOC_Os11g13890	-3.823	-3.823	-4.293	-3.303	-3.241			-1.072	-1.436
LOC_Os11g14040	-3.808	-4.278	-3.968	-3.863	-3.368		-1.144	-1.998	-1.717	-1.374
LOC_Os11g16550	-4.645	-4.52	-5.387	-4.055	-3.579			-1.258	-2.117
LOC_Os11g17380	-7.451	-7.864	-6.559	-5.695	-6.173		-2.139	-3.239	-1.659	-1.516
LOC_Os11g17440	-4.97	-5.757	-7.271	-4.514	-4.376		-2.401	-2.872	-1.344	-1.086
LOC_Os11g17480	-2.889	-2.833	-4.089	-2.806	-2.963			-1.649
LOC_Os11g18044	-1.845	-1.824	-2.012	-1.664	-1.866			-1.473	-1.445
LOC_Os11g18100	-3.502	-2.854	-3.867	-2.696	-2.533				-1.276	-2.449	-1.015
LOC_Os11g18110	-3.474	-3.441	-3.654	-3.448	-3.27			-1.572	-1.556	-2.027
LOC_Os11g18194				-2.331	-2.211
LOC_Os11g19240	-3.616	-3.664	-3.141	-3.461	-3.281		-1.338	-1.066	-1.267	-1.911	-1.22
LOC_Os11g22810				1.055	1.272
LOC_Os11g24350							-1.219	-2.235		-2.572	-1.659
LOC_Os11g26300				1.484	1.585
LOC_Os11g27630				1.172	1.175
LOC_Os11g28104	-3.35	-2.641	-3.135	-2.011	-2.405		-1.25	-1.52	-1.072		-1.113
LOC_Os11g29210	-4.363	-3.945	-3.783	-4.949	-3.375		-2.064	-2.89	-1.525	-1.628
LOC_Os11g32170				1.279	1.665
LOC_Os11g32380	1.502	1.188	1.649	1.81	1.544				3.681	1.844
LOC_Os11g32500	-2.072	-2.072	-2.536	-2.013	-1.874
LOC_Os11g32610	1.045	1.137		1.224	1.303				1.659
LOC_Os11g32859	-2.232	-2.573			-1.75		-1.345	-1.981			-1.562
LOC_Os11g32950	-1.904	-1.857	-1.73	-1.449	-1.313				-1.123
LOC_Os11g33270	-4.096	-4.49	-4.953	-3.983	-3.78			-1.112	-1.151	-3.069	-2.292
LOC_Os11g34150				-1.187	-1.15
LOC_Os11g34660	-4.68	-6.023	-4.912	-5.384	-4.536			-1.213		-1.263
LOC_Os11g35850	-6.006	-6.778	-7.003	-2.135	-2.405		-1.133	-2.472	-2.853	-1.177
LOC_Os11g35980	-3.438	-5.478	-5.072	-3.039	-2.737		-1.019	-2.015	-3.244	-1.66
LOC_Os11g36000	-3.248			-2.844	-2.196		-1.334			-1.948	-1.342
LOC_Os11g37380	-2.018		-2.415	-1.457	-1.528			-1.095			-1.567
LOC_Os11g38870	1.064	1.006		1.264	1.113			1.64	1.503	1.71
LOC_Os11g40600	-1.57	-1.457	-1.97	-1.522	-1.145
LOC_Os11g41150	-4.338	-4.272	-4.771	-3.767	-3.358				-1.61	-1	-1.51
LOC_Os11g42690				-2.115	-1.492
LOC_Os11g42960	-3.315	-4.302	-4.911	-4.614	-4.197			-1.32	-1.548		-1.103
LOC_Os11g42970	-6.469	-6.586	-5.895	-4.52	-4.82		-2.947	-3.089	-3.847	-2.954	-2.161
LOC_Os11g43920				1.077	1.664
LOC_Os11g44890	-3.542	-3.577	-3.859	-2.121	-2.144			-1.8	-1.881	-1.091
LOC_Os11g44960	-5.904	-6.222	-5.549	-5.433	-5.446		-2.647	-3.215	-2.251	-1.947	-1.539
LOC_Os11g44990	-4.921	-5.127	-4.086	-4.367	-4.155		-2.091	-2.039	-1.67	-1.871	-1.026
LOC_Os11g45060	-2.799	-3.367	-2.775	-3.035	-2.744		-1.314	-1.301	-1.109	-1.428
LOC_Os11g45180	-5.527	-6.11	-5.433	-5.244	-5.39		-2.409	-2.832	-2.137	-1.809	-1.294
LOC_Os11g47460	-4.408	-5.038	-4.572	-3.628	-3.114			-2.239	-1.929	-1.582
LOC_Os12g01140	-2.164	-2.179	-2.262	-2.483	-2.31		-1.543	-1.438	-1.476	-1.247	-1.321
LOC_Os12g01449	-4.161	-3.487	-4.117	-2.892	-2.4				-1.307
LOC_Os12g01480	-2.762	-1.906	-2.939	-1.562	-1.932		-1.232	-1.466	-1.071
LOC_Os12g01830	-2.443	-2.194	-2.573	-1.75	-1.551			-1.136
LOC_Os12g02370	-1.651	-1.403	-1.969				1.768			1.428	1.043
AK063661	-3.162	-3.455	-3.986	-4.316	-3.374			-1.865	-1.141
LOC_Os12g02550	-3.092	-3.131	-3.6	-3.13	-3.063			-1.271	-2.07
LOC_Os12g02910				-2.825	-2.115
LOC_Os12g03070	-4.384	-4.344	-4.426	-3.909	-3.619				-1.504
LOC_Os12g03230	-1.993	-2.523	-3.619	-2.761	-2.091		2.584		1.069	1.097
LOC_Os12g03790				1.219	2.071
LOC_Os12g04020	-2.038	-2.004	-2.159	-2.103	-1.887				-1.287
LOC_Os12g04080	-5.835	-5	-6.462	-7.223	-6.308		-2.216	-4.877	-3.555	-3.522	-1.977
LOC_Os12g05080	-1.996	-2.234	-2.147		-1.044			-1.081	-1.232
LOC_Os12g05660				-1.321	-1.138
LOC_Os12g05890	-3.273	-3.516	-4.023	-3.127	-2.89				-1.733
LOC_Os12g06060	-2.208	-2.953	-2.695		-2.75		-1.782	-1.795	-1.836	-2.672	-1.575
LOC_Os12g06850	-1.519	-1.274	-1.59	-1.367	-1.163			-1.2
LOC_Os12g07120				1.016	1.068
LOC_Os12g07210	-4.436	-4.332	-4.581	-3.897	-3.839			-1.565	-2.016	-1.108	-1.101
LOC_Os12g07270	1.003	1.026		1.043			1.722	1.481		1.227
LOC_Os12g08090	-3.504	-3.504	-3.616	-2.929	-2.578			-1.153
LOC_Os12g08730	-2.739	-2.55	-2.569	-2.229	-2.134				-1.087
LOC_Os12g08740				-1.202	-1.116
LOC_Os12g08760	-5.294	-5.07	-5.6	-5.898	-5.427			-1.017	-2.156	-1.157	-1.286
LOC_Os12g08770	-4.025	-4.014	-4.403	-3.227	-3.755			-1.405	-2.263	-1.039	-1.41
LOC_Os12g09300	-3.907	-3.172	-3.977	-2.578	-2.497		-1.275	-1.616	-1.724	-1.829	-1.021
LOC_Os12g10170	-6.232	-6.018	-6.092	-5.547	-4.972		-1.5	-2.184	-2.972	-3.151	-1.331
LOC_Os12g10630	-3.316	-2.752	-3.479	-2.218	-1.217				-1.057
LOC_Os12g10730	-2.034	-2.027	-2.257	-1.57	-1.31		-1.127	-1.411	-1.168
LOC_Os12g10740	-2.024	-2.424	-2.178	-1.952	-1.685		-1.113	-1.605	-1.029
LOC_Os12g11660	-2.395	-2.667	-2.674	-2.29	-1.657		-1.044	-1.808	-1.905	-1.349	-1.111
AK243097	-3.561	-3.561	-3.408	-2.999	-2.49		-1.228	-3.331	-1.249	-1.842
LOC_Os12g12000	-3.727	-3.799	-3.724	-3.511	-2.566		-1.583	-2.255	-1.847	-1.332	-1.257
LOC_Os12g12390	-4.904	-6.33	-5.517	-5.312	-5.261		-2.581	-3.402	-4.876	-3.657	-1.02
LOC_Os12g12640					-1.815						-1.19
LOC_Os12g12690							-1.12	-2.263	-2.098	-2.028	-1.284
LOC_Os12g12934	-6.336	-5.193	-5.434	-4.444	-4.944		-2.245	-3.132	-4.065	-2.527	-1.854
LOC_Os12g13120	-3.456	-3.456	-4.155	-2.908	-2.56			-1.115	-1.393	-1.3	-1.309
LOC_Os12g16690				-1.446	-1.436
LOC_Os12g17320	-1.66	-1.407	-1.97	-1.722	-1.728				-1.251
LOC_Os12g17600	-4.877	-5.083	-5.438	-4.395	-4.433				-1.635
LOC_Os12g17880	-1.656	-1.633	-1.892	-1.342	-1.499			-1.068		-1.196
LOC_Os12g18410				-5.553			-1.084	-2.879	-1.997	-5.66	2.663
AK240794				-1.34	-1.275
LOC_Os12g19140									1.295		1.6
LOC_Os12g19180	-3.938	-4.387	-4.223	-4.308	-3.995		-4.141	-3.334	-3.452	-3.052	-3.454
LOC_Os12g19381	-2.66	-2.7	-2.878	-2.299	-2.798				-1.471
LOC_Os12g21940	-1.287		-1.403	-1.187	-1.127
LOC_Os12g24330	-2.941	-3.114	-2.966		-3.425			-2.629	-1.54
LOC_Os12g25360	-2.071	-1.777		-2.208	-1.073
LOC_Os12g25870	-4.34	-3.704	-3.109	-2.689	-2.056		-1.131	-2.236	-1.078	-1.103
LOC_Os12g26380					1.116						1.899
LOC_Os12g30824	-5.891	-4.706	-4.052	-5.983	-6.182		-1.406	-3.666	-1.795	-2.858	-1.501
LOC_Os12g31460	-2.843	-2.145	-3.027	-2.38	-2.191
LOC_Os12g32750	-2.236	-2.606	-4.208	-2.862	-3.248			-1.6	-1.464	-1.19
LOC_Os12g33120	-3.088	-2.374	-2.331	-2.352	-1.711			-1.223			-1.026
LOC_Os12g34500	-2.799	-2.447	-3.231	-2.582	-2.511				-1.541
LOC_Os12g38010	-4.499	-3.125	-5.026	-6.027	-3.794		-3.378	-3.523	-3.621	-2.08	-1.361
LOC_Os12g38540		-2.079	-2.955	-2.755	-2.119					-1.431	-1.035
LOC_Os12g38910	-3.819	-4.122	-2.52	-3.281	-2.459			-1.209	-1.117		-1.529
LOC_Os12g40840	-2.381	-2.088	-2.022	-2.093	-2.102			-1.44	-1.403		-1.054
LOC_Os12g40960				1.391							2.215
LOC_Os12g41180	-2.223	-2.346	-3.386	-1.772	-1.573			-1.208		-1.037
LOC_Os12g41600	-6.537	-6.556	-7.621	-6.637	-5.698			-2.764	-2.639
LOC_Os12g41650	-2.838	-2.721	-2.93	-2.303	-2.534		-1.091	-1.177	-1.133
LOC_Os12g42630	1.062	1.091		1.604				1.928
LOC_Os12g42980	-2.184	-2.114	-2.221	-2.031	-1.995			-1.596	-1.652	-1.092
LOC_Os12g43340	-2.123	-2.123	-2.698	-2.544	-2.352				-1.245
LOC_Os12g43810	-2.661	-2.712	-3.96	-2.137	-1.809			-1.267	-1.292
LOC_Os12g44030	-3.427	-3.027	-3.781	-2.682	-2.237			-2.066	-2.205	-1.91
LOC_Os12g44230	-3.613	-3.68	-4.698	-2.106	-2.948		-1.307	-2.322	-1.803
LOC_Os01g01120	-2.169	-1.867	-2.328	-1.99	-1.705
LOC_Os01g02040		1.017		1.091				1.298	1.316
LOC_Os01g02570	-5.626	-5.551	-5.286	-4.126	-4.86		-2.332	-2.627	-2.874	-2.613	-1.881
LOC_Os01g02580	-3.245	-3.102	-3.684	-2.798	-3.257		-1.349	-1.554	-1.831	-1.503	-1.512
LOC_Os01g02930	-1.701	-1.33	-1.569	-1.544	-1.305			-1.484	-1.016	-1.04
LOC_Os01g03220				1.662			1.756
LOC_Os01g03290	-4.035	-4.292	-3.791	-3.055	-2.758		-1.014		-2.582	-2.415
LOC_Os01g04350				-1.16	-1.09
LOC_Os01g04390	-2.755	-1.805	-3.323	-2.09	-2.005		-1.093	-1.51	-1.897	-1.457
LOC_Os01g04570	-4.522	-4.965	-5.344	-2.518	-3.476		-1.315	-1.707	-1.104	-1.444
LOC_Os01g04640				-1.82	-1.186
LOC_Os01g05840	-2.405	-1.97	-3.065	-1.962	-1.33
LOC_Os01g06210	-6.213	-6.649	-5.441	-5.1	-4.662		-2.732	-2.621	-3.884	-3.175	-1.834
LOC_Os01g06720									-1.636		-1.264
LOC_Os01g07770	-2.651	-2.136	-2.906	-2.279	-2.317					-1.21	-1.021
LOC_Os01g08170	-5.154	-5.342	-4.281	-6.214	-3.641		-1.865	-3.041	-3.275	-3.373	-2.052
LOC_Os01g09930	-4.061	-4.793	-5.351	-5.081	-4.832		-1.063	-2.876	-2.551	-3.201	-2.135
LOC_Os01g10300				-2.082	-1.192
LOC_Os01g10950	-2.117	-1.918	-3.006	-2.631	-2.438				-1.14
LOC_Os01g11170				1.07	1.251
LOC_Os01g12280				-1.403				-1.298
LOC_Os01g13690	-3.958	-3.958	-3.831	-3.282	-3.326		-1.391	-1.928	-2.656	-1.575
LOC_Os01g14640	-2.048	-1.73	-2.773	-1.677	-1.633			-1.258			-1.046
LOC_Os01g14660	-3.94	-3.826	-5.196	-4.022	-5.291				-1.384
LOC_Os01g14890	-1.435	-1.245	-1.669	-1.207	-1.155
AK105158	-2.837	-2.4	-3.38	-2.129	-2.472			-1.369	-1.986
LOC_Os01g16450	-2.35	-1.602	-3.004	-1.373	-1.951		-1.226		-1.565	-1.49	-1.35
LOC_Os01g17402	-2.15	-1.762	-2.097	-2.207	-1.934			-1.693			-1.404
LOC_Os01g18350	-3.323		-3.489	-3.227	-3.17		-2.335	-2.561	-3.562		-1.594
AK101374	-3.448	-1.694	-2.579	-1.404				1.547		2.412
LOC_Os01g23080				-1.391	-1.041
LOC_Os01g24980	-2.747	-2.116	-2.562	-1.967	-1.839		-1.158	-1.917	-1.439	-1.162
AK107733				1.681	1.871
LOC_Os01g27030				1.335	1.357
LOC_Os01g27140	-3.724	-3.005	-4.876	-4.248	-3.085				-3.031	-1.483
LOC_Os01g27880				-1.009	-1.006
LOC_Os01g31690	-2.761	-2.745	-2.591	-2.369	-2.514				-1.152
LOC_Os01g31800				-1.312	-1.269
LOC_Os01g34060	-2.417	-2.097	-2.748	-2.108	-1.694			-1.077	-1.46
LOC_Os01g34690	-2.12	-1.702	-2.896	-2.314	-2.668			-1.099	-1.352	-1.35	-1.153
LOC_Os01g34850	-2.239	-2.439	-2.338	-2.392	-2.019			-1.01	-1.47	-1.104
LOC_Os01g35830	-3.483	-3.514	-4.179	-3.539	-3.853		-1.078	-2.107	-2.224	-1.799
LOC_Os01g37050	-2.894	-2.527	-3.189	-2.38	-2.166				-1.414
LOC_Os01g37490				-1.206	-1.04
LOC_Os01g38900				1.76	1.853
LOC_Os01g41240	-3.988	-4.564	-3.634	-2.698	-3.233		-1.37	-2.073	-2.732	-1.592
LOC_Os01g41710	-5.742	-5.742	-5.696	-4.954	-5.625		-1.617	-2.567	-2.987
LOC_Os01g42000									-1.3		-1.12
LOC_Os01g43230	-6.896	-6.759	-6.838	-5.634	-5.512			-2.31	-2.027	-1.905
LOC_Os01g45510	-1.995		-2.942	-1.355	-2.129			-1.033	-1.017	-1.137
LOC_Os01g46290	-1.883	-1.385	-2.528		-1.163		1.965	2.371	1.521	1.378
LOC_Os01g46740	-2.271	-2.295					1.078	1.308		1.664
LOC_Os01g46800	-3.171	-3.203	-3.02	-2.546	-2.692				-1.211
LOC_Os01g46820	-2.459	-2.25	-2.681	-2.077	-1.842				-1.033
LOC_Os01g47080				-1.039				-1.016
LOC_Os01g47510	-1.993	-1.671	-2.377	-1.992	-1.894			-1.375	-1.038
LOC_Os01g47560				1.08	1.469
AK105493	1.99	1.793	1.902	2.264				2.381	2.095	2.209
LOC_Os01g48800	-3.786	-3.123	-5.906	-3.14	-3.721			-1.241
LOC_Os01g49080				1.622	1.814
LOC_Os01g49660				-2.106	-1.194
LOC_Os01g50010				1.088	1.159
LOC_Os01g50080	-3.282	-2.631	-3.379	-2.738	-2.38
LOC_Os01g50100	-1.371	-1.738		-1.795	-1.634		-1.073	-1.215		-1.16
LOC_Os01g50360	-1.546	-1.24	-1.754	-1.25	-1.165
LOC_Os01g50460	-4.362	-4.364	-4.143	-3.812	-3.127				-1.414	-1.095
LOC_Os01g50720				-2.423	-2.306
LOC_Os01g51290				-1.211	-1.064
LOC_Os01g52230	-3.59	-3.59	-3.383	-3.07	-3.552				-1.082
LOC_Os01g52480	-1.437	-1.252	-1.561	-1.216	-1.302			-1.047
LOC_Os01g53890				1.351	1.527
AK108081									-1.831		-1.299
AK241384	1.54	1.323		1.419	1.342		1.894	1.412	2.062	1.855
LOC_Os01g55670	-1.537	-1.315	-1.79	-1.491	-1.249
LOC_Os01g55750	-2.415	-2.762	-3.488	-2.791	-2.356			-1.046
LOC_Os01g57350	-1.877	-1.441	-1.664					1.074
LOC_Os01g57420		1.831	1.155	1.685	1.717			1.763	2.264	1.628
LOC_Os01g57710	-1.746	-2.214	-2.56	-2.254	-2.08			-1.119
LOC_Os01g58960	-3.176	-2.494	-3.632	-2.565	-2.338				-1.053
LOC_Os01g59510					1.054						1.274
LOC_Os01g62120				-1.911	-1.325
LOC_Os01g62430	-3.986	-4.301	-3.278	-2.775	-3.443		-1.772	-1.748	-1.287
LOC_Os01g62584				-2.429	-2.117
LOC_Os01g62830	-3.536	-3.725	-3.886	-3.358	-3.657		-1.218	-2.778	-2.534	-1.985
LOC_Os01g63280	-3.991	-3.814	-4.097	-3.067	-2.826			-1.106	-1.025
LOC_Os01g63290				1.314	1.431
LOC_Os01g63480				-1.575	-1.107
LOC_Os01g63500				-1.881	-1.852
LOC_Os01g63770	-2.402	-2.34	-2.29	-1.536	-1.673			-1.033		-1.01
LOC_Os01g64256	-2.624	-2.555	-2.392	-2.216	-2.309				-1.37
LOC_Os01g64520				1.456	1.501
LOC_Os01g64750	1.337	1.135	1.113	1.117	1.18			1.621	1.513	1.419
LOC_Os01g65030	-3.329	-3.322	-3.005	-2.704	-2.36				-1.017	-1.291
LOC_Os01g65130			1.114		1.217				1.304
LOC_Os01g66180	-2.896	-2.783	-3.212	-2.811	-2.388			-1.281
LOC_Os01g66980	-1.905	-1.793	-2.556	-2.295	-2.116				-1
LOC_Os01g67360	-2.028	-1.843	-3.014	-2.136	-2.092				-1.095	-1.585
LOC_Os01g68140				-1.715	-1.32
LOC_Os01g68330				-1.244	-1.122
LOC_Os01g70490	-2.683	-2.807	-2.575	-2.317	-2.297		-1.412	-1.332	-1.112	-1.459
LOC_Os01g71280	-1.659	-1.849	-2.768	-2.057	-2.542		-1.014	-1.417		-1.69	-1.592
LOC_Os01g71350	-2.152	-2.297	-2.449	-2.791	-2.447		-1.954	-2.315	-1.132
LOC_Os01g74152				1.276	1.439
LOC_Os02g01210	-3.785	-4.008	-3.372	-3.608	-4.051			-2.745	-1.617	-1.948
LOC_Os02g01220	-3.264	-2.723	-4.426	-3.864	-3.422				-1.88
LOC_Os02g02040	-1.959	-1.561	-2.093	-1.939	-1.68				-1.521	-1.262
LOC_Os02g03430				-1.477	-1.213
LOC_Os02g03580	-3.76	-3.821	-4.393	-3.443	-2.925				-1.043	-1.13
AK069055	-1.504				-1.446			-1.2	-1.016
LOC_Os02g06270		-2.35	-2.957	-2.525	-1.888		-1.315		-1.264
LOC_Os02g07930				1.508				1.982	1.934	2.145
LOC_Os02g08140	-2.4	-2.541	-2.933	-2.52	-2.111				-1.36	-1.171
LOC_Os02g09590	-1.686	-1.473	-1.663	-1.616	-1.359
LOC_Os02g09850	-3.472	-3.814	-4.701	-3.641	-3.731			-2.872	-1.9	-1.307
LOC_Os02g10200				1.056	1.189
LOC_Os02g10390	-1.669	-1.53	-1.853		-1.687				-1.042
LOC_Os02g12790	-2.357	-2.712	-2.509	-2.238	-2.131		-1.203	-1.48	-2.388
LOC_Os02g12840	1.939	1.68	1.186	1.793	1.274				2.521
LOC_Os02g13450	-5.067		-5.267	-3.707	-3.739		-1.917		-3.443	-1.947
LOC_Os02g13510	-3.778	-4.222	-4.461	-3.266	-3.769		-1.833	-3.248	-1.339
LOC_Os02g14440	-5.797	-7.5	-7.43	-5.941	-6.181			-3.363	-2.314
LOC_Os02g14480				1.011	1.027
LOC_Os02g15660	-1.896	-1.744	-1.97	-1.917	-1.567				-1.116
LOC_Os02g15750	-2.661	-2.497	-3.112	-3.146	-2.721				-1.15
LOC_Os02g17710	-3.999	-3.375	-3.961	-2.662	-2.909			-1.908	-1.824
LOC_Os02g18450	-3.884	-3.671	-3.761	-3.416	-2.919				-1.508	-1.18
LOC_Os02g18730				1.585	2.228
LOC_Os02g18780				-1.527	-1.524
LOC_Os02g21340	-4.376	-4.396	-4.158	-3.632	-3.58			-1.043	-1.046
LOC_Os02g22100	-4.03	-3.862	-4.096	-3.474	-3.008			-1.251	-1.696	-1.283
LOC_Os02g25240	-4.074	-3.012	-3.547	-2.933	-2.69				-1.347
LOC_Os02g33149	-1.302	-1.489	-1.633	-1.75	-1.509				-1.293	-1.069
LOC_Os02g33550		1.101			1.54		4.185	2.531		1.771	2.601
LOC_Os02g33820	-3.034	-3.202	-3.083	-2.156	-2.525			-1.473	-1.036
LOC_Os02g34250	1.813	1.848	1.718		1.589		5.269	3.226	5.104	4.692	3.529
LOC_Os02g37770	-4.053	-3.944	-4.038	-2.913	-3.601			-2.018	-1.791
LOC_Os02g38240	-3.259	-3.141	-3.894	-3.375	-2.828				-1.268	-1.194
LOC_Os02g38470	-3.439	-3.357	-4.093	-2.845	-3.55		-1.574	-2.596	-1.308	-1.076
LOC_Os02g39490	-2.517	-2.525	-2.5	-1.561	-2.016		-1.163	-1.265		-1.136
LOC_Os02g40010	-6.6	-5.321	-3.245	-3.782	-3.974		-1.488	-2.948	-2.898	-3.628	-1.058
LOC_Os02g41490							-1.045			-1.467	-1.082
LOC_Os02g42150	-4.58	-4.835	-4.865	-4.504	-4.765		-1.254	-1.789	-2.075	-1.952
LOC_Os02g42430	-1.183		-1.759		-1.306			1.2	1.245	1.375
LOC_Os02g42470	-6.644	-6.023	-6.802	-5.592	-4.63			-2.557	-2.004	-1.655
LOC_Os02g42620	-4.091	-2.911	-3.556	-4.335	-4.014		-1.541	-2.941	-3.362	-2.263	-1.543
LOC_Os02g42980			1.078	1.134			1.497	1.372
LOC_Os02g43194	-5.55	-6.499	-7.388	-6.524	-4.992			-1.482	-1.606
LOC_Os02g44108	-3.462	-5.087	-4.735	-5.855	-5.708		-1.62	-4.827	-3.486	-5.039	-3.271
LOC_Os02g45010	-3.341	-2.672	-3.322	-3.052	-2.936			-1.984	-1.689	-1.425
LOC_Os02g45170	-1.745	-1.519	-1.868	-1.579					-1.266	-1.161
LOC_Os02g45270							-1.621			-3.264	-1.946
LOC_Os02g45520	-2.817	-2.274	-3.505	-3.274	-3.022				-1.382
LOC_Os02g46460	-3.629	-3.384	-3.582	-2.266	-2.578			-1.396	-1.47
LOC_Os02g46850	-2.117	-2.119	-2.207	-1.936	-2.031			-1.385	-1.134
LOC_Os02g47980							1.141	1.092		1.091
LOC_Os02g49160	-4.581	-4.534	-5.015	-4.158	-4.428			-1.789	-2.187	-1.475
LOC_Os02g49870	-2.918	-2.934	-3.306	-2.986	-2.609				-1.338	-1.076
LOC_Os02g53430	-2.533		-2.565					-1.115
LOC_Os02g53750	-1.994	-2.238	-1.982	-2.273	-1.782			-1.288	-1.048	-1.284
LOC_Os02g54140	2.005	1.776	1.269		1.917		2.014	2.886	2.553	2.157
LOC_Os02g54820			1.208	1.492	1.622			1.6	2.489	1.642	1.645
LOC_Os02g58214				1.11			1.359
LOC_Os03g01030	-4.587	-4.317	-4.241	-3.552	-3.168			-1.236	-1.359
LOC_Os03g01880	-3.762	-2.912	-3.974	-2.395	-2.066				1.04
LOC_Os03g01920	-1.708	-1.575	-1.881	-1.975	-1.613				-1.367
LOC_Os03g10810	-1.347		-1.772					1.015
LOC_Os03g11250	-2.14	-2.307	-2.52	-2.241	-2.561				-1.682
LOC_Os03g11600	-3.018	-2.1	-3.431	-1.953	-2.635			-1.266	-1.369	-1.186
LOC_Os03g12190							-1.053			-3.666	-1.563
LOC_Os03g12580	1.594	1.097	1.381	1.18	1.738				3.511	1.837
LOC_Os03g12840	-2.084	-2.159	-2.057	-2.064	-1.985				-1.055
LOC_Os03g14040	-4.097	-3.728	-4.636	-3.977	-3.518				-1.697
LOC_Os03g14669	-4.211	-4.262	-4.42	-3.885	-3.918		-1.02	-1.365	-1.868
LOC_Os03g17960	-4.503	-4.593	-4.533	-4.061	-3.908		-1.325	-1.577		-1.179
LOC_Os03g18910					-1.494			1.189	1.882	1.535
LOC_Os03g20680	3.353	2.468	2.216		4.954		4.435	5.51	6.116	2.842	4.551
LOC_Os03g20900	-2.258	-2.043	-2.395	-1.868	-2.134			-1.463
LOC_Os03g21560	-2.691	-2.636	-3.496	-3.316	-3.056				-1.79	-1.027
LOC_Os03g22370	-4.434	-4.262	-4.536	-3.723	-3.918			-1.153	-1.615	-1.281
LOC_Os03g22780	-2.538	-2.538	-2.614	-2.484	-2.476				-1.037
LOC_Os03g25090	1.342		1.022	1.768	1.116		2.198			2.002	1.957
LOC_Os03g36560	-4.902	-6.107	-4.194	-4.622	-3.012		-2.134	-3.193	-1.073	-5.886	-2.995
LOC_Os03g43670	-4.042	-3.73	-4.381	-4.286	-3.474			-1.398	-1.29	-1.131
LOC_Os03g48560	-1.826	-1.591	-2.555				1.52	1.761		1.288
LOC_Os03g51459	1.299	1.042	1.21	1.368	1.351			1.654	1.58	1.235
LOC_Os03g51530	-3.783	-4.314	-3.914	-4.227	-4.168		-1.471	-1.084	-1.476	-2.981	-1.862
LOC_Os03g51980							1.637	1.242	1.072	1.348
LOC_Os03g54000	-3.589	-3.57	-3.302	-3.461	-2.697			-1.261	-1.88	-1.547
LOC_Os03g54050							1.544	1.255	1.27	1.342
LOC_Os03g54170	-2.228	-6.943	-5.466	-4.377	-6.815			-1.273	-1.244
LOC_Os03g55720	-2.434	-2.294	-3.269	-2.57	-2.531				-1.085
LOC_Os03g56930	-6.876	-7.027	-6.958	-6.986	-6.681		1.093	-1.642	-3.363	-1.984
LOC_Os03g61310	-2.578	-2.366	-2.498	-2.134	-2.374			-1.514	-1.468
LOC_Os04g03850	-1.727	-2.426	-2.144		-2.533		-1.171	-1.625	-1.31
LOC_Os04g08828	-4.12	-3.556	-5.697	-4.299	-4.245				-1.964
LOC_Os04g09920	-5.334	-5.944	-5.822	-5.647	-5.932		-1.423	-2.334	-2.478	-1.948
LOC_Os04g11400	-4.929	-5.053	-6.512	-5.19	-5.246			-1	-1.062
LOC_Os04g29210	-2.89	-2.542	-2.621	-2.69	-2.653		-1.572	-2.012	-1.535	-1.718
LOC_Os04g37990	-3.993	-3.202	-4.15	-3.788	-3.486				-1.573
LOC_Os04g38220	-1.655	-1.436	-2.866		-1.224		1.991
LOC_Os04g39440	1.078	1.044		1.014					1.278
LOC_Os04g46350	-3.016	-2.301	-3.563					1.215
LOC_Os04g50700	-2.8	-1.967	-2.747	-1.82	-2.252				-1.407
LOC_Os04g51350	-1.701	-1.578	-1.686	-1.624	-1.59				-1.043
LOC_Os04g56120	-2.53	-3.138	-3.522	-4.249	-2.481		-1.599	-1.138		-2.04
LOC_Os04g56284	-2.159	-2.11	-2.971	-2.79	-2.529			-1.182	-1.279
LOC_Os05g02300	-2.12	-2.368	-3.092		-2.02			-1.203	-1.372	-2.095
LOC_Os05g04490							-1.039			-2.789	-2.126
LOC_Os05g11620							2.164			1.713
LOC_Os05g23710	-1.412	-1.926						1.997	1.991		1.483
LOC_Os05g25910	-3.264	-3.106	-4.155	-3.929	-3.826				-1.766
LOC_Os05g48000							-1.4	-1.695		-1.883
LOC_Os05g49140	-1.32	-1.094	-1.308	-1.415				1.341	1.106
LOC_Os06g10980							2.976	1.871		2.108
LOC_Os06g11330	-2.123	-1.349	-1.752	-1.711	-1.469		-1.068	-1.341	-1.169	-1.315	-1.102
LOC_Os06g29860							1.051	-1.886	-1.768	-1.79
LOC_Os06g45680							-1.058			-1.071
LOC_Os07g13160	-2.861	-3.063	-3.908	-3.042	-3.211		-1.283	-1.673	-3.615	-1.525	-1.973
LOC_Os07g14600							1.502			1.106
LOC_Os07g38230							1.252	1.043		1.087
LOC_Os07g39320							1.771			1.199	1.503
LOC_Os08g20486							-1.402			-1.805
LOC_Os10g04510							-1.027			-1.079
LOC_Os10g21130							1.624	1.275	1.294	1.048
LOC_Os10g22450							-1.445			-4.615
LOC_Os10g36200							1.541			1.081
LOC_Os10g38100							-1.469			-4.337
LOC_Os10g39170							1.833			1.021
LOC_Os10g43030	-2.048	-1.343	-2.497	-1.434	-1.137
LOC_Os11g02630	-5.021	-3.955	-4.567	-2.887	-3.596				-2.342
LOC_Os11g15700							-1.027	-2.006		-1.764
LOC_Os12g27010							1.038			-2.815
LOC_Os12g30800							-1.381			-1.873
LOC_Os12g41810	-2.27	-2.013	-2.524	-1.87	-1.658
LOC_Os12g43510							2.227			1.65
LOC_Os01g02000	-3.325	-3.325	-3.987	-2.639	-3.18						-1.001
LOC_Os01g03549	-2.552	-2.639	-2.16	-2.41	-2.282				-1.576	-1.065	-1.096
LOC_Os01g08300	-2.156	-1.827	-2.121	-1.376	-1.626				-1.17
LOC_Os01g11620							1.916	1.217	1.242	1.318
LOC_Os01g46140	-2.788	-2.875	-4.013	-1.793	-1.503
LOC_Os01g47780							1.299			1.206
LOC_Os01g50070	-2.349	-2.309	-2.46	-2.154	-1.997
LOC_Os01g52680	-2.041	-3.275	-3.838	-1.284			1.247	-1.963
LOC_Os01g55140		1.075		1.129	1.197
LOC_Os01g60770	-3.853	-3.48	-3.561	-3.573	-3.281		-1.346	-3.663	-3.258	-4.798	-2.7
LOC_Os01g63190	-2.583	-3.194	-3.654	-1.971	-1.414
LOC_Os01g64270	-2.527	-1.87	-2.772	-2.001	-1.88
LOC_Os01g64660	-3.608	-3.524	-4.08	-2.99	-2.358
LOC_Os01g65880	-3.072	-2.382	-3.066	-2.495	-1.932
LOC_Os01g66680	-2.435	-2.263	-2.216	-1.58	-2.087				-1.277
LOC_Os01g67850	-1.611	-1.559	-2.021	-1.16	-1.07
AK099048	-3.404	-3.395	-3.926	-2.832	-2.578
LOC_Os01g71130							3.036			2.346	2.524
LOC_Os01g71190	-2.74	-2.655	-2.828	-2.441	-2.134
LOC_Os01g73960	-2.145	-2.145	-2.76	-1.702	-1.495
LOC_Os02g03230	-1.512	-1.401	-1.696	-1.298	-1.18
LOC_Os02g04510	-4.309	-4.309	-4.579	-3.431	-1.78
LOC_Os02g05760							1.915			1.104
LOC_Os02g07654							-1.18			-1.855
LOC_Os02g09150	-1.719	-1.621	-1.643	-1.657	-1.456					-1.104
LOC_Os02g10590	-3.057	-2.756	-3.569	-2.464	-2.141
LOC_Os02g15430	1.807		1.392	2.458	2.402					3.941
LOC_Os02g21750	-4.731	-4.552	-4.221	-3.531	-3.346						-1.13
LOC_Os02g25060	-1.659	-1.728	-2.022	-1.298	-1.093
LOC_Os02g31922	-2.89	-2.857	-2.906	-1.67	-1.844		-1.094	-1.85	-1.197
LOC_Os02g32130		1.116	1.083	1.337	1.658
LOC_Os02g36110	-1.653	-3.434	-3.617				-1.226	-2.448	-1.222
LOC_Os02g38029	1.379	1.348	1.192	1.554	1.575
LOC_Os02g39140	-1.843	-1.866	-1.984	-1.492	-1.17
LOC_Os02g39520	1.198	1.146	1.162	1.314	1.855
LOC_Os02g39730	-2.412	-2.058	-2.476	-2.104	-1.932
LOC_Os02g41860	-3.279	-3.279	-3.491	-1.616	-1.76		1.004
LOC_Os02g46340	-2.888	-2.671	-2.799	-1.761	-1.849				-1.128
LOC_Os02g47020	-2.296	-2.226	-2.752	-1.944	-1.656
LOC_Os02g47190	-2.189	-2.047	-1.971	-1.901	-1.988					-1.137	-1.104
LOC_Os02g47300	-2.205	-2.357	-2.668	-1.728	-1.497
LOC_Os02g47620	-3.188	-3.169	-3.154	-2.766	-2.139
LOC_Os02g50404	-3.75	-4.198	-3.9	-2.104	-3.611		-1.88		-1.941
LOC_Os02g50900	-3.108	-3.169	-3.201	-2.816	-2.154
LOC_Os02g51570	-2.019	-1.73	-2.184	-1.606	-1.591
LOC_Os02g52930	-3.72	-4.205	-3.9	-3.849	-3.595					-1.484	-1.683
LOC_Os02g53140	-1.887	-2.024	-2.025	-1.685	-1.223
LOC_Os03g02670	-2.704	-2.636	-2.931	-2.33	-2.165
AK108640	-1.572	-1.943	-1.807	-1.289	2.073
LOC_Os03g03360	-1.564	-1.35	-1.493	-1.322	-1.113
LOC_Os03g08150	-2.373	-2.473	-2.399	-1.986	-1.761				-1.379
LOC_Os03g08170	-2.881	-3.258	-3.096	-1.533	-1.783			-1.573	-1.309
LOC_Os03g08250	-2.531	-2.395	-2.698	-2.285	-1.589
LOC_Os03g10740	-3.045	-3.433	-2.374	-4.023	-3.755		-1.944	-3.269	-2.028	-1.121	-1.623
LOC_Os03g12270							1.256			1.136
LOC_Os03g12700	-4.381	-3.152	-3.829	-2.042	-1.915				-1.277
LOC_Os03g14850				-1.35	-1.335		-1.076	-1.409		-1.597	-1.279
LOC_Os03g15340	-2.585	-2.677	-1.462	-2.089			1.836			2.87	2.548
LOC_Os03g17600	-1.794	-1.772	-1.904	-1.392	-1.71						-1.012
LOC_Os03g21890	-2.817	-2.567	-2.539	-2.234	-1.94				-1.574	-1.158
LOC_Os03g21930	-2.098	-2.133	-2.157	-1.883	-1.562
LOC_Os03g21970	1.352	1.497	1.154	1.733	1.946
LOC_Os03g22760	-1.799	-2.485	-2.971	-2.075	-1.922			-1.816	-2.192	-1.063	-1.314
LOC_Os03g23980	-1.584	-1.529	-1.752	-1.338	-1.167
LOC_Os03g24020	-2.029	-1.574	-1.852	-1.706	-1.257
LOC_Os03g25150	-1.534	-1.528	-1.813							1.994
LOC_Os03g25464	-3.379	-3.137	-3.589	-3.1	-2.753
LOC_Os03g27190	-2.561	-2.558	-3.086	-2.163	-1.289
LOC_Os03g38870	-1.471	-1.488	-2.175	-1.118	-1.025
LOC_Os03g45690							-1.2			-2.728
LOC_Os03g49720	-1.97	-1.814	-1.897	-1.746	-1.443
LOC_Os03g49830	-3.946	-3.613	-4.039	-2.353	-2.512					-1.043	-1.285
LOC_Os03g52010	-2.262	-2.044	-2.479						-1.24
LOC_Os03g52720	-2.61	-2.867	-2.974	-1.296	-1.569		-1.048	-1.565	-1.278
LOC_Os03g53610	1.278	2.045	1.485	2.053	2.515
LOC_Os03g56180	-1.756		-1.576				1.27
LOC_Os03g56820	-2.278	-2.278	-3.171	-1.585	-1.417
LOC_Os03g57950	-3.176	-3.783	-4.687	-3.591	-3.861		-1.572	-3.5	-4.058	-1.668	-1.599
LOC_Os03g58090	-2.58	-2.523	-2.848	-2.044	-1.824
AK059908	-2.264	-4.158	-4.624	-2.671	-1.368
AK064539	-1.587	-1.845	-1.807	-1.274	-1.02			-1.215
LOC_Os03g63330	-4.212	-3.897	-3.473	-3.581	-2.908		-1.691	-3.341	-3.153	-2.266
LOC_Os03g64050	-3.247	-3.526	-3.863	-3.232	-2.923					-1.078
LOC_Os04g01960	-3.184	-2.842	-2.903	-2.328	-1.66
LOC_Os04g03890	-3.572	-3.263	-3.28	-3.375	-1.558
LOC_Os04g19684	-1.754	-1.65	-1.898	-1.431	-1.23
LOC_Os04g25800	-4.308	-4.442	-4.801	-3.68	-3.246
LOC_Os04g26510	1.448		1.392	2.021	2.366
LOC_Os04g31550	-2.975	-3.518	-3.719	-2.542	-1.709
LOC_Os04g32840							2.226			1.57
LOC_Os04g34460	-2.414	-2.207	-2.541	-1.727	-1.51
LOC_Os04g35570	-1.79	-1.794	-1.953	-1.569	-1.515
LOC_Os04g35680	-2.867	-2.044	-3.123	-1.601	-1.591
LOC_Os04g38530	-3.663	-4.014	-4.263	-3.508	-4.294		-2.379	-3.892	-3.581	-1.969	-1.238
LOC_Os04g38640	-1.589	-1.588	-1.574	-1.54	-1.342
LOC_Os04g39290	-3.876	-2.97	-4.186	-2.555	-2.197						-1.107
LOC_Os04g40530	-2.545	-2.011	-2.577	-2.069	-1.766
LOC_Os04g41150	-3.019	-2.351	-3.271	-2.176	-1.849
LOC_Os04g42020	-2.791	-2.777	-2.759	-2.334	-2.04
LOC_Os04g42760	-3.311	-3.304	-3.426	-2.141	-2.41				-1.093
LOC_Os04g42800	-1.827	-1.827	-2.039	-1.553	-1.479
LOC_Os04g43080	-4.201	-3.917	-3.809	-2.882	-2.476				-1.221
LOC_Os04g45210	-2.704	-2.608	-3.264	-1.812	-1.718
AK062379	-2.246	-2.046	-2.553	-1.947	-2.188					-1.138
LOC_Os04g46910		1.329		2.664	3.64
LOC_Os04g47130	-1.933	-1.87	-2.256	-1.702	-1.535
LOC_Os04g47310	-2.652	-2.433	-2.916	-2.276	-1.923
LOC_Os04g47770	-3.413	-2.954	-2.855	-1.735	-2.062				-1.081
LOC_Os04g48130	-3.017	-2.571	-2.748	-1.866	-2.161				-1.132
LOC_Os04g48200							2.336		1.916	2.143	2.157
LOC_Os04g48530	-2.3	-2.202	-3.164	-1.883	-1.421
LOC_Os04g49440	-1.359		-1.534	-1.234	-1.158
LOC_Os04g49757	-2.415	-2.559	-2.167	-1.875	-2.02		-1.304	-2.536	-1.501	-1.74
LOC_Os04g51580	-2.238	-1.999	-2.229	-2.035	-1.784
LOC_Os04g52260	-5.094	-3.913	-5.241	-3.908	-3.03
LOC_Os04g52750							-1.959			-2.273
LOC_Os04g53540	-1.859	-1.863	-2.221	-1.609	-1.172
LOC_Os04g53760							1.031			1.011
LOC_Os04g53810	-2.363	-2.006	-2.292	-2.034	-1.828
LOC_Os04g54640	-2.057	-2.012	-2.206	-1.849	-1.7
LOC_Os04g54940	-2.593	-2.444	-3.071	-1.539	-1.071
LOC_Os04g55800	-2.887	-2.884	-2.942	-2.596	-2.481
LOC_Os04g56170	-2.35	-2.014	-2.479	-2.132	-1.942
LOC_Os04g56240	-3.946	-3.133	-3.894	-2.253	-2.062				-1.288
LOC_Os04g57630	-2.045	-1.677	-1.936	-1.421	-1.198
AK060170	-1.745	-2.069	-2.073	-1.611	-1.167
LOC_Os04g58570	-3.376	-2.931	-3.229	-1.999	-1.84				-1.106
LOC_Os04g59610	-3.333	-3.155	-3.272	-2.626	-2.273
LOC_Os05g01530	-3.972	-3.102	-4.265	-3.137	-2.449						-1.122
LOC_Os05g02220	-1.482	-1.411	-1.629		-1.008
LOC_Os05g02460	-1.367	-1.324	-1.427	-1.201	-1.122
AK106972	-3.011	-3.535	-3.571	-2.285	-1.232		-1.024	-1.845	-1.444
LOC_Os05g06890	-2.078	-1.563	-1.81	-1.39	-1.073
LOC_Os05g06970	-2.26	-2.717	-4.342	-1.381	-1.122
LOC_Os05g08960	-1.938	-1.706	-2.041	-1.284	-1.181
LOC_Os05g10990	-1.711	-2.145	-2.068	-1.658	-1.35				-1.077
LOC_Os05g11090	-1.64	-1.325	-1.673	-1.304	-1.265
LOC_Os05g11130	-2.59	-2.863	-3.518	-1.309	-1.117
LOC_Os05g11260	-1.617	-1.572	-1.886	-1.334	-1.248
LOC_Os05g13360	-3.506	-3.437	-5.041	-2.002	-1.893				-1.588
LOC_Os05g23100	-3.03	-3.361	-3.306	-3.015	-3.233		-1.929	-3.476	-2.583	-1.947	-1.635
LOC_Os05g31170	-4.214	-4.328	-4.073	-3.565	-3.835		-2.453	-3.3	-3.333	-2.086	-1.066
LOC_Os05g32380		-1.27	-1.462	-1.071	-1.013
LOC_Os05g32440	-2.049	-2.796	-3.526	-1.694	-1.185
LOC_Os05g33840	-1.623	-1.515	-1.86	-1.363	-1.153
LOC_Os05g34854	-1.97	-1.591	-1.851	-1.303	-1.473				-1.007
LOC_Os05g35620		1.187		1.388	2.154
LOC_Os05g36910	1.012		1.02	1.03	1.404
LOC_Os05g37930	-2.49	-2.49	-2.742	-1.986	-1.682
LOC_Os05g44630	-2.151	-2.151	-2.603	-1.679	-1.594
LOC_Os05g45940	2.952	3.043	2.851	3.19	3.745
LOC_Os05g47650	-1.432	-1.128	-1.259							1.073
LOC_Os05g48010	-2.904	-3.299	-2.947	-2.044	-2.148		-1.382	-1.926	-1.38
LOC_Os05g49220	-2.219	-2.142	-2.511	-1.716	-1.434
LOC_Os05g49310	1.214		1.094	1.353	1.357
LOC_Os05g50190	1.387	1.422	1.35	1.639	1.759
LOC_Os05g50550	-2.807	-2.654	-3.265	-2.104	-1.676
LOC_Os05g51070	-2.527	-2.301	-2.662	-1.475	-1.337				-1.233
LOC_Os06g01250	-2.31	-1.084	-2.717		-1.602		1.807
LOC_Os06g04070	-2.619	-2.619	-2.446	-1.637	-1.867				-1.006		-1.18
LOC_Os06g04150	-2.861	-2.542	-2.759	-2.364	-1.979
LOC_Os06g04200	-1.505	-1.902	-2.076	-1.351	-1.182
LOC_Os06g06290	-2.332	-1.934	-2.15	-1.576	-1.098
LOC_Os06g07000	-1.653	-1.649	-1.953		-1.153
LOC_Os06g08670	-1.595	-1.491	-1.711	-1.382	-1.371
LOC_Os06g14240	-1.645	-2.422	-2.388	-2.205	-1.083
LOC_Os06g15600	-2.003	-2.02	-2.591	-1.911	-1.232
LOC_Os06g29790	-6.521	-6.035	-5.998	-4.875	-4.474					-1.008	-1.216
LOC_Os06g30690		1.142	1.03	1.499	2.158
LOC_Os06g32780	-2.919	-3.078	-3.48		-1.505		1.086	-3.412	-1.26		-1.039
LOC_Os06g39880	-3.503	-4.177	-3.271	-2.263	-1.958		-1.09	-2.421	-1.657	-1.296
LOC_Os06g40640	-2.528	-2.458	-2.907	-1.867	-1.712
LOC_Os06g40818	-5.625	-4.592	-6.371	-3.83	-2.608
LOC_Os06g42890	1.319		1.054	2.253	2.289
LOC_Os06g45000	-1.698	-1.704	-1.888	-1.583	-1.507
LOC_Os06g45350	-1.853	-1.867	-1.923	-1.28	-1.129
LOC_Os06g45360	1.14	1.118	1.102	1.135	1.636
LOC_Os06g45940	-2.472	-3.468	-3.269	-2.836	-2.939		-1.291	-2.777	-2.779	-1.713	-1.353
LOC_Os06g46210	-6.279	-6.104	-6.606	-4.052	-3.281				-4.068	-1.426	-1.255
LOC_Os06g46270		1.349	1.096	1.767	1.796
LOC_Os06g46330	-2.234	-2	-2.179	-1.302	-1.217
LOC_Os06g47600	-2.914	-2.844	-2.823	-2.872	-1.354
LOC_Os06g47960		-1.297	-1.297	-1.135	-1.003
LOC_Os06g48620	-1.216		-1.23	-1.238	-1.063
LOC_Os06g51290	-1.807	-1.793	-2.038	-1.321	-1.209
LOC_Os07g01030	-2.483	-2.316	-2.477	-2.243	-1.99
LOC_Os07g01090	-1.36		-1.514	-1.275	-1.191
LOC_Os07g01214	-2.771	-2.589	-3.163	-2.248	-2.03
LOC_Os07g01230	-2.761		-3.64	-1.582	-1.009
LOC_Os07g02260	-2.285	-2.06	-2.462	-1.5	-1.332
LOC_Os07g06700	-3.574	-3.574	-4.141	-2.999	-2.881					-1.271	-1.63
LOC_Os07g06760	-4.846	-5.918	-4.979	-5.268	-4.817		-3.163	-4.37	-1.861	-1.683	-1.607
LOC_Os07g07230	-3.53	-2.661	-3.355		-1.003		1.045
LOC_Os07g07440	-2.788	-2.727	-2.823	-1.97	-2.022				-1.295
LOC_Os07g07540	-2.084	-2.084	-2.147	-1.827	-1.49
LOC_Os07g08390	-2.541	-2.643	-2.966		-1.26
LOC_Os07g09520	-2.63	-3.075	-5.374	-3.367	-1.061			-2.231	-2.693
LOC_Os07g11110	-4.052	-3.937	-3.994	-3.442	-2.867
LOC_Os07g14610	1.444	1.824	1.658	2.125	2.367
LOC_Os07g14890	-1.685	-1.685	-2.257	-1.147	-1.031
LOC_Os07g15530	-3.409	-2.458	-3.061	-2.064	-1.533				-1.356
LOC_Os07g22570		1.172	1.254	1.203	2.342
LOC_Os07g23810	-3.044	-2.91	-3.344	-2.822	-2.302
LOC_Os07g28480	-2.643	-2.03	-2.919	-1.536	-1.021		-1.032		-1.267
LOC_Os07g30620	-3.679	-3.495	-3.975	-2.42	-2.303				-1.494
LOC_Os07g32560	-2.025	-2.018	-1.986	-1.818	-1.591
LOC_Os07g34620	-1.841	-2.282	-2.443	-1.778	-1.71				-1.366
LOC_Os07g34700	-4.041	-5.108	-5.028	-2.65	-2.174				-2.032
LOC_Os07g36800	-2.316	-1.85	-2.364	-1.719	-1.512
LOC_Os07g37530	-2.3	-2.371	-2.992	-1.655	-1.584
LOC_Os07g37830	-1.554	-1.654	-1.953	-1.428	-1.28
LOC_Os07g38960	-3.105	-3.005	-3.067	-2.453	-2.213
LOC_Os07g40150	-3.37	-2.763	-3.522	-1.991	-1.971
LOC_Os07g41694	-1.687	-1.779	-1.738	-1.625	-1.237
LOC_Os07g45960	-1.486	-2.111	-1.747	-2.618	-2.064		-1.373	-2.071	-2.462	-1.814	-1.194
LOC_Os07g46340	-2.471	-2.374	-2.854	-2.278	-2.018
LOC_Os07g47640	-2.679	-2.541	-3.353	-2.31	-2.015
LOC_Os07g48610	-2.737	-3.159	-4.094	-2.741	-2.017
LOC_Os07g49240	-3.155	-2.472	-3.237	-1.951	-1.869
LOC_Os07g49410	-1.62	-1.528	-1.611	-1.296	-1.015
LOC_Os08g01140	-2.318	-2.732	-3.326	-1.953	-1.875				-1.58		-1.057
LOC_Os08g01170	-2.151	-2.037	-2.284	-1.349	-1.313
LOC_Os08g01190	-1.963	-1.8	-2.135	-1.716	-1.345
LOC_Os08g04190	-1.933	-1.782	-2.322	-1.733	-1.468						-1.011
LOC_Os08g06530	-2.482	-2.432	-2.493	-1.827	-1.668
LOC_Os08g08850	-2.925	-3.174	-2.941	-2.109	-1.52				-1.364
LOC_Os08g09270		1.025		1.198	1.236						1.511
LOC_Os08g13480	1.134	1.106	1.115	1.152	1.243
LOC_Os08g19140	-2.288	-1.979	-2.161	-1.933	-1.703
LOC_Os08g25430	-2.609	-2.931	-3.179	-2.055	-1.957
LOC_Os08g25734	-1.806	-1.706	-1.79	-1.631	-1.553
LOC_Os08g33620	-2.254	-2.496	-2.659	-1.916	-1.567
LOC_Os08g34290	-2.574	-2.969	-3.881	-1.957	-1.534				-1.049
LOC_Os08g34550	-3.741	-2.72	-4.264	-2.045	-1.347
LOC_Os08g35120	1.07	1.122	1	1.269	1.578
LOC_Os08g36300		1.117		1.231	1.403
LOC_Os08g39230		2.162	1.54		3.473
LOC_Os08g39460	-1.742	-1.537	-2.743	-1.097							1.32
LOC_Os08g39630	-1.881	-1.359	-1.801	-1.257	-1.194
LOC_Os08g41940	-2.659	-3.169	-3.623	-2.874	-1.408
LOC_Os09g03680	-3.189	-2.497	-3.022	-2.151	-1.826
LOC_Os09g06499	-2.17	-2.167	-2.049	-2.098	-1.761					-1.048
LOC_Os09g10750	-2.069	-1.641	-2.187	-1.599	-1.495
LOC_Os09g11530	-2.264		-2.576	-2.008	-1.721
AK242518	-1.795	-1.792	-1.879	-1.913	-1.003
LOC_Os09g20240	-1.916	-1.121	-2.059	-1.457	-1.115
LOC_Os09g20684	-4.269	-3.646	-4.82	-1.842	-1.195
LOC_Os09g24924	-1.697	-1.751	-1.804				-1.017	-1.6	-1.217
LOC_Os09g25550	-2.136	-2.929	-3.552	-1.934	-1.32
LOC_Os09g30980	-2.554	-2.331	-3.074	-1.432	-1.65				-1.242
LOC_Os09g32510	-1.877	-1.788	-1.832	-1.623	-1.347
LOC_Os09g34320	-2.552	-2.625	-3.081		-1.178
LOC_Os09g37910	-3.47	-3.135	-3.805	-3.809	-3.577		-1.376	-3.381	-3.136	-1.96	-1.137
LOC_Os09g38930	1.119		1.177	1.972	2.767
LOC_Os09g39520	-3.814	-3.722	-3.417	-3.314	-2.886						-1.87
LOC_Os10g01080	-2.16	-2.107	-2.165	-1.643	-1.072
LOC_Os10g04450	-3.17	-3.963	-5.055	-2.538	-2.028
LOC_Os10g05250	-1.209	-2.1			-1.824		-1.153		-1.993	-1.768	-1.021
LOC_Os10g07998							3.087	2.02	1.412		2.28
LOC_Os10g08010	-2.143	-1.819	-2.124	-1.448	-1.152
LOC_Os10g25830	-1.17	-1.181	-1.622							1.143
LOC_Os10g26940	-5.688	-4.187	-5.718	-4.356	-2.163
AK243640	-3.306	-2.941	-3.805	-2.379	-2.022
LOC_Os10g33900	-3.683	-3.395	-3.177	-3.772	-3.265		-1.301	-3.533		-2.039	-2.081
LOC_Os10g37034	1.724	1.673	1.278	1.845	2.694
LOC_Os10g37180	-4.534	-4.24	-4.454	-3.54	-3.28
LOC_Os10g38700	-2.607	-2.174	-2.46	-1.274	-1.049
LOC_Os10g38710	-5.628	-5.332	-5.925	-4.212	-3.76
LOC_Os10g38800	-2.651	-2.737	-3.553	-3.111	-2.863			-2.675		-1.221	-1.715
LOC_Os10g39020	-3.152	-3.31	-2.839	-2.599	-2.51		-2.093	-2.737	-2.768	-2.864
LOC_Os10g40740	-3.917	-3.487	-4.289	-2.856	-1.992
LOC_Os10g41040	-1.662	-1.634	-1.733	-1.622	-1.515
LOC_Os10g41780	-2.282	-2.14	-2.179	-1.832	-1.514
LOC_Os10g41820	-1.941	-1.963	-2.178	-1.38	-1.133
LOC_Os11g01450	-2.37	-2.142	-2.4	-2.004	-1.763
LOC_Os11g02070	-2.057	-2.632	-3.474	-1.577	-2.608						-1.515
LOC_Os11g03420	-1.903	-1.749	-2.035		-1.035
LOC_Os11g04670	1.181	1.324	1.007	1.558	1.611
LOC_Os11g05050	-1.986	-1.986	-2.671	-1.562	-2.315		-1.189	-2.107	-1.384		-1.132
LOC_Os11g10990	-3.214	-3.071	-3.239	-2.301	-1.854
LOC_Os11g13850	-1.699	-1.638	-1.872	-1.579	-1.414
LOC_Os11g14570	-1.761	-1.772	-2.799	-1.842	-1.804		-1.096	-1.811	-1.943	-1.467	-1.013
LOC_Os11g21804	-2.344	-2.487	-3.162	-1.559	-1.628
LOC_Os11g24450	-2.457	-1.992	-2.58	-1.527	-1.334
LOC_Os11g24510	1.177	1.337	1.019	2.044	2.026
LOC_Os11g31900	-1.504	-1.393	-1.708	-1.341	-1.211
LOC_Os11g31940	-5.228		-5.525	-3.198	-2.311
LOC_Os11g41310	-2.671	-2.618	-2.828	-2.479	-1.375		-1.409	-2.07		-1.028
LOC_Os11g42490	-3.099	-2.38	-3.378	-1.493	-1.369
LOC_Os11g45540	-5.338	-3.631	-5.1	-2.849	-2.469
LOC_Os11g47030	-3.666	-3.666	-4.572	-2.868	-3.725					-1.025
AK109008	-1.27	-1.516	-1.58	-1.33	-1.547					-1.209	-1.145
LOC_Os12g01510	-4.311	-3.066	-3.881	-1.904	-1.285
LOC_Os12g02620	-1.612	-1.515	-1.743	-1.352	-1.364
LOC_Os12g04440	1.229	1.173	1.013	1.504	1.615
LOC_Os12g07190	-2.337	-1.907	-2.418	-1.658	-1.648
LOC_Os12g08640	-3.073	-2.536	-3.052	-2.702	-2.436
LOC_Os12g11680	-2.662	-2.671	-2.994		-1.265
LOC_Os12g12570	1.344	1.244	1.27	1.721	2.342
LOC_Os12g13730	2.097	1.806	1.111	1.899	2.354
LOC_Os12g19394	-3.715	-3.684	-4.473	-3.069	-2.839
LOC_Os12g19470	-2.893	-2.32	-2.805	-1.981	-1.773
LOC_Os12g22284	-2.04	-2.007	-2.291	-1.818	-1.352
LOC_Os12g32600	1.536		1.638	2.609	2.947
LOC_Os12g43660	-2.735	-2.636	-3.324	-1.807	-1.546
LOC_Os12g44100	-2.238	-2.129	-2.64	-1.432	-1.258
LOC_Os01g08140	-1.7	-2.381	-3.157	-3.503	-3.029		-3.117	-2.218	-2.478	-1.931	-1.606
LOC_Os01g09320	-1.654	-1.975	-2.033	-1.265	-1.004
LOC_Os01g11940	-2.605	-3.054	-4.018	-2.848	-2.264
LOC_Os01g13770	-2.628	-2.43	-2.584	-2.353	-2.168
LOC_Os01g17150	-1.965	-1.474	-1.832	-1.336	-1.287
AK120861	-3.243	-3.622	-4.161	-2.672	-2.852		-2.157	-2.704	-3.019	-1.613	-1.382
LOC_Os01g21034	-4.726	-5.833	-7.194	-6.079	-5.735			-5.449	-5.816	-6.341	-3.156
LOC_Os01g22710	-4.547	-3.417	-5.166	-2.507	-2.112
LOC_Os01g23690	-3.352	-2.169	-2.655	-1.745	-1.114
LOC_Os01g25600	-2.535	-2.064	-2.404	-2.206	-1.797
LOC_Os01g26912	-2.567	-2.275	-3.893	-3.107	-2.091				-2.54	-1.208
LOC_Os01g28280	-2.494	-2.408	-2.671	-1.765	-1.73
LOC_Os01g37140	-3.508	-3.419	-3.643	-2.831	-2.159
LOC_Os01g38780	-2.139	-2.184	-2.109	-2.403	-1.246				-2.029		-1.057
LOC_Os01g40310	-1.814	-2.117	-2.213	-1.958	-1.706
LOC_Os01g40710	-1.719	-1.651	-1.987	-1.338	-1.366
LOC_Os01g41870	-1.848	-1.485	-1.878	-1.016	-1.093
LOC_Os01g43590	-3.184	-3.055	-3.293	-3.101	-2.223		-1.289	-2.797	-3.464	-2.595	-1.576
LOC_Os01g49580	-2.42	-2.17	-2.567	-1.214	-1.127
LOC_Os01g50760	-2.538	-2.095	-2.507	-1.665	-1.581
LOC_Os01g52640	-2.987	-2.562	-2.903	-1.999	-1.771
LOC_Os01g53580		-2.33	-2.963	-1.927	-1.536
LOC_Os01g56360	-2.793	-2.774	-2.832	-2.266	-1.928
LOC_Os01g56370	-1.546	-1.786	-2.125	-1.459	-1.218
LOC_Os01g56780	-2.34	-2.016	-2.647	-1.592	-1.196
LOC_Os01g58470	-2.113	-1.658	-2.06	-1.585	-1.547
LOC_Os01g60810	-6.133	-3.961	-6.007	-3.425	-2.874
LOC_Os01g61470	-2.173	-1.983	-2.946	-1.792	-1.559						-1.443
LOC_Os01g64570	-1.308	-1.521	-1.54	-1.244	-1.117						-1.032
LOC_Os01g64960	-2.43	-2.228	-2.696	-1.891	-1.78
LOC_Os01g69200	-2.3	-2.24	-2.926	-1.04	-1.037
LOC_Os01g71210	-3.185	-2.779	-3.367	-1.452	-1.013
LOC_Os01g72290	-5.749	-5.757	-5.982	-4.811	-4.114
LOC_Os02g02520	-1.598	-1.284	-1.507	-1.29	-1.07
LOC_Os02g02930	-4.372	-4.17	-4.171	-2.939	-1.096
LOC_Os02g14640		1.384	1.083		2.001
LOC_Os02g15640	-2.046	-1.513	-1.878	-1.276	-1.139
AK064422	1.139	1.312	1.219	1.427	1.786
LOC_Os02g26700	-1.66	-2.239	-2.934	-1.507	-1.219
LOC_Os02g29310	-1.447	-1.421	-1.514	-1.218	-1.209
LOC_Os02g39600	-2.041	-1.689	-1.878	-1.343	-1.062
LOC_Os02g40730	-2.587	-2.403	-2.985	-1.759	-1.623
LOC_Os02g44654	-2.723	-3.357	-3.511	-2.735	-3.263			-2.849			-1.127
LOC_Os02g45670	-1.574	-1.593	-1.648	-1.327	-1.178
LOC_Os02g46220	-1.836	-1.678	-2.153		-1.03
LOC_Os02g46660	-2.703	-2.522	-2.688	-2.137	-1.863
LOC_Os02g49570	-1.467	-1.409	-1.534		-1.013
LOC_Os02g51060	-2.042	-2.137	-2.887	-2.564	-1.825					-1.169
AK102637	-5.086	-4.521	-4.958	-3.329	-2.452
LOC_Os02g57020	-1.607	-1.519	-1.77	-1.055	-1.025
LOC_Os03g03520	-3.339	-2.836	-3.043	-2.121	-1.263
LOC_Os03g03640	-1.849	-1.828	-2.008	-1.371	-1.365
LOC_Os03g03670	-3.713	-3.285	-3.644	-2.514	-2.4
LOC_Os03g06810	1.602			1.331				1.555			2.331
LOC_Os03g10090	-3.513	-2.946	-3.685	-1.746	-1.866
LOC_Os03g10550	-2.616	-2.561	-2.54	-1.88	-1.446
LOC_Os03g14730	-2.083	-1.709	-2.076		-1.19				-1.117
LOC_Os03g14910	-2.592	-2.158	-3.103	-1.23	-1.039
LOC_Os03g16050	-2.303	-2.009	-2.263	-1.345	-1.154
LOC_Os03g17580	-1.56	-1.396	-1.529	-1.112	-1.031
LOC_Os03g20700	-3.732	-3.65	-3.886	-2.782	-2.411
LOC_Os03g24130		-1.566		-1.578	-1.117		-1.13
LOC_Os03g27480	-1.282	-1.914	-2.035	-1.833	-1.327		-1.392		-1.474		-1.386
LOC_Os03g27550	-2.723	-2.329	-2.37	-1.731	-1.155
LOC_Os03g49630	-2.569	-2.456	-2.569	-1.914	-1.668
LOC_Os03g57240	-1.66	-1.572	-1.84	-1.438	-1.194					-1.28
LOC_Os03g59860	1.19	1.194	1.148		1.417
LOC_Os04g15530	-2.587	-2.436	-3.258	-3.232	-2.871		-3.143	-2.466	-2.437	-1.974	-1.467
LOC_Os04g31040	-2.623	-2.364	-2.474	-2.273	-2.136
LOC_Os04g37480	-4.194	-2.87	-3.717	-2.129	-2.031
LOC_Os04g40580	-2.556	-1.528	-2.516	-1.374	-1.275
LOC_Os04g47420	-3.203	-3.751	-3.357	-3.905	-3.39		-1.517	-3.879	-4.116	-3.481	-1.812
LOC_Os04g50204	-2.141	-1.987	-2.126	-1.698	-1.627
LOC_Os04g51040	2.763	1.921	1.819	2.055	2.989
LOC_Os04g56230	-3.587	-3.115	-3.449	-2.244	-2.087
LOC_Os05g05600	-2.02	-1.734	-2.033	-1.234	-1.153
LOC_Os05g36320	-1.453	-1.146	-2.154	-1.787	-1.413						-1.016
LOC_Os06g02750	-2.529	-2.503	-3.108	-2.752	-1.029			-2.349
LOC_Os06g33810	-1.138		-1.548	-1.548	-1.581						-1.111
LOC_Os06g46720	-2.733	-2.34	-2.664	-1.659	-1.499		-1.078	-2.118	-1.785	-1.546
LOC_Os07g28040	-4.499	-3.471	-3.961	-2.39	-2.014
LOC_Os09g33490	-1.917	-1.66	-2.196	-1.265	-1.209				-1.198
LOC_Os10g21270	-2.136	-1.744	-2.004		-1.289
LOC_Os10g37230	1.425	1.476	1.298					1.533	1.996
LOC_Os10g38248	-1.508	-1.331	-1.618		-1.072
AK066957	2.006	1.7	1.519	1.574	2.136
LOC_Os12g10570	-2.013	-1.573	-2.029		-1.109
LOC_Os12g39380	-1.639	-1.387	-1.805		-1.048
LOC_Os01g58000	-1.729	-1.545	-1.877		-1.245
LOC_Os04g27610	-3.636	-4.451	-4.568	-4.615	-3.489
LOC_Os04g39470				-2.25	-1.797			-1.805	-1.531	-1.253
AK099969	-1.373	-1.8	-2.273	-1.707	-1.779		-1.086	-2.142	-1.988	-2.102	-1.188
LOC_Os05g16280	-2.877	-2.877	-3.309	-3.118	-2.708
LOC_Os06g41490		1.574	1.411		1.326		2.364	1.588	1.312		2.614
LOC_Os07g28790	-1.46	-1.456	-1.57	-1.493	-1.429
LOC_Os07g49020	-1.516	-1.456	-1.965	-1.962	-1.287
LOC_Os08g25850	-2.698		-2.677				-1.01	-2.65	-1.207
LOC_Os10g06970							-1.052	-2.658		-1.848	-2.091
LOC_Os10g07320								-2.071			-1.569
LOC_Os10g11012								-1.661			-1.598
LOC_Os10g16500								-1.975			-1.317
LOC_Os12g04424							2.439	1.046	1.621	1.627	1.715
LOC_Os12g10920								-1.452			-1
LOC_Os12g30430								-2.147			-1.102
LOC_Os01g05710								-2.453			-1.441
LOC_Os01g10660								-1.314			-1.259
LOC_Os01g15650								-2.862			-1.503
LOC_Os01g16714	-2.616	-3.119	-2.704		-1.743		-1.348	-2.694	-1.684
AK110806								-1.489			-1.335
LOC_Os01g32490								-2.053			-1.522
LOC_Os01g41280	-1.966	-2.068	-2.489		-1.502		-1.641		-2.085	-1.711	-1.323
LOC_Os01g44330								1.287			2.092
LOC_Os01g45380	-1.185	-1.268	-1.646	-1.433	-1.122
LOC_Os01g50750							3.113	1.34		2.331	2.211
LOC_Os01g57480	-1.06	-1.339	-1.598	-1.309	-1.169		-1.01
LOC_Os01g64210							-1.5	-2.511	-1.862	-2.765	-1.217
LOC_Os01g69010										1.485	1.642
LOC_Os02g05520										1.019	1.121
LOC_Os02g11130										1.11	1.304
LOC_Os02g16940										1.793	2.161
LOC_Os02g18350								-1.199			-1.148
LOC_Os02g22760										-3.48	-1.043
LOC_Os02g36720										-1.027	-1.023
LOC_Os02g51860				-1.86				3.246	1.479	4.506
LOC_Os02g52490										1.36	2.511
LOC_Os03g14654	-2.297	-2.878	-4.669	-3.087	-2.075
LOC_Os03g15490								-1.277			-1.164
LOC_Os03g44930										-2.473	-1.779
LOC_Os03g55220								-1.441			-1.014
LOC_Os03g56944								-1.922			-1.139
LOC_Os04g03360								-1.396			-1.05
LOC_Os04g05390								-2.198			-1.445
LOC_Os04g15800								-2.174			-1.177
LOC_Os04g27370								-1.294			-1.26
LOC_Os04g41070								-1.32			-1.067
LOC_Os04g51880	-2.158	-2.222	-2.721	-2.589	-2
AK241486										-3.135	-1.986
LOC_Os04g55760								-2.245			-1.562
LOC_Os04g57130								-2.213			-1.21
LOC_Os05g25590										-3.442	-1.073
LOC_Os05g30540								-1.485			-1.15
LOC_Os05g49180										-2.221	-1.391
LOC_Os06g03140								-1.151			-1.04
LOC_Os06g16530								-1.614			-1.282
LOC_Os06g30700								1.082			1.771
LOC_Os06g38150								-1.781			-1.128
LOC_Os06g44470										1.668	1.86
LOC_Os06g48030										-1.478	-1.028
AK111259								-1.392			1.001
LOC_Os07g07640										-1.677	-1.363
LOC_Os07g11670										-1.545	-1.402
LOC_Os07g28550								-1.388			-1.208
LOC_Os08g03910										-1.485	-1.266
LOC_Os08g06659								-2.208			-1.231
LOC_Os08g10612								-1.279			-1.038
LOC_Os08g14070								-1.081			-1.014
LOC_Os08g19130										-1.172	-1.072
LOC_Os08g21960								-1.728			-1.487
LOC_Os08g37990	-1.438	-2.01	-3.16	-2.143	-2.171				-1.275	-1.088
LOC_Os09g12040								-1.859			-1.465
LOC_Os09g14300								-3.507			-2.195
LOC_Os09g14590								1.068			1.851
LOC_Os09g15240	-4.919	-3.077	-4.88				-1.443	-3.828	-1.888
LOC_Os09g16550										-4.43	-2.108
LOC_Os09g28560			-1.093					1.001	1.506
LOC_Os10g02080										-1.632	-1.091
LOC_Os10g04110										-1.302	-1.293
LOC_Os10g04342										-1.682	-1.532
LOC_Os10g20990								-2.613			-1.395
LOC_Os10g33490								-1.55			-1.428
LOC_Os10g38600								1.251	1.102	1.059	1.489
LOC_Os10g40710	-3.237	-4.145	-5.841	-4.651	-3.211
LOC_Os11g05950								1.838			2.299
LOC_Os11g11930								-1.766			-1.012
LOC_Os11g16770								1.707			2.234
LOC_Os11g17340								-2.374			-1.983
LOC_Os11g18680								1.623			2.374
LOC_Os11g33000										-1.158	-1.049
LOC_Os11g34390										-1.896	-1.512
LOC_Os11g44350										-1.599	-1.083
LOC_Os12g19280								-2.218		-2.189	-1.241
LOC_Os01g18010										-2.694	-1.287
LOC_Os01g24150										-1.572	-1.144
LOC_Os02g10860	-1.459	-1.404	-2.289	-2.022	-1.265
LOC_Os08g38510	-3.139	-1.984	-2.653	-1.341	-1.321
LOC_Os01g52864	-2.208	-2.244	-1.85					-1.217	-1.009
LOC_Os04g49210	-2.813	-3.869	-2.529	-3.441	-3.726		-1.853	-3.508	-3.683	-4.133	-1.316
LOC_Os04g51290		1.097			1.025		1.128			1.009	1.362
LOC_Os08g10080	-3.066	-3.183	-2.708	-2.861	-2.567		-2.491	-2.697	-1.642	-2.765	-1.062
LOC_Os11g27329							2.068	1.845	1.624	1.748	2.324
LOC_Os01g18240		1.428			1.024		1.418	1.177		1.344	1.663
LOC_Os01g39600							2.121	1.1		1.172	2.677
LOC_Os02g34900								1.454		1.434	2.893
LOC_Os04g55250	-1.755	-3.428	-2.972	-1.709	-3.395		-1.005	-3.205		-1.406	-1.432
LOC_Os01g53030	-1.421	-2.088		-2.29	-1.404						-1.611
LOC_Os06g01660							1.843	1.209	1.774	1.511	1.801
LOC_Os06g38490		1.026		1.487	1.737
LOC_Os08g14450	-1.759	-1.64	-1.728		-1.194
LOC_Os08g41420	1.397		1.465	1.418	1.911
LOC_Os09g28060	-1.654	-1.522	-1.612		-1.175
LOC_Os10g40600	1.444	1.218	1.259	1.514	1.833
LOC_Os11g01590	-3.232	-2.643	-3.113	-1.7	-1.717
LOC_Os12g06770		1.369		1.504	1.575
LOC_Os12g13940	-1.68	-1.522	-1.566		-1.119
LOC_Os01g14320		1.138		1.592	1.841
LOC_Os01g51360	-3.542	-3.014	-3.253	-2.159	-1.92
LOC_Os01g52170	-2.339	-2.339	-2.36	-2.035	-1.962
LOC_Os01g58910	-4.916	-4.731	-5.043	-3.133	-3.172
LOC_Os01g66000	-3.208	-3	-3.156	-2.67	-2.651
LOC_Os02g29860	-2.638	-2.272	-2.498		-1.24
LOC_Os02g39360	-3.76	-3.737	-4.003	-2.209	-2.039
LOC_Os02g50960	-1.855	-1.55	-1.76	-1.061	-1.016
LOC_Os02g57790	-2.077	-1.962	-2.035	-1.575	-1.522
LOC_Os03g10860	-2.112	-2.089	-2.184	-1.636	-1.595
LOC_Os04g27480	-2.026	-2.472	-2.326	-1.774	-1.209
LOC_Os04g41340	-3.46	-3.113	-3.289	-2.319	-2.128
LOC_Os04g57350	-2.643	-4.434		-3.143	-1.745		-1.783		-1.824	-5.308	-1.271
LOC_Os06g05070	-3.784	-4.062	-3.867	-2.198	-2.015				-1.822
LOC_Os06g36090	-1.846	-1.611	-1.805	-1.14	-1.195
LOC_Os06g39140	-3.017	-2.754	-2.919	-1.642	-1.49
LOC_Os08g03310	-1.589	-1.803	-1.758	-1.752	-1.502
LOC_Os02g37290	-1.604	-1.67	-1.572	-1.275	-1.611						-1.037
LOC_Os09g35890	-1.066	-2.087	-1.526					-1.064		-1.318
LOC_Os07g11970	-1.478	-2.798	-2.284	-1.523	-1.979			-1.659	-1.347
LOC_Os08g07070	-3.625		-3.92	-3.81	-2.228				-3.897		-1.222
LOC_Os02g30060	-2.607	-3.141	-3.171				-2.306	-3.15	-2.15
LOC_Os03g13520	-1.166	-1.406	-1.553	-1.223	-1.127
LOC_Os03g16600	-1.787	-2.219	-2.499	-1.737	-1.636
LOC_Os05g27590	-4.051	-5.279	-5.86	-4.092	-3.776
LOC_Os05g46460			1.165					1.365	1.412
LOC_Os02g41450	2.063	1.514		1.124			1.8	1.935	2.473	2.04
LOC_Os07g42714	-1.731	-1.731	-2.636	-2.401	-2.214			-1.846	-1.087
LOC_Os09g27910				-1.856	-1.568		-1.539
LOC_Os10g39390	-1.208	-1.59		-1.614				-1.236	-1.303
LOC_Os01g03680	-1.942	-2.954	-2.194	-3.215					-1.463	-2.38
LOC_Os04g49670	1.545	1.458	1.347	1.261				1.49	1.695
LOC_Os07g41580	-1.672	-1.583	-2.246	-1.91	-1.531
LOC_Os08g02820	-2.016	-2.219	-3.049	-3.707	-2.547		-2.414	-2.329	-2.075	-2.855	-2.13
LOC_Os04g02920	-2.104	-1.84	-2.265	-2.102	-1.951
LOC_Os04g47750	3.701	3.629	2.921	3.351	3.764
LOC_Os06g10880				1.163	1.163		1.513	1.292	1.691	1.223
LOC_Os07g46852	-2.383	-1.846	-3.51	-2.935	-2.911			-2.208		-1.017
LOC_Os08g10304	-1.587	-1.587	-3.053	-2.024	-1.738			-1.745	-1.104
LOC_Os09g08880	-1.074	-1.758	-1.79	-1.269				-1.048	-1.326	-1.307
LOC_Os01g72160	-2.908	-3.553	-4.349	-2.987	-2.649
LOC_Os02g49260	2.579	2.249	1.347	3.013	3.139
LOC_Os03g06120	-1.262	-1.205	-1.525	-1.344	-1.209
LOC_Os03g07920	-2.72	-2.475	-5.734	-2.927	-3.176			-1.084
LOC_Os03g26930	-3.053	-3.965	-4.288	-3.417	-3.123
LOC_Os06g44610	-2.111	-2.32	-2.781	-2.196	-2.028
LOC_Os07g01630	-2.261	-2.296	-5.082	-2.806	-1.782
LOC_Os08g07530			1.082		1.279		1.645
LOC_Os08g07670	-1.451	-1.454	-1.912	-1.542	-1.388
LOC_Os08g16050	-2.985	-3.439	-4.112	-2.577	-2.211		-1.935	-3.405	-2.119	-2.462
LOC_Os08g33820	-2.312	-2.312	-2.613	-2.255	-2.189
LOC_Os10g05600	-2.259	-2.407	-3.088	-1.565	-3.216		-1.252		-1.36	-1.379
LOC_Os11g08440	-1.745	-1.818	-2.989	-1.574	-2.463			-1.394	-1.012
LOC_Os11g16530	-1.576	-1.676	-2.484	-1.244	-1.285			-1.043	-1.09
LOC_Os11g44260					-1.413				1.404
LOC_Os12g33879					1.052				1.093
LOC_Os01g18360	-1.763	-2.032	-3.962	-2.122	-1.494
LOC_Os01g61900	-1.052	-1.426	-2.096	-1.341	-1.057				-1.137
LOC_Os01g63870	-2.756	-2.523	-3.398	-2.276	-2.19
LOC_Os02g27810	-1.087		-1.556	-1.522				-1.021
LOC_Os02g33060	-1.616	-1.623	-2.401	-1.567				-1.22
LOC_Os02g52560					1.086				1.163
LOC_Os03g12130					-1.623				2.17
LOC_Os03g42070	-2.184	-2.184	-3.036	-1.814	-2.283			-2.276	-1.054	-1.147
AK062861	-2.1	-1.91	-2.898	-1.814	-1.801			-1.56		-1.16
LOC_Os03g55980					1.015				1.346
LOC_Os03g61040	-2.334	-2.458	-3.117	-1.787	-1.81
LOC_Os04g24220	-2.202	-3.58	-4.017	-2.48	-2.182		-1.979
LOC_Os04g58190					1.15				1.183
LOC_Os05g17070					1.086				1.84
LOC_Os06g06490		-1.228	-1.179					1.396		1.632
LOC_Os06g36080					1.109				1.138
LOC_Os07g41200	-2.849	-3.304	-5.09	-2.611	-2.238
LOC_Os08g01220		-1.956	-3.24	-1.621	-1.997			-1.88	-1.053
LOC_Os01g07940	-1.38	-1.38	-2.099	-1.327	-1.361				-1.131
AK121095					1.079		1.895		1.385		1.835
LOC_Os02g19570	-1.404	-1.153	-2.028	-1.462	-1.426		-1.261	-1.275	-1.168
LOC_Os06g40920					-1.27		1.811				1.642
LOC_Os12g16540	-4.313	-3.498	-3.012	-2.62	-2.561		-1.543	-1.871	-2.193	-1.796	-1.184
LOC_Os04g34320							-1.054		-1.871		-1.098
LOC_Os06g24404			-1.643				1.36				1.03
LOC_Os06g46680	-1.075						1.284				1.262
LOC_Os09g39670	-1.724	-1.654	-1.805	-1.371	-1.626			-1.109	-1.592		-1.086
LOC_Os11g34130			-1.105				1.094	1.851			1.412
LOC_Os01g63780		1.295	1.033	1.533	1.487
LOC_Os04g13590	-1.558	-2.418	-3.703	-3.001	-3.651		-1.397		-3.129		-1.381
LOC_Os05g35840	-2.816	-2.343	-4.467	-3.361	-4.638		-1.961	-3.627	-3.439	-3.347	-2.133
LOC_Os07g34290	-2.577	-2.736	-4.141	-2.593	-3.089		-1.121	-2.278	-4.75	-1.588	-1.689
LOC_Os11g34780		1.927		1.893	2.479
LOC_Os12g29960			-1.139	-1.116	-1.108
LOC_Os01g35600		1.069		1.104	1.158
LOC_Os01g41230		1.594		1.659	2
LOC_Os02g14630		1.103		1.054	1.492
LOC_Os02g31110		1.082		1.651	2.853
LOC_Os02g37390		1.922		1.885	2.593
LOC_Os02g45460	-2.429	-2.043	-2.298	-2.059	-1.886
LOC_Os03g04870							-1.165	-2.658	-2.647
LOC_Os03g05560	-3.205	-2.601	-4.004	-2.914	-3.274			-1.703	-3.292	-2.294	-1.722
LOC_Os03g64030	-3.797	-3.091	-3.611	-3.05	-2.981
LOC_Os04g13150		-3.349	-3.9	-3.689	-3.038
LOC_Os04g27990		-1.474	-2.052	-1.732	-1.332
LOC_Os04g38350							-1.484	-3.557	-3.579
LOC_Os04g47320	-3.075	-2.838	-3.235	-2.891	-2.323		-1.636	-1.149	-3.37	-1.914	-1.154
LOC_Os05g03760	-1.86	-1.44	-1.649		-1.201
LOC_Os06g12210	-4.866	-3.375	-6.107	-3.336	-3.236			-3.161	-4.164	-6.33	-2.795
LOC_Os06g14920		1.604	1.348	1.528	2.304
LOC_Os06g26270							1.171		1.058		1.111
LOC_Os06g28720	-1.713	-1.635	-1.966	-1.636				-1.035	-1.866	-1.132	-1.075
LOC_Os06g39270		1.103	1.037	1.102	1.153
LOC_Os07g02720		1.514	1.02	1.411	1.968
LOC_Os07g08250							-1.235		-2.173		-1.733
LOC_Os07g36180	-1.801	-1.425	-1.801	-1.615	-1.372
LOC_Os08g24434			1.033	1.538	2.281		2.192				1.537
LOC_Os08g36110	-1.835	-1.151	-1.732	-1.18	-1.116
LOC_Os08g39320		-1.427	-3.758	-2.761	-1.351
AK065536		-1.94		-2.095	-1.704
LOC_Os09g27340		1.292		1.113	1.455
LOC_Os09g33850	-3.963	-3.053	-3.243	-3.525	-2.377					-2.349	-2.175
AK120767		1.37	1.28	1.281	1.683
LOC_Os10g35820	-3.228	-2.71	-3.141	-3.194	-2.226			-1.222
LOC_Os10g42570		1.437	1.405	1.029	2.47
LOC_Os11g32320	-1.667	-1.112	-1.653	-1.283	-1.167
LOC_Os12g03040	2.085	2.613	1.696	2.284	2.531		2.557	3.256	2.781	2.279	2.927
LOC_Os12g13960	1.471	2.065	1.717	1.966	2.465
LOC_Os12g27330		1.541		1.183	1.983
LOC_Os12g29950	-7.169			-3.928	-4.939		-1.017			-2.646	-2.009
LOC_Os01g29240	-2.451	-2.145	-3.39	-2.951	-1.473		-1.822	-1.452	-2.091	-2.477	-2.429
LOC_Os01g43950	-2.3	-1.732	-2.108	-2.841	-1.053
LOC_Os01g44090		-1.005	-2.055	-1.363	-1.035
LOC_Os01g68050	-2.791	-2.896	-3.872	-2.842	-3.005			-1.449	-2.863	-2.46
LOC_Os02g06470				-1.321	-1.25						-1.093
LOC_Os02g17330	-2.766	-2.416	-2.065	-2.795	-1.665		-1.32	-2.082	-2.219	-1.836
LOC_Os02g17690		1.546		1.364	1.714
LOC_Os03g04240				-1.288	-1.077		1.218
LOC_Os03g21900	-1.559	-1.398	-1.888	-1.691	-1.493			-1.154	-1.513
LOC_Os03g50730	1.283	1.839	1.342	1.378	2.117
LOC_Os04g46610	-1.476	-1.217	-1.374	-1.519	-1.013
AK062481	-2.069	-1.628	-2.134	-2.008	-1.683
LOC_Os05g13860	-2.694	-2.504	-2.692	-2.741	-2.421
LOC_Os05g51040		-1.084	-1.998	-1.588	-1.173				-1.039	-1.069
LOC_Os06g17560	-3.968			-3.381	-2.961		-1.508			-2.169
LOC_Os06g22690	-1.869	-1.318	-1.794	-1.533	-1.31
LOC_Os06g22960			-1.318					1.421	1.304
LOC_Os06g23180	-1.63	-1.254	-1.696	-1.614	-1.33
LOC_Os06g36040	-2.927	-3.246	-3.274	-2.834	-2.409		-1.084	-1.162	-1.717	-2.976	-2.41
LOC_Os11g13910	-2.047	-2.065	-1.942		-1.692		-1.051		-2.123
LOC_Os12g29980		-2.229	-3.14	-3.053	-2.102		-2.186	-2.61	-3.513	-2.61	-2.413
LOC_Os01g55320	-2.389	-1.633		-2.117	-2.555		-1.325		-2.037	-3.809	-1.034
LOC_Os01g56660							1.032	-1.499	-2.164	-3.068	-1.767
LOC_Os02g36040		-1.709	-1.805		-1.62
LOC_Os03g10220							1.436	1.285	1.225	1.163
LOC_Os04g26910		-1.327	-1.584		-1.087
LOC_Os04g27470	-2.59	-3.316	-2.838	-3.886	-3.29		-1.405	-2.882	-2.178	-2.798
LOC_Os06g13650							-1.05	-1.257		-1.43
LOC_Os06g36450	-1.543	-2.008						-1.311	-1.781
LOC_Os10g38580	-2.693	-2.581	-4.046	-2.35	-2.113
LOC_Os12g07110	-1.107	-1.153	-1.331	-1.168	-1.108
LOC_Os01g53810				1.111						1.149
LOC_Os01g70310				-1.168						-1.099
LOC_Os06g19780				1.13						1.522
LOC_Os09g11780	-1.278	-1.945		-2.055	-2.09				-2.072		-1.262
LOC_Os03g02660	-4.863	-5.409	-6.226	-4.123	-4.182
LOC_Os11g10290	-3.676	-3.318	-3.249	-2.029	-2.142		-1.462	-1.923	-1.355
LOC_Os12g09570			-1.083	-1.016	-1
LOC_Os12g18374	-1.95	-1.618	-1.834	-1.52	-1.174			-1.33
LOC_Os12g25170	-2.07	-2.027	-1.79	-1.394	-1.379		-1.126	-1.06	-1.167
LOC_Os12g25820	-4.254	-4.254	-3.32	-2.289	-1.811			-1.695	-1.221
LOC_Os12g41540	-4.572	-5.721	-4.861		-1.466		-2.48	-1.768	-1.564		-1.865
LOC_Os01g02810	-3.755	-3.646	-3.415	-1.678	-2.222		-1.642	-1.416	-1.744		-1.363
LOC_Os01g12080	-2.418	-1.874	-2.22	-1.433	-1.244			-1.183	-1.582
LOC_Os01g12840	-2.033	-1.726	-2.028	-1.233	-1.366
LOC_Os01g42610	-5.231	-5.128	-4.244	-4.531	-3.448		-3.14	-3.479	-3.343	-2.654
LOC_Os01g43270	-2.744	-1.657	-2.372	-1.426	-1.537			-1.306	-1.107
LOC_Os01g60260	1.252	1.487	1.339	1.739	1.676
LOC_Os01g66840	-4.929	-3.598	-3.808	-1.603	-1.34			-1.073	-1.115
LOC_Os01g66970	-1.659	-1.494	-1.649	-1.127	-1.085				-1.053
LOC_Os02g02120	-6.318	-5.374	-6.309	-2.39	-2.936		-2.88	-2.06	-2.206
LOC_Os02g50470	-4.825	-4.575	-4.03	-2.528	-2.587		-1.434	-2.168	-2.757	-1.59	-1.307
LOC_Os03g11734	-5.19	-5.408	-4.884	-2.092	-3.107			-2.345	-1.944
LOC_Os03g52840	-3.093	-2.909	-2.944	-2.426	-2.282
LOC_Os03g58980	-3.462	-2.757	-3.522	-1.236	-1.448			-1.21
LOC_Os03g59950	-2.164	-2.181	-1.788	-1.722	-1.933		-1.319		-1.669		-1.214
LOC_Os04g43550	-2.763	-2.49	-2.553	-2.105	-1.77		-1.615	-1.656		-1.182
LOC_Os04g47450	-4.251	-4.642	-3.025	-2.318	-2.352		-1.163	-1.644	-1.194		-1.328
LOC_Os04g53310	-1.937	-1.605	-1.747	-1.166	-1.038
LOC_Os05g02200	-3.473	-3.193	-3.647	-1.822	-2.029
LOC_Os05g30250	-2.543	-2.143	-2.266	-1.441	-1.29
LOC_Os05g37080	-4.756	-4.756	-4.706	-1.77	-3.057		-2.128	-2.534	-1.49
LOC_Os05g40260	-1.984	-1.769	-1.841	-1.657	-1.545
LOC_Os06g10109	-4.317	-3.507	-3.906	-1.591	-1.656			-1.579	-1.082
LOC_Os06g20900	-4.955	-5.564	-4.454	-2.317	-3.291		-1.794	-2.683	-1.018
LOC_Os06g29844	-3.714	-3.202	-2.973		-1.267		-1.075	-1.072
LOC_Os06g42140	-3.833	-3.645	-3.072	-2.101	-2.15		-1.23			-1.125	-1.441
LOC_Os06g50330		1.031						1.43	1.405
LOC_Os07g03030	-2.022	-2.448	-1.545	-1.711	-1.607		-1.009	-1.622	-1.463	-1.167
LOC_Os07g13030		-1.888	-2.188	-1.18	-1.318
LOC_Os07g27580	-4.265	-4.615	-3.57	-1.902	-1.375		-1.42	-1.271
LOC_Os07g33620		-4.082	-3.608					-2.555	-2.498
LOC_Os07g35250	-3.891	-4.652	-3.523	-3.221	-3.063			-2.632			-2.445
LOC_Os07g41410	-3.527	-4.094	-3.524	-1.739	-2.276		-1.325	-2.359	-2.006
LOC_Os07g42170	-1.178							-1.102	-1.1
LOC_Os07g42924	-3.495	-3.638	-2.891	-2.435	-2.234			-2.275	-1.778	-2.063	-1.188
LOC_Os07g48050	-6.732	-6.927	-6.284	-4.839	-4.76		-2.731	-4.037	-4.083	-1.535	-1.074
LOC_Os08g06110	-2.757	-3.012	-2.606	-1.533	-1.635		-1.068
LOC_Os08g09950							3.311	1.33		3.036	2.826
LOC_Os08g36800								-1.606	-1.692		-1.064
LOC_Os08g39990	-1.486	-1.321	-1.387	-1.2	-1.164
LOC_Os08g42390	-3.843	-3.721	-3.19	-2.409	-2.051		-1.559	-1.59
LOC_Os08g44300	-2.432	-2.167	-2.268	-1.762	-1.716
LOC_Os08g45190	-3.959	-3.327	-3.492	-2.329	-1.999
LOC_Os08g45210	-2.029	-1.838	-1.97	-1.049	-1.168			-1.038
LOC_Os09g14440	-4.973	-5.556	-4.827	-2.817	-2.348		-2.72	-2.654	-3.395
LOC_Os09g16950	-6.196	-6.696	-4.478	-3.452	-3.856		-2.155	-2.854	-3.05	-1.781
LOC_Os09g27580	-5.077	-5.177	-4.766	-3.389	-3.127		-2.355	-3.25	-2.968	-1.41	-1.412
LOC_Os09g29520	-6.293	-5.166	-4.942	-2.403	-2.513		-1.684	-2.271	-2.728	-1.67	-1.443
LOC_Os09g29600	-5.64	-5.095	-5.612	-2.266	-1.749		-1.899	-2.857	-1.701	-1.057
LOC_Os10g04550							-1.239	-2.098	-2.475		-1.036
LOC_Os10g14290	-4.249	-4.67	-3.746	-3.74	-3.723		-3.053	-2.999	-2.833	-2.294	-1.857
LOC_Os10g18260	-3.594	-3.43	-2.705	-1.676	-1.98		-1.336	-1.654	-1.089
LOC_Os10g41060	-3.584	-2.309	-2.903	-1.287	-1.479
LOC_Os11g05320	-4.317		-3.722		-1.693		-1.541		-2.147		-1.905
LOC_Os11g05690	-5.108	-4.626	-4.625	-2.682	-3.769			-2.319	-3.297	-1.197	-1.266
LOC_Os11g10280	-3.987	-3.946	-3.273	-2.138	-2.323			-1.963	-1.581
LOC_Os11g32790							-1.054	-2.462	-1.345	-1.497	-1.438
LOC_Os11g36500	-2.907	-5.23	-5.014	-2.193	-2.76		-3.084	-2.83	-3.232	-2.731	-1.88
LOC_Os11g43740							-1.603	-2.256	-2.259
LOC_Os12g02450	-3.533	-3.526	-3.479	-2.159	-3.078		-2.431	-2.087	-1.907	-1.197
[truncated: 1,350 more rows]

## Sheet: Cluster_3
Additional file 2c. The complete list of differentially expressed genes (DEGs) in different clusters in rice genotypes at different water-deficits (cluster III)
Gene ID	0.2 FTSW						0.5 FTSW
	IR64	10	13	11	18		IR64	10	13	11	18
AK064541	2.885			1.993	1.808		1.145
LOC_Os05g12740	4.907	3.198	4.142		1.399			2.067	1.472
LOC_Os05g35266	2.186	1.902	2.33		1.185			1.21	1.244
LOC_Os05g50450	2.032	1.885	1.917	1.144	1.604			1.058	1.084
LOC_Os06g05420	4.225	3.689	4.317	2.095	1.9			1.322	1.682
LOC_Os06g51084	4.843	3.357	4.404	3.307	2.702		1.862	3.467	1.838
LOC_Os10g21590	5.693	5.95	6.591	4.353	5.158		1.868	2.472	1.212	2.728
LOC_Os10g33290	2.71	2.966	2.848	2.068	2.163			1.76	1.579
LOC_Os11g10480	3.463	3.288	3.743	3.254	3.432			1.51	1.677	1.639	1.311
LOC_Os11g47590	7.987	8.091	8.454	6.867	7.567		1.857	2.418	3.593	4.329	2.772
LOC_Os12g17804	6.018	5.874	6.083	3.3	3.357		1.5	2.659	2.743		2.872
LOC_Os12g40330	2.571	2.45	2.286	1.841	2.194		1.425	1.388	1.29	1.737
LOC_Os01g03914	2.612	1.992	2.483	1.472	1.667				1.219
LOC_Os01g04200	2.27	2.206	2.175	1.487	1.464			1.314	1.041
LOC_Os01g20850	6.01	5.672	5.616	5.549	5.574		3.49	3.866	4.03	4.384	2.89
LOC_Os02g05620	2.096	2.533	2.224	1.922	1.822		1.351	1.728	1.156
LOC_Os02g05950		-1.214	-1.214				-1.923
LOC_Os02g06480	3.119	2.366	3.181	2.054			-2.412	-2.322	-1.815	-1.491	-2.426
LOC_Os02g07160	1.771	1.887	1.844					1.031
LOC_Os02g13300	1.872	1.593	1.925	1.226	1.289			1.044	1.449
LOC_Os02g18630	2.806	3.554	3.247	2.193	2.146			1.491
LOC_Os02g30230	1.551	1.312	1.518		1.032
LOC_Os02g38180	2.416	2.241	2.829	1.558	1.754			1.656	1.088
LOC_Os03g04320	4.829	4.002	4.068	3.228	2.498		1.687				1.334
AK108516	3.999	4.266	3.468	3.196	3.601		2.08	2.157	1.796	2.464	2.107
LOC_Os03g08470	5.214	5.505	4.733	2.464	2.901		1.142		1.279
LOC_Os03g08580	8.524	8.767	8.048	5.726	3.789		2.468	3.895	1.314		-1.017
LOC_Os03g15920	4.805	4.822	4.115	3.604	3.4		1.414	1.014	1.113	1.407	1.379
LOC_Os03g38950	2.985	2.974	2.496	1.826	1.652		1.001	1.065
LOC_Os03g47610	3.848	4.156	3.693	2.263	2.148		1.066	1.016
LOC_Os03g48770	3.486	3.538	3.553	2.656	2.992		1.376	1.203	1.432	1.682	2.142
LOC_Os03g48780	3.529	3.511	3.526	2.834	3.11		1.209	1.166	1.41	1.498	2.052
LOC_Os03g55090	4.183	4.546	4.505	3.818	3.842		2.328	1.939	1.616	2.202	1.145
LOC_Os03g56781	2.842	1.625	2.482	1.684
LOC_Os04g08749	1.367	1.053	1.262	1.058	1.11
LOC_Os04g18570	1.833	1.7	1.924		1.146				1.205
LOC_Os04g33150	6.635	5.512	4.928	3.963	5.881		2.583	1.404	4.327	3.194	2.074
LOC_Os04g33200	2.674	2.324	2.012	1.847	1.82		1.494
LOC_Os04g42550	1.285	1.863	1.414		1.293			1.086	1.124
LOC_Os04g43200	6.657	6.83	5.915	5.731	5.853		3.775	3.428	4.024	4.267	3.201
LOC_Os04g45920	1.69	2.501	2.126	1.57	1.289			1.038	1.193
AK243077	3.861	3.939	5.241	3.932	3.798			1.443	2.414	2.173	1.713
LOC_Os05g11700	3.448	2.978	3.356	2.237	2.321		1.014
AK111423	2.928	2.807	2.844	2.192	2.788			2.205
LOC_Os05g39250	5.437	5.423	4.926	5.065	4.811		3.057	3.953	3.789	4.443	2.956
LOC_Os06g13190	-1.52	-1.713	-1.765		-2.291
LOC_Os06g13720	4.297	4.49	4.206	3.823	3.813		2.285	2.723	2.929	3.466	1.855
LOC_Os06g34190	-1.805	-1.703	-1.756						-2.257
LOC_Os06g36560	5.987	6.022	5.009	4.9	4.576		1.647	1.365	1.384	1.951	2.13
LOC_Os06g47830	3.303	3.794	3.703	3.131	3.176			1.511	1.297	1.484
LOC_Os07g20170	3.484	3.846	2.936	3.329	3.32		1.945	1.954	1.385	1.875	1.6
LOC_Os07g32800	3.567	3.055	3.223	1.373	1.402			1.35	1.102		1.03
LOC_Os07g40860	3.747	4.031	4.556	3.014	2.975		1.87	1.626	2.449	2.649	2.002
AK060607	1.426	1.071	1.356	1.06
LOC_Os08g01430	1.492	1.139	1.486	1.125	1.11
LOC_Os08g05340	2.841	2.37	2.917	1.396	1.647				1.009
LOC_Os08g19550		1.742	1.75					1.395	1.221
LOC_Os08g27050	1.995	2.169	1.992	1.363	1.431			1.055
LOC_Os08g31860	4.169	4.004	4.407	3.96	3.678		2.631	2.583	1.746	2.533
LOC_Os08g37500	1.684	1.755	1.79	1.522	1.459				1.319
LOC_Os08g41890	3.807	4.826	3.275	4.289	3.543		1.49	2.357	2.82	2.927	1.635
LOC_Os08g43700	5.207	6.374	6.386	5.799	4.738		2.709	2.724	3.762	3.585	1.685
LOC_Os10g19160	4.637	5.844	3.488	5.23	3.857		1.764	2.97	2.705	2.849	2.37
LOC_Os10g23240	8.158	7.407	7.989	3.242	4.23		3.133	2.515	2.821		1.6
LOC_Os10g32680	3.057	2.823	2.987	3.1	2.595				1.27	1.547	1.485
LOC_Os10g32860	2.794	2.515	1.771						-1.566
LOC_Os10g36180	7.428	7.521	7.345	7.27	7.111		4.124	5.545	6.02	6.115	3.613
AK241769	1.302	1.319	1.052						-1.035
LOC_Os11g04400	5.714	5.624	5.53	5.298	5.809		1.755	2.571	3.107	2.736	1.913
LOC_Os11g12650	3.389	2.714	2.693		1.058
LOC_Os11g14080	3.833	3.463	3.699	3.011	2.144
LOC_Os11g34460	3.964	4.086	3.855	3.296	3.382		1.306	1.68	1.652	1.623	1.593
LOC_Os11g38610	3.365	3.631	3.041	3.299	2.765		1.891	1.776	1.984	1.704
LOC_Os11g42110	1.627	1.667	1.644	1.237	1.325				1.045
LOC_Os12g05650	2.341	2.138	2.28	2.031	1.843
LOC_Os12g08700	5.524	7.1	5.156	5.133	5.563		3.456	3.77	3.977	4.674	2.419
LOC_Os12g09470	2.931	2.11	3.004	1.994	1.014
LOC_Os12g15530	2.603	2.91	2.618				1.226	1.474	1.499		1.115
LOC_Os12g38950	2.354	1.344	1.89	1.02
LOC_Os12g39850	4.209	2.303	3.717	1.786	1.618
LOC_Os12g40980	1.876	1.365	1.696	1.181
LOC_Os12g43940	1.479	1.373	1.397		1.068
LOC_Os01g06730	1.978	2.999	3.458						-1.439
AK064098	3.03	2.193	2.397	1.711	2.559				1.913
AK240746	4.655	4.763	4.332	2.119	2.56		1.226	1.279	2.015
LOC_Os01g55070	2.974	3.482	2.817	2.713	1.814		1.303
LOC_Os02g02510	1.3	1.243	1.256		1.039
LOC_Os02g03700	1.84	1.544	1.753	1.096	1.34				1.046
LOC_Os02g09800	3.527	3.348	3.383	1.904	1.594				1.363
LOC_Os02g14980	2.197	2.58	3.045	1.574	1.869			1.569	1.365
LOC_Os02g19820	2.606	2.362	2.393	1.884	1.538		1.245
LOC_Os02g37930	2.669	2.177	2.821	1.176	1.364				1.003
LOC_Os02g45390	3.654	2.978	3.933	1.575	1.985			1.195
LOC_Os02g50390	-1.347	-1.764	-1.109		-2.941
LOC_Os02g53240	-1.01	-1.292	-1.082		-2.448
LOC_Os02g55300	1.729	1.774	1.866	1.083	1.163			1.016	1.058
LOC_Os03g13690	1.583	1.313	1.428	1.16
LOC_Os03g15770	1.242		1.351		1.064			1.122	1.102
LOC_Os03g17790	6.616	7.229	6.209	6.116	6.135		3.877	5.11	4.683	5.351	3.928
LOC_Os03g18360	1.921	1.797	2.317	1.441	1.088			1.298	1.436
LOC_Os03g53690	1.719	1.653	1.553		1.205
LOC_Os03g55990	2.205	2.084	2.927	1.458	1.984			1.506	1.815
LOC_Os04g10400	1.445	1.15	1.312	1.068
AK064152	3.395	2.184	2.309	1.03
LOC_Os04g31690	1.896	2.123	1.988	1.334	1.312			1.041
LOC_Os04g32670	1.939	1.84	1.969	1.352	1.512			1.257
LOC_Os04g43710	2.534	1.734	2.431	1.613
AK109796	2.284	1.911	2.542	1.51	1.418		1.059	1.223
LOC_Os04g53496	-1.546	-1.622	-1.174		-2.407			-1.989	-2.337
LOC_Os04g53630	1.782	1.86	1.734						1.256
LOC_Os04g55040	1.177	1.141	1.219		1.005
LOC_Os04g56030	2.429	2.077	2.397	1.986	2.047				1.296	1.548
LOC_Os04g58090	2.231	1.446	2.529	1.884	1.051			1.301		1.457
LOC_Os05g01230	2.049	1.375	2.019	1.238
LOC_Os05g32850	1.661	1.445	1.563	1.257	1.148
LOC_Os05g45350	2.155	2.07	2.486		1.298
AK106490	2.307	2.076	2.305	1.307	1.636			1.244
LOC_Os06g05680	2.021	1.776	2.053		1.029
LOC_Os06g13560	4.971	5.234	4.477	3.852	4.378		2.548	2.538	1.689	2.572	1.057
AK240705	2.853	2.586	3.263		1.149
LOC_Os06g43250	3.536	3.916	3.202	2.07	1.889				1.568
LOC_Os06g47270	6.836	6.592	6.273	4.735	4.275		2.002	4.115	3.726	4.54
LOC_Os06g48720	3.161	2.489	3.25	2.266
LOC_Os06g49670	1.711	1.711	1.651		1.07		1.009	1.06
LOC_Os07g01750	2.472	1.894	2.473	1.77	1.774
LOC_Os07g37790	1.533	1.652	1.585	1.196	1.162				1.054
LOC_Os07g47550	6.486	6.411	6.2	5.527	5.812		1.937	4.141	3.732	4.031	3.975
LOC_Os08g01200	2.2	1.638	1.854	1.302
LOC_Os08g04170	1.441	3.194	2.891	1.598	2.138			1.441	1.231		1.099
LOC_Os08g08970	7.791	9.387	5.085	6.297	5.205		1.549	3.96	4.422	4.359	4.88
LOC_Os08g13640	1.471	1.437	1.609		1.132
LOC_Os08g30520	-1.492	-2.36	-1.603	-2.557	-2.523
LOC_Os08g31090	4.894	4.553	5.045	2.54	3.068			3.287	2.003
LOC_Os08g33790	1.634	1.41	1.65	1.023	1.352				1.041
LOC_Os08g37690	3.667	3.529	3.563	2.267	2.511				2.223
LOC_Os08g41489	2.635	4.095	3.475	1.693				1.75	1.222
AK107719	2.874	1.467	3.059	1.171
LOC_Os09g30490	2.716	3.858	3.558	2.128	2.399		1.754	1.891	1.823
AK102437	-1.471	-1.639	-1.586	-2.157	-2.453
AK105548	3.118	1.996	2.832	1.085
LOC_Os10g27090	1.614	1.304	1.712	1.207
LOC_Os10g37510	2.756	2.62	3.039	1.314	1.746				1.219
LOC_Os10g37670	3.905	4.371	4.174	3.907	3.473		1.653	1.652	1.427	1.252	1.174
LOC_Os10g38040	3.19	3.086	2.876	2.808	2.616		1.178	1.641	2.253	2.02	1.064
LOC_Os11g27799	1.702	1.504	1.789		-1.036
LOC_Os11g47520	2.768	2.615	3.276		-1.674
LOC_Os11g47560	1.71	1.408	1.219				-1.186
LOC_Os12g01420	3.768	3.794	4.505		1.503
LOC_Os12g06630	1.871	1.827	2.555	1.157	1.328			1.22	1.217
LOC_Os12g13420	2.671	1.986	3.095	1.686	1.361
LOC_Os12g23190	1.827	1.84	1.732	1.324	1.215				1.243		1.014
LOC_Os12g24020	3.843	4.885	4.951					3.371	2.916
LOC_Os12g25810	3.851	3.939	3.341	2.783	3.184		1.074	3.063	1.682	2.872
LOC_Os12g40180	3.236	2.047	3.507	1.25
LOC_Os01g12950	-2.147	-2.473	-2.267	-2.988	-3.116
LOC_Os01g14070	1.546	1.421	1.336	1.094
LOC_Os01g27150	1.503	1.312	1.288	1.017
LOC_Os01g31820	1.422	1.205	1.526	1.147	1.138
LOC_Os01g41660	1.986	1.602	2.271	1.338	1.137
LOC_Os01g45060	-2.582	-2.968	-2.514	-3.093	-3.098
LOC_Os01g47262	2.113	1.805	1.894	1.354	1.282		1.051	1.176	1.426
LOC_Os01g56560	1.852	1.702	2.009	1.421	1.518			1.539	1.409
LOC_Os01g68490	2.664	1.756	1.904	1.357	1.804		1.039		1.578		1.146
LOC_Os01g68610	2.457	2.445	2.886		1.061		1.24
LOC_Os02g15220	2.554	2.29	2.177	1.163	1.096			1.164	1.053
LOC_Os02g28830	1.421	1.356	1.397	1.246	1.206
LOC_Os02g35220	1.852	1.659	1.763	1.16	1.162			1.15
LOC_Os02g51119	2.352	1.988	2.043	1.178
LOC_Os03g21990	2.477	2.326	2.437	2.052	1.885
LOC_Os03g30440	2.575	2.57	2.953		1.065
LOC_Os03g55340	3.293	2.658	2.705	1.476	1.691		1.135
LOC_Os03g55680	2.15	1.84	2.5	1.079
LOC_Os03g58910	1.776	1.822	2.076	1.16	1.313				1.208
LOC_Os03g61070	1.613	1.342	1.878	1.108	1.055
LOC_Os04g12480	1.606	1.375	1.399	1.067
LOC_Os04g35620	1.83	1.515	1.498	1.019
LOC_Os04g41280	2.02	1.512	2.151	1.28	1.371
LOC_Os04g45970	2.079	1.857	2.229	1.212	1.397				1.399
LOC_Os04g50760	2.758	2.681	2.614	2.119	1.946
LOC_Os04g53994	1.688	1.659	1.598		1.101
LOC_Os04g56580	1.829	1.55	1.542	1.057	1.039
LOC_Os04g59394	2.256	1.978	2.385	1.312	1.122
LOC_Os05g04210	2.806	2.153	2.478	1.016
LOC_Os05g07820	2.968	2.479	3.267	1.63
LOC_Os05g10754	1.475	1.422	1.401	1.237
LOC_Os05g10810	1.461	1.366	1.561	1.174	1.103
LOC_Os05g21240	2.654	2.01	2.976	1.175	1.268
LOC_Os05g25620	-2.33	-2.808	-2.405	-3.184
LOC_Os05g31200	-1.924	-1.924	-1.688	-2.446	-3.516			-2.866			-3.125
LOC_Os05g33920	2.139	1.845	1.909	1.497
LOC_Os05g36190	1.283	1.256	1.499	1.053	1.135			1.01	1.222
LOC_Os05g42200	2.663	2.193	2.216	1.545	1.217
AK119291	1.801	1.786	1.741		1.338
LOC_Os06g11200	6.436	3.416	4.311	1.205	1.599
LOC_Os06g11910	1.716	1.114	1.583	1.204	1.098			1.286
LOC_Os06g30810	1.684	1.552	1.578	1.325
AK064215	2.185	2.125	2.043		1.028
LOC_Os06g40850	2.463	1.922	2.287	1.403	1.403
LOC_Os06g42680	2.693	2.623	2.487		1.622
LOC_Os06g45950	1.602	1.451	1.614	1.236
LOC_Os06g50050	1.421	1.315	1.465	1.148	1.108			1.16
LOC_Os06g51150	2.112	1.981	1.884	1.406	1.689				1.456		1.345
LOC_Os07g06440	2.038	1.758	1.877	1.413	1.524
LOC_Os07g07520	2.175	1.899	1.781	1.018
LOC_Os07g08060	3.354	2.372	3.423	2.096	2.177
LOC_Os07g28800	1.317	1.241	1.189	1
LOC_Os07g39300	1.837	1.412	1.837	1.129	1.287
LOC_Os07g41150	4.475	4.476	4.171		1.349
LOC_Os07g42650	5.7	5.091	4.654	2.773	2.153
LOC_Os07g43250	2.541	2.357	2.659	1.034	1.371			1.549	1.178
LOC_Os07g48620	4.403	3.155	3.665	1.047
LOC_Os07g48700	2.533	2.447	2.184	1.761	1.271		1.122	1.546
LOC_Os08g38410	2.307	2.265	2.096	1.092	1.372			1.192	1.269
LOC_Os08g38460	1.665	1.481	1.885	1.262				1.222	1.565
LOC_Os08g44550	3.763	3.146	4.635	2.443
LOC_Os09g02700	1.853	1.661	1.802	1.382	1.456
LOC_Os09g09320	2.754	2.562	2.742	2.067	1.949
LOC_Os09g21960	-1.137	-1.478	-1.196	-1.831
LOC_Os09g28920	-1.657	-1.898	-1.445	-2.015	-1.856
LOC_Os09g37958	1.706	1.661	1.214		-1.821
LOC_Os10g02584	1.303	1.199	1.369	1.052	1.093
AK111012	2.527	2.33	2.372	1.455
LOC_Os10g05230	2.943	2.78	2.682	2.316	2.134
LOC_Os10g20510	2.011	1.938	1.954	1.722	1.668
LOC_Os10g29570	3.544	3.107	2.895	2.063
LOC_Os10g33240	2.578	1.903	2.532	2.179	2.5		1.44	1.483	2.05	1.67	1.32
LOC_Os10g39780	1.418	1.407	1.557	1.198	1.181			1.165	1.321
LOC_Os11g02460	2.364	2.183	2.317	1.446	1.4
LOC_Os11g03620	1.645	1.285	1.546	1.03	1.21
LOC_Os11g03690	1.822	1.67	1.487	1.106
LOC_Os11g07870	2.78	2.177	3.376	1.785	2.077
LOC_Os11g14170	1.781	2.659	1.832	1.525	1.575			1.266
LOC_Os11g18940	1.151	1.132	1.482					-1.141	-1.53	-1.076
AK061328	3.236	2.712	2.648	1.617	1.657
LOC_Os11g35090	2.633	2.626	2.895	1.941	1.63
LOC_Os11g43760	3.483	4.298	4.237	4.705	3.018		2.175	2.605	2.954	2.476	2.047
AK067885	2.137	2.147	2.231	1.672	1.67			1.26	1.048	1.029
LOC_Os12g02820	2.708	2.222	2.821	1.282	1.475
LOC_Os12g06010	5.635	4.209	5.241	3.729	4.342		3.157	2.943	4.585	4.062	2.467
LOC_Os12g07620	3.961	3.123	3.12	1.377	1.295
LOC_Os12g12514	2.437	2.175	2.07	1.334
LOC_Os12g16210			-1.016	-1.816	-1.777			-1.84
LOC_Os12g21789	2.238	1.767	2.012	1.58	1.581			1.534	1.265	1.31
AK107694	7.16	6.72	6.718	6.289	6.22		3.869	4.738	4.976	5.15	2.541
LOC_Os12g37519	4.911	4.649	4.968	2.111	2.274		1.729		2.531
LOC_Os12g39400	4.048	3.8	4.286	3.46	3.617			2.165	2.911	2.394	1.66
LOC_Os01g03110	1.892	1.889	1.828	1.399	1.286
LOC_Os01g04120	1.504	1.458	1.588	1.015
LOC_Os01g05600	3.733	3.601	3.184	3.151	1.664		1.799		1.901	2.036
LOC_Os01g06920	4.826	4.442	4.971	4.409	4.301		1.107	1.999	1.566	1.86	1.684
LOC_Os01g07330	1.537	1.871	1.481	1.195	1.023			1.055
LOC_Os01g10180	6.2	5.341	6.439	5.87	4.68		2.405	1.412	4.017	2.851	3.042
LOC_Os01g15130	4.49	4.445	4.389	3.067	2.653		2.026	1.636	1.831	1.681	1.094
LOC_Os01g26864	2.619	1.825	2.327	1.334	1.713
LOC_Os01g28840	6.079	5.318	6.261	5.564	4.488		1.953	3.506	3.855	3.576	1.407
LOC_Os01g32780	4.981	4.531	4.175	4.384	4.152		1.859	2.778	3.3	3.202	2.439
LOC_Os01g37750	5.667	5.418	6.415	5.571	5.225		1.54	2.347	1.52	2.13	1.725
LOC_Os01g39900	1.378	1.333	1.37	1.249	1.257
LOC_Os01g48380	1.552	1.773	1.421	1.08	1.236			1.063
AK119489	3.35	3.739	3.246	3.698	3.25		1.175	1.411	1.694	1.68	1.138
LOC_Os01g49010	1.954	1.705	1.713	1.197	1.236
LOC_Os01g49280	3.423	3.212	3.503	3.47	2.732		1.773	3.367	2.719	3.032
LOC_Os01g50910	6.419	6.796	6.26	6.111	6.242		4.44	5.308	5.587	5.76	3.734
LOC_Os01g51030	2.968	3.073	2.816	2.341	2.442			1.04	2.308	1.653	1.39
LOC_Os01g53130	2.132	2.763	2.228	1.165	1.47			1.187	1.359
LOC_Os01g53650	8.571	6.519	8.091	3.767	3.782
LOC_Os01g55820	5.143	4.924	4.027	3.475	4.064		1.29	2.09	1.986	1.898	1.717
LOC_Os01g60730	3.275	3.109	3.029	3.122	3.243		2.067	2.734	2.066	2.529	1.906
LOC_Os01g60910	2.197	1.699	2.426	2.13	2.232		1.423	1.442	1.752	1.559	1.231
LOC_Os01g62230	2.415	1.876	2.255	1.213	1.504
LOC_Os01g62610	5.129	4.626	4.217	3.892	3.848		2.078	2.628	3.024	2.795	1.892
LOC_Os01g68290	8.429	8.455	8.491	7.997	8.223		6.071	6.409	6.704	6.666	5.469
LOC_Os01g70430	2.222	1.978	1.956	1.093	1.002
LOC_Os01g70480	2.906	2.728	2.915	1.261
LOC_Os01g70970	4.496	3.576	4.688	2.05	2.12
LOC_Os01g72009	3.615	3.681	3.651	3.135	2.86		1.328	1.417	1.854	1.303
LOC_Os01g72210	3.899	3.769	3.207	3.28	2.911		1.172	1.929	2.108	1.702
LOC_Os01g72860	1.545	1.534	1.663	1.138	1.038
LOC_Os01g72970	2.501	1.829	2.833	2.14	2.18			1.195	1.058	1.289	1.056
LOC_Os01g74020	6.296	6.517	6.451	5.76	5.102		1.031		1.034	2.116	1.807
LOC_Os01g74180	1.297	1.266	1.263	1.035
LOC_Os02g02640	1.019	1.154	1.966				-2.666	-2.35		-1.328
LOC_Os02g05730	1.9	1.715	2.181	1.288	1.392
LOC_Os02g06410	5.3	4.772	4.844	4.654	5.409		3.298	3.985	4.539	4.435	3.503
LOC_Os02g10310	1.754	1.693	1.842	1.57	1.646			1.092	1.12	1.148
LOC_Os02g10880	5.034	4.936	4.879	4.96	4.546				1.059	1.737
LOC_Os02g11760			1.704	1.041	1.198			1.07
LOC_Os02g19060	-1.071	-1.678	-1.651	-2.39	-2.071
LOC_Os02g27030	1.671	1.493	1.651	1.113	1.072
LOC_Os02g30610	4.289	3.405	3.713	3.074	2.846		2.135	2.962	2.855	3.21	1.796
LOC_Os02g32140	3.825	3.934	3.354	2.73	3.133			1.555	1.515	1.507
LOC_Os02g33770	2.795	2.675	2.225	2.173	2.287			1.417	1.034	1.02
LOC_Os02g36890	7.108	5.675	5.647	3.47	3.774			1.558	1.46	1.164
LOC_Os02g40820	1.667	1.914	1.82	1.18	1.129			1.232	1.316
LOC_Os02g42710	2.445	2.344	2.427	1.566	1.48
LOC_Os02g42910			1.791	1.074	1.494		1.16	1.131
LOC_Os02g43010	1.877	1.761	1.767	1.484	1.49
LOC_Os02g43040	1.827	1.713	1.595	1.19
LOC_Os02g44300	4.031	3.859	3.344	2.854	2.332			1.14	1.182	1.002
AK111294	4.967	4.393	3.847	4.782	3.78		2.74	2.877	3.363	2.341
LOC_Os02g47550	2.72	2.545	2.942	-1.212
LOC_Os02g47840	3.533	3.267	3.104	3.103	2.636				1.118	1.186
LOC_Os02g49760			1.203	1.069				1.098	1.081
LOC_Os02g51290	4.94	5.179	4.16	4.491	4.177		2.245	2.384	3.325	2.565	2.831
LOC_Os02g53400	4.49	4.978	4.283	3.484	3.205		1.239	1.294		1.543	1.737
LOC_Os02g53660	3.898	5.071	4.46	4.21	3.19		1.033	1.468	1.709	1.565
LOC_Os02g53690	4.361	4.26	3.996	4.908	4.131		1.88	3.052	2.711	2.901	1.305
AK107487	2.458	2.431	2.706	1.654	1.543
LOC_Os03g04080	8.211	7.543	8.282	6.549	6.74		3.752	5.748	6.113	6.285	2.423
LOC_Os03g05180	2.425	1.986	2.569	1.039	1.12
LOC_Os03g07200	5.564	5.482	4.971	4.325	5.134		2.087	2.442	3.292	2.853	1.688
LOC_Os03g11130	1.868	1.368	1.674	1.066	1.115			1.373	1.048
LOC_Os03g15590	1.346	1.3	1.232	1.105	1.06
LOC_Os03g15850	2.196	1.976	2.181	1.183	1.21
LOC_Os03g17660	2.35	2.325	2.437	1.399	1.229			1.229	1.776
LOC_Os03g17800	2.168	1.882	1.968	1.68	1.767		1.231	1.327	1.558	1.458	1.072
LOC_Os03g18120	3.52	2.975	3.215	2.43	2.777
LOC_Os03g21040	4.99	4.43	5.657	4.389	4.125		1.686	2.475	2.283	1.688	1.484
LOC_Os03g21510	2.376	2.412	2.239				1.243
LOC_Os03g22120	4.799	4.688	4.35	4.622	4.668		1.281	2.104	2.285	2.345	2.258
LOC_Os03g24870	6.546	6.687	6.327	5.229	4.44			2.025	2.302	1.5
LOC_Os03g25790	6.668	5.67	6.979	4.783	4.569			1.64	2.102	1.443	1.178
LOC_Os03g27980	6.663	6.43	6.435	5.626	5.984		3.605	3.179	3.07	1.99	2.14
LOC_Os03g31180	1.875	1.29	1.762	1.771	1.039			1.152	1.594	1.052
LOC_Os03g33580	1.407	1.366	1.563	1.167	1.212
LOC_Os03g38940	4.619	4.846	3.373	4.837	4.097		1.634	1.771	1.674	1.42	1.913
LOC_Os03g42520	7.647	7.521	7.831	7.568	7.014		5.302	6.397	6.422	6.641	3.688
AK243310	2.312	1.44	2.005	1.049			1.056			1.15
LOC_Os03g48310	2.905	2.886	3.687	3.085	2.714		1.322	1.93	2.222	1.786	1.171
AK110834	2.431	2.154	2.656	2.056	2.1			1.941	1.716	1.655
LOC_Os03g50500	1.974	1.864	2.177	1.309
LOC_Os03g51990	2.88	2.865	3.555	2.76	2.064		1.775	1.52	1.365	1.136
LOC_Os03g52380	3.322	3.433	3.126	2.733	2.832			2.348	1.48	2.183	1.253
LOC_Os03g53270	1.779	1.737	1.665	1.477	1.457
LOC_Os03g53390	2.437	2.167	2.431	2.024	2.419			1.238	1.707	1.01
LOC_Os03g55960	3.695	3.043	3.466	1.649	1.792
LOC_Os03g56400	1.956	1.838	1.952	1.026	1.044
LOC_Os03g57180	2.106	1.919	2.285	1.064	1.088
LOC_Os03g57900	2.29	2.086	2.205	1.771	1.611			1.159	1.379	1.23
LOC_Os03g59050	1.8	1.603	2.079	1.074	1.224
LOC_Os03g59350	3.986	3.945	3.408	3.395	2.741		1.031	1.922	1.686	1.505	1.277
LOC_Os03g59580	-1.073	-1.125	-1.056	-1.516	-1.52
LOC_Os03g61150	6.828	6.361	5.958	5.716	5.377		1.453	1.661	4.019	2.786	1.269
LOC_Os03g61270	6.727	7.014	6.54	6.632	6.555		1.691	3.461	5.069	4.543	3.5
LOC_Os03g62000	1.67	1.658	1.861	1.123	1.076
LOC_Os03g62620	1.818	2.169	2.554	1.977	2.033			1.576	1.537	1.409
LOC_Os03g64219	1.616	1.613	1.505	1.301	1.282				1.349
LOC_Os04g03810	1.992	4.375	3.132	3.097	1.203			-2.286		-2.29
LOC_Os04g12720	3.083	3.633	3.667	2.836	1.68			1.337	3.621	2.125	2.892
LOC_Os04g14690	3.15	5.452	5.155	4.078	3.707			1.408	2.143	1.168	2.077
LOC_Os04g18380	3.543	3.367	3.551	1.499	1.346
LOC_Os04g23580	6.533	4.494	4.476	3.86	3.557			2.308	1.919	1.457	2.58
LOC_Os04g32070	5.143	5.721	4.268	4.383	6.195			2.791	3.255	2.926
LOC_Os04g32320	4.306	3.953	4.047	3.447	3.618		1.9	2.651	2.464	2.112
LOC_Os04g33490	2.572	2.583	2.404	2.548	2.384			1.727	1.666	1.174
LOC_Os04g36600	2.97	2.824	3.118	3.167	2.983		1.101	1.936	1.885	1.703	1.027
LOC_Os04g39110	3.772	3.651	3.454	4.369	4.043			2.502	1.996	1.234	1.862
LOC_Os04g40990	9.408	8.492	7.985	7.774	7.268		2.957	3.42	5.673	3.759	3.668
AK108489	2.669	1.285	1.496		1.025			-2.86		-2.698	-3.166
LOC_Os04g47640	3.216	2.85	2.65	1.309	1.167
LOC_Os04g47760	3.844	3.397	4.282	4.876	3.569		1.769	2.555	3.036	1.475	1.526
LOC_Os04g48260	3.546	3.44	3.271	3.396	3.057		1.571	2.16	2.334	1.744	1.12
LOC_Os04g48270	4.275	4.022	3.537	3.555	3.491		1.682	2.438	3.369	2.437
LOC_Os04g49450	6.927	5.95	5.956	3.069	2.494			2.188	1.854	1.34	1.046
LOC_Os04g49980	6.677	6.896	6.672	6.46	6.579		2.888	4.721	4.248	4.528	3.13
LOC_Os04g55600	3.15	3.851	2.395	3.431	2.893		1.283	2.1	1.482	1.523	1.908
LOC_Os04g57140	1.653	1.628	1.674	1.023
LOC_Os04g57880	8.816	9.162	8.755	5.255	5.861		2.273	2.44		2.046
LOC_Os04g58700	2.571	2.641	2.147	2.202	2.364		1.256	1.261	1.156	1.006
LOC_Os05g02760	5.968	5.732	6.229	4.301	3.897		1.194	2.62	2.815	1.942	1.034
LOC_Os05g03130	8.611	8.149	8.067	6.907	6.868		4.221	5.129	6.726	5.353	2.388
AK121598		2.07	2.586	1.307	1.681			-1.146		-1.097	-1.925
LOC_Os05g04870	7.2	6.053	6.939	4.852	5.978			1.057	5.36	1.436
LOC_Os05g05060	4.887	4.471	4.532	3.156	3.313				1.978	1.646	1.646
LOC_Os05g08970	3.044	3.278	3.118	2.666	2.654		1.139	1.726	1.733	1.292
LOC_Os05g10690	2.502	2.611	2.267	2.284	1.908		1.182	1.678	1.607	1.338
LOC_Os05g25040	7.115	6.157	6.113	6.763	5.75		2.321	3.425	4.111	2.689
LOC_Os05g30630	2.899		2.023	2.516				-1.31		-1.398
LOC_Os05g31020	5.557	5.8	5.272	5.304	5.236		3.196	4.807	4.689	4.689	3.692
LOC_Os05g31670	7.384	7.409	7.311	6.638	6.847		4.236	6.255	6.13	6.485	4.81
LOC_Os05g31730	4.359	5.185	3.991	4.725	4.424		3.445	4.193	2.328	3.28	3.084
AK110736	2.845	2.745	2.623	1.937	1.847
LOC_Os05g37950	2.722	2.558	2.465	1.195
LOC_Os05g37970	3.197	2.779	2.278	2.104	2.394		1.385	1.665	1.941	1.606	1.292
LOC_Os05g38264	2.705	3.071	2.228	1.212	1.017			1.116	1.483
LOC_Os05g38660	1.995	2.287	2.032	1.972	2.076		1.253	1.915	1.8
LOC_Os05g41910	2.983	2.879	2.608	2.708	2.636			1.8	1.729	1.317
LOC_Os05g42210	2.585	2.548	2.453	2.627	2.43			1.142	2.043	1.036
LOC_Os05g43590	2.375	2.244	2.028	2.319	2.276			1.37	1.41	1.124
LOC_Os05g46480	6.28	6.341	6.251	6.37	6.434		3.546	5.279	6.063	5.914	3.757
LOC_Os05g49920	2.257	3.196	1.54	1.914	2.195		1.189	1.514			1.291
LOC_Os05g49940	7.565	8.216	7.44	6.549	6.667		2.353	3.379	3.868	2.939	2.151
LOC_Os05g50260	5.726	5.726	6.225	4.899	5.355		3.063	3.76	3.498	2.965	2.849
AK110257	4.39	4.078	4.149	3.198	3.121			1.337	1.935	1.12
LOC_Os05g51400	3.109	2.771	3.208	2.889	2.67		1.161	2.937	2.919	2.953	1.988
LOC_Os06g01360	2.203	2.156	2.362	1.738	1.733
LOC_Os06g04610	2.737	3.209	1.934	2.021	1.867		1.284	1.825	1.171	1.366	1.305
LOC_Os06g05430	2.307	2.419	2.446	1.502	1.662		1.255	1.314	1.666	1.296
LOC_Os06g06130	2.897	3.765	2.502	2.611	3.01			-1.066		-1.448
LOC_Os06g06400	3.081	2.897	3.236	1.907	1.903
LOC_Os06g06570		-1.163	-1.622	-2.209	-1.76		-2.085	-2.321	-2.044	-2.236	-1.432
LOC_Os06g08110	2.409	2.501	2.762	2.067	2.024			1.054	1.282	1.136	1.029
LOC_Os06g08470	1.677	1.508	1.448	1.022	1.01
LOC_Os06g10530	2.684	3.03	1.86	2.029	2.594		1.36	1.583	2.074	1.855	1.848
LOC_Os06g10890	3.023	2.537	2.626	2.701	2.922			1.539	1.327	1.038
AK108233	5.533	5.352	5.148	6.335	4.919		2.344	3.234	2.715	2.321	2.041
LOC_Os06g12290	4.197	2.928	1.97		1.155		-1.323	1.43	1.415	1.221	1.958
LOC_Os06g14510	2.248	2.036	2.441	1.155	1.1
LOC_Os06g16050	3.099	3.418	3.392	2.994	3.66			2.108	2.422	2.259
LOC_Os06g16370	4.404	4.273	3.798	4.412	4.622		1.331	2.781	2.853	1.439
LOC_Os06g21360	4.933	5.394	4.669	3.656	4.061			1.18	2.282	1.489
LOC_Os06g21400	3.964	3.897	3.806	3.897	2.719		1.132	3.087	2.855	2.768
LOC_Os06g21410	2.255	2.075	1.847	1.215	1.111
LOC_Os06g25770	7.234	6.723	5.999	5.458	6.433		3.61	2.82	4.85	3.308
LOC_Os06g29180	2.756	2.599	2.353	2.164	1.952				1.218	1.313	1.166
LOC_Os06g36030	2.846	2.318	2.669	1.935	2.092		1.27	1.487	1.482	1.371	1.333
LOC_Os06g41360	2.291	1.779	2.43	1.146	1.611
LOC_Os06g42164	2.234	2.307	1.969	1.64	1.446		1.239	1.258		1.247
LOC_Os06g45710	3.133	3.345	2.978	3.351	2.8		1.74	2.578	2.023	2.272	1.401
LOC_Os06g46740	6.557	6.748	5.759	5.815	5.415		3.501	4.77	4.588	3.793	2.741
LOC_Os06g46754	2.89	2.408	2.582	1.743	1.539		1.068		1.344	1.032
LOC_Os06g46920	6.226	6.327	5.948	4.652	4.589		2.733	3.247	2.329	2.249	2.46
AK240720	5.621	4.46	6.174	3.573	3.518		1.513	2.141	2.699	1.473
LOC_Os06g48020	5.071	5.606	5.016	2.763	3.778		1.175		2.407	1.95
LOC_Os06g48210	5.211	4.878	4.886	3.885	3.964		1.037	3.032	2.722	1.842	1.081
LOC_Os06g48300	5.504	4.413	3.836	4.539	4.568		2.17	2.777	3.706	3.07	1.592
LOC_Os07g01710	1.647	1.676	1.979	1.087	1.103
LOC_Os07g01810	4.014	3.773	4.214	3.413	2.97		1.632	3.15	2.863	2.891	1.521
LOC_Os07g02920	3.798	5.299	4.632	3.999	4.588		2.467	3.909	2.618	3.211	3.494
LOC_Os07g04440		2.876	2.214	1.792			-1.13	-1.291		-1.593
LOC_Os07g09010	2.28	2.169	2.527	2.67	2.704				1.239	1.022	1.315
LOC_Os07g09420	2.668	2.668	3.127	1.808	1.687
LOC_Os07g12610	2.956	2.604	2.999	1.287	1.892		1.266
LOC_Os07g15940	1.358	1.408	1.607					-1.429		-1.451
LOC_Os07g16970	2.114	2.583	3.096	2.948	2.624			1.655	1.719	1.574	1.246
LOC_Os07g20390	2.21	1.803	1.515	-1.255
LOC_Os07g30170	1.552	1.498	1.555	1.195	1.167
LOC_Os07g34520	8.262	7.974	7.876	6.884	7.441		3.561	4.729	4.423	2.831	4.948
LOC_Os07g34570	4.749	5.132	4.869	5.005	5.119		2.529	3.472	3.043	2.384	2.915
LOC_Os07g35140	2.609	2.751	2.704	2.004	2.232		1.157	1.458		1.47	1.398
LOC_Os07g37700	2.457	2.542	2.284	1.347	1.854			1.826	1.456
LOC_Os07g39310	3.169	2.995	2.557	2.866	2.839			1.816	1.677	1.397	1.005
LOC_Os07g40250	4.521	4.486	4.309	4.147	4.462		1.268	2.815	2.647	2.017
LOC_Os07g42260	1.61	1.486	1.386	1.43	1.471			1.113		1
LOC_Os07g44410	2.542	3.172	2.698	2.848	1.493		1.029	2.118	1.329	1.374
LOC_Os07g45090	3.378	2.937	2.749	2.355	2.119			1.619	1.248	1.178	1.373
LOC_Os07g45600	4.112	4.219	4.401	2.751	2.301		1.247	2.644	3.396
LOC_Os07g46220	1.68	1.48	1.719	1.71	1.501			1.031	1.342	1.004
LOC_Os07g46950	4.663	4.057	4.329	4.278	4.001		1.05		3.949	2.54	2.452
LOC_Os07g47840	5.79	4.28	5.856	4.66	5.736		2.891	4.594	4.677	4.477	1.458
LOC_Os07g47950	2.479	2.505	2.162	2.155	2.615			1.642	1.844	1.132
LOC_Os07g48450	4.696	5.555	6.373	5.872	6.402			2.557	2.615	1.121	1.808
LOC_Os08g01740	3.223	2.786	2.838	2.557	2.607		1.529	2.447	2.016	2.067	1.525
LOC_Os08g02030	8.12	8.79	6.067	5.782	5.958		3.452	3.549	2.547	2.97	2.239
LOC_Os08g04770		1.576	1.2				-1.549	-1.243	-2.389	-1.063	-2.708
LOC_Os08g05960	2.65	3.726	2.778	1.961	1.071			1.2	1.551	1.049
LOC_Os08g09260	2.302	1.623	2.38	2.16	1.646		1.14			1.279
LOC_Os08g10000	-1.124	-2.642	-1.626	-3.257	-2.005
AK106460	4.035	3.16	3.799	3.496	3.965				1.207	1.265
LOC_Os08g14310	3.298	3.684	3.518	3.47	3.067		1.405	1.943	2.608	1.741	1.368
LOC_Os08g17440		-1.498		-1.607	-1.827		-2.634	-1.818
AK071808	2.271	2.469	1.898	2.077	1.482			1.165		1.152
LOC_Os08g19670	2.635	2.835	2.517	2.399			1.037	2.054	2.47	1.974
AK241466	3.996	3.336	3.966	2.694	3.15		1.697	2.164	3.482	2.159	1.23
LOC_Os08g23870	8.094	8.109	7.831	6.618	7.591		3.085	6.015	6.008	4.951	3.234
LOC_Os08g32350	1.672	1.535	1.883	1.145	1.224
LOC_Os08g32980	2.774	2.66	2.348	2.82	2.742		1.187	2.004	2.346	1.523
LOC_Os08g34780	3.407	3.882	3.639	2.493	3.395		2.281	1.821		1.576	3.013
LOC_Os08g34800	3.276	3.727	3.451	2.313	2.419			2.116	1.663	1.402
LOC_Os08g36760	5.098	3.676	4.013	3.398	5.248		2.463	1.984		2.003
LOC_Os08g37456	5.79	5.45	5.689	4.945	5.144		1.486	2.472	2.05	1.711	1.937
LOC_Os08g37874	3.188	2.969	3.138	2.335	2.449			1.508	1.749	1.118
LOC_Os08g39000	1.369	1.412	1.775				-1.505			-1.01
LOC_Os08g39210	-1.013		-1.001	-1.13				-1.206		-1.268
LOC_Os08g39694	3.14	3.171	2.521	2.073	2.118		1.154	1.127	1.445	1.048	1.176
LOC_Os08g39730	4.641	5.04	4.116	3.746	3.336		1.507	4.249	1.925	2.97	1.539
LOC_Os08g40990	-2.671	-2.799	-1.028	-3.752	-2.48		-5.016	-4.98	-4.167	-5.443	-4.823
LOC_Os08g42550	4.081	3.408	3.308	3.798	3.631		1.223	1.536	2.809	1.356
LOC_Os08g42630	3.872	4.434	3.917		-1.307
LOC_Os08g42720	1.911	2.051	2.151	2.209	2.234			1.217		1.297	1.063
LOC_Os08g43290	5.083	4.661	4.025	3.283	3.548		1.519	2.271	2.682	2.155	1.865
LOC_Os08g44820	2.463	2.403	2.714	2.251	2.087			1.517	1.296	1.118
LOC_Os08g44880	1.838	1.808	1.838	1.029				1.012		1.305
LOC_Os09g02270	1.949	1.928	1.863	2.043	1.969			1.429	1.847	1.158
AK242130	2.144	2.635	2.477	2.237	2.38			1.855	1.624	1.225
LOC_Os09g19970	4.978	5.136	4.554	3.688	2.829			2.438	1.439	1.815	1.277
LOC_Os09g21090	-1.634	-2.331	-1.654	-2.933	-2.215
LOC_Os09g23590	3.453	3.023	2.714	2.037	2.212		1.056	2.322	1.896	2.079	1.01
LOC_Os09g25090	2.824	2.894	2.768	3.229	3.352		1.359	1.893	1.84	1.362	1.264
LOC_Os09g25570	1.897	1.904		1.57	1.778		1.083
LOC_Os09g25770	3.696	3.696	3.932	3.496	3.223				2.181	1.635	1.878
LOC_Os09g26160	2.538	2.508	2.895	1.552
LOC_Os09g26380	6.137	6.691	5.89	5.879	2.31		1.588	4.649	3.704	2.786	1.303
LOC_Os09g27030	2.337	2.286	2.549	2.594	2.403			1.438	1.504	1.119	1.107
LOC_Os09g31380	7.434	7.273	6.826	4.676	4.072		1.853	2.256	1.473	1.157	1.374
LOC_Os09g36200	3.88	4.428	3.901	4.032	3.97		1.601	2.9	3.003	2.795	2.49
LOC_Os09g36790	5.523	5.149	5.353	4.529	4.447		1.324	2.776	3.101	2.183
LOC_Os09g36810	2.407	2.035	2.229	1.512	1.711
LOC_Os09g36970	2.596	1.527	2.379						-1.787	-1.02
LOC_Os09g38110	6.403	6.876	6.087	5.084	4.506		2.618	3.004	4.359	2.104	1.115
LOC_Os09g38130	1.777	2.285	1.971				1.216	1.556	1.608	1.608
LOC_Os09g38510	1.923	2.159	1.886	1.841	1.419			1.186	1.152	1.023
LOC_Os09g39910	3.487	3.491	3.439	3.015	2.825		1.422	2.692	2.332	1.968	1.308
LOC_Os10g02920	2.353	2.201	2.431	1.283	1.304
LOC_Os10g03620	1.786	3.374	3.195	2.213	1.995			-1.293	-1.029	-1.75	-1.444
LOC_Os10g04500	2.339	2.175	2.265	1.859	2.083				1.026	1.018
LOC_Os10g10420	6.681	6.165	6.723	6.42	6.29		1.176	2.67	4.175	1.294
LOC_Os10g18150	-1.2			-1.062	-1.713					-1.954	-1.837
LOC_Os10g19050	2.464	2.365	2.46	1.113	1.024
LOC_Os10g19334	2.88	2.766	2.44	2.87	2.364		1.058			1.445
LOC_Os10g19919	7.452	6.638	6.496	3.146	3.531
LOC_Os10g22050	7.165	7.613	7.355	5.91	6.361		3.783	4.402	4.976	3.729	3.257
LOC_Os10g22362	1.32	1.763	1.888	1.484	1.289			1.032	1.699	1.3
LOC_Os10g24060	-1.091	-1.713	-1.326	-2.51	-2.082
LOC_Os10g24170	3.376	2.248	3.694	3.186	3.079		1.195	1.293	2.02	1.194	1.509
LOC_Os10g25060	8.13	7.621	7.34	3.479	3.112
LOC_Os10g30550	1.811	2.216	1.724	1.865	2.018		1.113	1.336	1.234	1.205
LOC_Os10g32700	1.91	2.098	2.376	1.211
LOC_Os10g33250	3.539	3.484	5.226		3.819				2.082	1.453	1.536
LOC_Os10g34300	2.703	1.961	2.07	1.774	1.276			1.708	1.585	1.312
LOC_Os10g35670	2.484	2.108	1.899	1.906	2.022			1.385	1.748	1.203
LOC_Os10g37660	6.193	5.812	5.88	5.09	4.643		1.903	2.26	3.333	1.801	1.169
LOC_Os10g38450	3.859	3.537		2.426	3.759				2.103	1.434
LOC_Os10g39220	2.214	2.047	1.978	1.67	1.626			1.436	1.397	1.096
LOC_Os10g39610	5.828	5.917	5.265	5.16	5.017		3.499	3.505	4.702	3.946
LOC_Os10g39640	3.732	3.472	3.9	3.534	3.282			1.735	3.17	1.644
LOC_Os10g39920	5.264	5.533	5.035	4.217	4.798		2.432	2.714	4.005	1.747	2.198
LOC_Os10g40020	3.189	3.262	3.199	3.188	2.974				1.569	1.221
LOC_Os11g01869	1.817	1.817	1.776	1.141	1.061
LOC_Os11g03780	4.933	4.625	4.605	4.923	4.473		1.06	2.03	3.053	1.821	1.323
LOC_Os11g05410	7.118	6.671	6.917	5.66	6.047		3.667	4.527	4.521	3.193	3.551
LOC_Os11g05640	4.141	3.637	3.452	3.261	3.575		1.431	2.345	2.538	2.226	1.814
LOC_Os11g06130	2.717	2.715	2.818	2.087	2.12			1.534	1.722	1.025
LOC_Os11g06770	1.396	1.102	2.524				-2.375	-1.05	-1.141	-2.977
LOC_Os11g07911	5.618	5.856	5.655	5.229	5.458		2.617	4.719	5.084	4.108	1.85
LOC_Os11g09020	3.375	3.336	3.585	3.288	3.639		1.587	2.237	2.858	2.198	1.55
LOC_Os11g09490	3.784	3.548	3.585	3.451	2.013					1.468
LOC_Os11g10240	1.751	2.194	1.724	1.304			1.048		1.13	1.016
LOC_Os11g10330	4.285	4.483	3.459	2.693	2.169				1.009	1.19
LOC_Os11g10770	3.667	3.211	3.871	3.014	2.808			2.303	2.269	1.195
LOC_Os11g23220	-1.33	-2.093	-1.351	-1.148	-2.183			-2.118	-1.428	-2.839
LOC_Os11g26570	7.53	6.481	7.44	5.63	6.118		3.197	5.166	5.183	5.243	2.765
LOC_Os11g26760	6.638	6.451	6.459	5.638	5.513		2.352	3.68	4.429	3.412	1.049
LOC_Os11g29600	2.208	2.292	2.313	2.483	2.128			2.005	1.67	1.046	1.095
LOC_Os11g30200	3.414	3.176	3.16	2.606	2.656		1.01			1.497
LOC_Os11g32880	1.91	2.335	1.814	1.631	1.861		1.33	1.345		1.241	1.602
LOC_Os11g37880	3.776	3.54	3.307	3.284	3.826		2.198	2.907	3.136	2.288	1.913
LOC_Os11g39260	2.502	2.516	2.987	1.736
LOC_Os11g39540	2.81	2.686	2.217	3.012	2.277			2.28	1.164	1.063
LOC_Os11g41500	-1.227	-1.897	-1.274		-2.483			-1.928	-2.041	-2.022
AK111279	1.253	1.021	1.348					-1.059		-1.084
LOC_Os11g42030	3.04	3.059	3.353	2.447	3.082			1.759	1.304	1.096
LOC_Os11g44660	2.937	2.546	2.645	2.04	2.264
AK106728	2.986	2.46	2.665	2.279	2.471		1.029			1.123
LOC_Os11g45170	3.75	3.276	1.951	1.619	3.141		1.307
AK106678	5.684	5.295	5.412	5.379	6.038		2.289			2.244	1.63
LOC_Os11g47840	2.484	2.843	3.931	2.747	2.815		1.157	2.83	2.912	2.246	2.342
AK243427	2.11	1.68	2.307	1.268	1.653
LOC_Os12g07550	2.368	2.525	2.372	1.358	1.62				1.539
LOC_Os12g10450	3.076	2.986	2.743	2.229	2.699		1.011	1.873		1.68
AK105304	2.566	3.616	2.55	1.602	1.377			1.55
LOC_Os12g22970	4.2	3.67	4.219	2.55	1.983		1.657	1.445	3.084	1.608
LOC_Os12g25650		1.436	1.182	1.797						-1
LOC_Os12g31810	1.532	1.383	1.395	1.209	1.306
LOC_Os12g36680	1.12	1.141							1.066
LOC_Os12g40320	4.204	4.044	4.633	4.198	5.056				2.337	1.734	1.758
LOC_Os12g41940	3.261	4.191	2.297	3.054	2.53		1.462	2.4	2.085	2.082	1.401
LOC_Os12g43140	5.348	5.154	5.373	4.103	4.388		2.294	2.06	3.563	1.735
LOC_Os01g01170	-1.364	-1.378	-1.239	-1.189	-1.304		-1.489	-1.439	-1.552	-1.727	-1.692
AK108197	3.551	3.579	3.273	2.074	3.417			1.587	1.373	1.318	1.511
LOC_Os01g03390	2.526	2.748	2.28	2.318	2.423				1.394	1.448	1.908
LOC_Os01g03690	1.949	1.765	1.915	1.578	1.611				1.118	1.168
LOC_Os01g03730	3.568	4.393	3.513	3.52	3.601			2.535	2.75	1.967	2.018
AK120005	4.968	4.867	5.222	3.465	4.477			3.976	4.175	3.97	2.625
LOC_Os01g05650	2.198	2.205	2.167	2.219	1.896		1.265	1.524	1.418	1.105	1.009
LOC_Os01g07120	2.612	2.554	3.449	1.89	2.318			1.484	2.163	1.12
LOC_Os01g07530	5.041	4.901	5.1	4.259	4.293		2.371	3.038	3.778	2.134	1.166
LOC_Os01g09550	2.214	2.033	1.713	1.967	2.236			1.687	1.559	1.091	1.235
AK242089	4.596	4.604	3.881	3.417	3.614			2.519	2.672	2.061	-1.102
LOC_Os01g12580	5.393	5.119	4.59	4.902	4.255		3.303	3.726	3.068	2.491
LOC_Os01g12660	9.414	9.018	8.441	7.529	7.508		4.549	5.413	6.23	4.517	1.84
LOC_Os01g12720	2.437	2.526	2.458	2.333	2.369			2.169	1.781	1.273	1.129
LOC_Os01g13280	3.873	4.296	3.548	3.306	3.018			1.77	2.52	1.281	1.441
LOC_Os01g14050	2.464	2.412	2.238	2.084	1.858			1.379	1.872	1.388
LOC_Os01g14720	2.782	2.958	2.112				1.501				1.49
LOC_Os01g16370	2.088	2.088	1.548	1.352	1.69		1.202	1.346	1.45	1.02
LOC_Os01g16620	3.591	3.486	2.908	3.3	2.687					1.17
LOC_Os01g19800	4.884	4.512	4.455	3.889	4.423		1.295	3.47	4.242	3.278	2.196
LOC_Os01g24780	4.731	4.374	2.225	5.924	5.351		3.933	1.367	4.4	-2.387	3.017
LOC_Os01g29409	2.779	2.879	2.84	2.85	2.665			1.399		1.391
AK241354	3.705	3.705	4.799	3.447	2.446			1.105	2.604	1.048
LOC_Os01g38530	4.129	3.316	3.895	2.688	2.686			1.392	2.386	1.392	1.066
LOC_Os01g38990	2.213	1.883	1.991	1.496	1.757
LOC_Os01g39020	5.203	4.95	5.23	3.819	3.519		2.195	3.044	2.154	1.643
LOC_Os01g39070	3.16	2.559	3.405	1.109	1.496			1.673
LOC_Os01g40190	2.415	2.301	2.321	2.331	2.809		1.749	1.895	1.494	1.704	1.556
LOC_Os01g40280	2.2	1.812	2.184	1.794	1.798			1.77	1.664	1.139
LOC_Os01g42190	7.594	7.341	7.12	6.118	6.125		2.992	4.436	4.41	3.45	2.564
LOC_Os01g42200	6.548	5.193	5.078	3.423	3.979				1.504	1.98
LOC_Os01g42510	2.161	2.96	1.989	1.803	1.708		1.047
LOC_Os01g43080	3.203	3.179	2.923	2.46	2.212		1.161	2.655	2.319	2.273	1.187
LOC_Os01g43530	4.962	4.75	4.485	4.213	4.097		2.543	3.351	3.482	2.9	1.055
LOC_Os01g47300	6.203	5.636	6.096	3.879	4.349		1.418	2.645	4.107	1.208	1.04
LOC_Os01g49020	4.347	5.247	3.14	4.624	2.15		2.462	3.454	3.062	1.531
LOC_Os01g49710	2.826	2.294	2.572	2.046	2.199					1.203
LOC_Os01g49720	3.091	3.068	2.732	3.022	2.916		2.406	2.833	2.874	2.589	2.169
LOC_Os01g50400	4.008	4.133	4.836	3.421	3.759		1.669	3.785	4.152	3.924	3.509
LOC_Os01g50440	5.614	3.866	3.976	3.054	5.663		1.967		2.243	2.073	3.015
LOC_Os01g50616	2.827	2.37	2.434	2.033	1.794			1.78	1.908	1.418
LOC_Os01g50622	5.536	5.536	5.006	3.026	2.335		2.133	2.69	2.268	1.932
LOC_Os01g50700	6.033	5.548	6.004	4.31	3.721		3.396	4.495	4.204	4.288	1.739
AK243273	4.473	3.57	3.068	2.945	2.948		1.315	2.435	2.957	2.252	1.778
LOC_Os01g50900	5.295	4.382	3.769	3.78	4.04		2.276	3.195	4.031	2.348	2.318
LOC_Os01g52060	4.821	5.449	5.137	4.461	5.631		3.508	4.388	3.993	2.846	5.594
LOC_Os01g52100	3.978	3.666	3.675	2.766	2.978		1.212	1.741	2.127	1.155
LOC_Os01g52740	5.475	5.206	3.713	4.148	2.662		1.239	3.633	3.307	2.785	1.037
LOC_Os01g53220	6.323	6.121	5.932	5.204	4.926		1.081	2.332	2.64	1.519	1.236
LOC_Os01g53310					2.179		1.744	1.792	2.159		1.133
LOC_Os01g53840	2.559	2.333	2.765	1.588			1.903	2.204	1.822
LOC_Os01g54030	7.139	7.187	6.919	6.727	6.663		3.681	4.897	6.212	4.813	3.515
LOC_Os01g54090	4.763	4.53	4.554	4.293	5.109		4.057	3.83	3.508	3.315	3.876
LOC_Os01g54430	7.943	7.17	6.5	6.356	7.333			2.691	5.487	1.059	1.872
LOC_Os01g55340	4.536	4.378	4.266	2.912	3.741		2.182	2.148	3.451	1.766	2.462
LOC_Os01g56160	2.35	2.12	1.969	2.615	2.601		1.273	2.247	2.139	1.161
LOC_Os01g56300	2.902	2.708	2.77	2.15	2.201			2.028	2.148	1.548	1.084
LOC_Os01g56900	2.137	2.283	2.655	1.148	1.203
LOC_Os01g57450	2.707	2.554	2.405	2.476	2.504			1.339	2.347	1.343	1.163
LOC_Os01g58150	1.842		1.859				1.382			1.457
LOC_Os01g58170	4.594	3.558	4.265	3.183	3.386			1.841	3.028	1.896
LOC_Os01g58194	2.397	2.257	1.804	2.089	2.091		1.484	1.938	2.027	1.516	1.473
LOC_Os01g58640	2.633	3.018	2.942	3.113	2.514			1.944	2.227	1.182
LOC_Os01g62190	4.433	3.676	4.019	1.715	1.67			1.199	1.433	1.14
LOC_Os01g62380	3.021	2.744	2.887	2.644			1.602			1.299
LOC_Os01g62780	2.642	2.801	3.113	2.992	2.69		1.139	2.359	2.134	1.916	1.134
LOC_Os01g63010	5.7	4.809	4.717	4.635	4.113		2.245	3.708	3.535	2.915	1.412
AK119310	3.772	3.005	3.776							-1.582
LOC_Os01g64120	3.401	3.067	3.094	3.254	3.356		1.158			1.057	1.174
LOC_Os01g64970	2.508	2.586	2.372	2.63	2.198		1.015	1.916	1.949	1.419
LOC_Os01g65510	3.22	3.037	2.924	2.315	2.612		1.168	1.543	2.68	1.539	1.437
LOC_Os01g65520	2.054	1.405	2.368	1.884	1.919			1.493	1.411	1.022
LOC_Os01g65740	1.434	1.429		1.306
LOC_Os01g70280	3.849	3.326	3.825	3.67	3.484		1.581	2.416	2.322	1.933	1.304
LOC_Os01g70850	1.616	2.326	1.66	1.87	1.364			1.218	1.827	1.019	1.515
LOC_Os01g72600	1.712	1.694		1.876	1.218			1.555	1.341	1.07
LOC_Os01g72900	3.523	3.04	3.279	2.357	2.257			1.602		1.59	1.273
LOC_Os01g73630		1.165	1.586		1.335		-1.223			-1.303
LOC_Os01g73830	5.332	4.436	3.216	2.531	3.239				1.74	1.192
LOC_Os02g02010	3.621	2.934	2.861	1.92	2.433
LOC_Os02g04160	2.682	2.515	2.151	2.385	2.01				1.281	1.012
LOC_Os02g04630	4.536	4.134	3.624	4.25	3.396		2.279	2.87	3.333	2.388
LOC_Os02g06530	2.491	2.184	2.599	1.248	1.24			1.679	1.683
LOC_Os02g06710	4.91	4.954	4.806	4.146	3.868		2.197	3.4	2.584	2.744	2.053
LOC_Os02g07170	6.792	7.534	6.303	4.999	4.284			5.03	1.87	3.073	3.124
LOC_Os02g08200	1.301	1.508	1.42	1.225	1.148			1.189
LOC_Os02g08230	2.425	4.118	3.476	2.585	3.052			1.554	3.015	1.708	2.425
LOC_Os02g09050	2.301	1.672	2.019	1.947	1.762					1.057	1.564
LOC_Os02g09080	4.087	2.993	2.912	2.282	2.525		2.014		1.879	1.045
LOC_Os02g09640	2.011	2.326	2.241	1.969	2.029		1.065	1.56	1.55	1.24
LOC_Os02g09740	1.705	3.342	1.913	2.772			1.084			1.055	1.235
LOC_Os02g09810	3.789	3.306	3.031	1.715	1.935
AK064602	2.859	2.676	2.732		1.821		1.301	2.236	2.233
LOC_Os02g14800	2.356	2.21		1.262	1.369
LOC_Os02g14970			1.539	1.585			1.237			1.03
LOC_Os02g15250	8.529	8.314	6.879	5.707	6.504		2.289	4.412	4.95	3.261	3.1
LOC_Os02g16730	-2.485		-1.581	-2.287	-2.598		-3.18			-3.033	-3.014
LOC_Os02g16790	5.452	4.818	4.763	4.48	4.698		2.143	2.353	3.916	1.803	-1.825
LOC_Os02g22480	2.486	2.493	2.574	2.664	2.43		1.076	1.929	1.62	1.466	1.147
LOC_Os02g27490	-1.269			-1.548	-1.297				-1.457	-1.405
LOC_Os02g28870	3.464	3.643	3.788	2.37	1.765					1.459
LOC_Os02g30100	3.686	3.885	3.971	3.763	3.688		2.067	3.439	3.526	3.076	2.323
LOC_Os02g30200	2.221	1.742		1.864	1.477		1.22	2.059
LOC_Os02g30240	2.28	2.787	3.099	1.588	2.209		1.228	2.035			1.407
LOC_Os02g30470	2.758	2.758	3.393	2.113	1.789					1.436
LOC_Os02g32520	3.727	3.008	4.774	3.577	3.49			2.106	3.273	1.945	1.32
LOC_Os02g32580	4.877	4.763	5.261	4.905	3.585		2.142	4.395	3.906	3.729	1.865
LOC_Os02g32590	2.695	2.223	2.528	1.819	1.975			2.024	1.874	1.264
LOC_Os02g32600	2.763	2.584	2.686	2.209	2.323					1.306
LOC_Os02g32660	3.853	3.557	3.622	2.578	2.708
LOC_Os02g32760	-1.404	-1.149						-1.674	-1.601
LOC_Os02g33560	2.473	2.506	2.31	1.916	1.957						1.016
LOC_Os02g35770	5.393	5.276	4.775	4.521	4.61		1.973	2.631	3.736	1.967	1.923
LOC_Os02g35830	2.947	3.025	3.187	3.155	3.048		1.268	2.204	2.398	1.631	1.587
LOC_Os02g36740	2.605	2.511	2.528	1.398	1.334
LOC_Os02g37890	3.525	3.122	2.75	2.719	2.823		1.19	2.162	1.723	1.398	1.384
LOC_Os02g41580	2.849	2.849	2.912	2.981	2.82		1.15	2.26	2.571	1.697	1.148
AK242986	3.29	3.3	4.232	2.79	2.472		1.399	3.196	3.008	2.702	1.354
LOC_Os02g42660			-1.025	-1.123				-1.266	-1.361	-1.512
LOC_Os02g42990	2.074	2.281	2.491	2.23	1.411			1.905	1.583	1.085
LOC_Os02g44290	1.721	2.021	1.752	1.212	1.382		1.091	1.336
LOC_Os02g44610	-1.364	-1.249					-1.974
LOC_Os02g44770	2.722	2.765	3.094	2.703	3.044		1.012	2.499	1.888	1.798	1.327
LOC_Os02g46690	3.085	2.982	2.711	2.939	2.051		1.453	2.914	2.906	2.58	2.237
LOC_Os02g47770	3.176	2.894	2.694	2.511	2.397		1.394	1.834	1.609	1.243
LOC_Os02g48170	2.901	2.172	2.153	1.92	1.382		1.153	2.089	1.194	1.46
LOC_Os02g48190	3.687	3.708	3.79	3.307	3.235		1.536	2.358	3.487	1.804	1.371
LOC_Os02g48370	2.566	2.838	2.622	2.298	2.446		1.255	2.05	1.027	1.014	1.059
AK064674	1.912	1.441	1.704	1.261	1.446			1.26		1.195
LOC_Os02g49860	5.596	6.037	5.19	4.355	4.519			2.262	5.667	2.619
LOC_Os02g50600	2.492	2.357	2.743	2.023				1.811	2.15	1.407
LOC_Os02g50690	5.492	5.949	3.728	4.024	4.834		3.506	3.535	2.575	2.809	2.16
LOC_Os02g50910	1.264	1.923	1.272				-1.679
LOC_Os02g51750	2.541	2.382	1.982	2.191	2.2					1.205
LOC_Os02g51890	3.476	3.394	4.382	3.26	3.856		1.328	1.874	3.602	2.179	2.506
LOC_Os02g52670	3.887	3.993	3.816	3.066	3.117			2.933	2.705	2.672
LOC_Os02g53320	4.435	3.773	4.03	3.791	3.393		3.042	3.3	3.055	2.767	1.537
LOC_Os02g54254	6.25	6.043	6.566	5.122	5.554		1.871	3.016	2.681	1.597	2.546
LOC_Os02g54720	2.534	3.074	2.306	2.04	2.691		1.673	1.83			1.036
LOC_Os02g55590	3.953	3.906	3.467	2.886	2.638			2.051	1.576	1.155
LOC_Os02g56140	3.391	3.228	2.421	3.099	3.485		1.826	2.383	3.166	1.646	1.491
LOC_Os02g56500	5.294	4.064	4.08	2.633	3.747		1.371	2.713	2.361	1.804	1.146
LOC_Os03g04340	1.333	1.408	1.656	1.132	1.543		1.147	1.249
LOC_Os03g06360	7.706	7.451	7.266	6.977	7.798		4.036	5.895	8.188	6.097	3.042
LOC_Os03g07234	3.338	3.292	3.179	1.592
LOC_Os03g07490				1.871	2.338			1.881	2.198		1.009
LOC_Os03g08624	1.806	1.782		1.755	1.511				1.631	1.088
LOC_Os03g09220	-1.546	-2.001	-1.469	-3.113	-2.64
LOC_Os03g11910	1.709	1.604	1.288	1.369	1.326		1.031	1.478	1.14	1.232
LOC_Os03g14370	2.716	2.276	2.718	2.032	2.056			1.486	2.339	1.469	1.078
LOC_Os03g15270	3.416	3.122	3.953	2.15	2.453			2.101	3.058	2.18	1.425
LOC_Os03g16670	4.235	3.676	3.676	3.008	3.231		2.61	3.468	3.554	3.282	1.948
LOC_Os03g16920	6.922	7.291	7.127	6.677	6.578		4.337	5.243	5.241	4.817	3.531
LOC_Os03g17870	4.306	4.306	3.916	3.304	3.989		1.546		1.654	1.359
LOC_Os03g18490	3.826	2.148	2.268		1.281			2.155	1.503	1.06
LOC_Os03g18540	2.145	2.08	2.065	2.114	1.795		1.18	1.745	1.694	1.419
LOC_Os03g18850	3.105	2.977	3.436	3.651	2.378		1.433			1.266	1.601
LOC_Os03g19290	5.288	5.581	5.285	5.408	5.118		3.186	4.279	4.39	3.329	2.157
LOC_Os03g20020	2.309	2.302	2.369	1.728	2.051			1.403	1.373	1.067
LOC_Os03g20710	2.706	2.562	2.485	2.811	3.073				1.926	1.236
LOC_Os03g21030	3.374	3.374	4.292	3.526	3.173			2.567	3.002	1.714	1.395
LOC_Os03g21470	7.333	6.833	6.851	8.133	7.167		2.745	4.84	6.163	2.947	3.071
LOC_Os03g23940	1.582	1.434	1.538	1.235	1.37
LOC_Os03g24050			-1.03		-1.872		-1.857	-1.953	-1.896	-2.53
LOC_Os03g26490	4.01	4.044	3.729	3.37	3.556		1.781	2.051	2.899	2.069	1.128
LOC_Os03g27280	2.853	2.381	2.416	2.094	2.446		1.402	1.969	2.23	1.47	1.653
LOC_Os03g33520	3.052	2.711	2.132	2.127	2.232			1.562		1.371
LOC_Os03g40250	1.14	2.086	1.101		-1.097				-1.156	-1.654
LOC_Os03g44150	1.757	1.893	2.101	2.126	2.24				1.153	1.022	1.206
LOC_Os03g45720	1.806	2.199	1.902	2.074	1.815		1.159	1.602	1.223	1.051
LOC_Os03g45730	2.471	2.042	2.391	1.435	1.787			1.933	1.689
LOC_Os03g46060	3.945	4.101	3.3	2.702	2.322		1.458			2.39	1.126
LOC_Os03g48960	-1.327	-1.495	-1.242	-1.733	-1.482
LOC_Os03g50960	3.12	3.656	4.445	2.041	3.532		1.328	2.536	2.638	1.77	2.567
LOC_Os03g51240	3.22	2.457	2.871	2.773	2.383		1.814		2.751	2.202	1.151
LOC_Os03g55164	2.041	1.93	2.602	1.049				1.246		1.16
LOC_Os03g55310	2.611	2.327	2.865	2.845	2.734		1.621			1.411	1.801
LOC_Os03g55350	1.443	3.068	1.839		1.972		1.281	1.38		1.268
LOC_Os03g55840	2.829	2.463	2.775	1.792	1.418		1.081			1.009
LOC_Os03g55870	3.105	2.924	3.01	2.761	2.719		1.271	1.786	2.338	1.627	1.249
LOC_Os03g55920	2.133	1.962	2.182	1.243	1.503
LOC_Os03g55970	1.972	1.953	1.402	1.533	1.929		1.247				1.198
LOC_Os03g57720	1.692	1.072			1.004					-1.582
LOC_Os03g57880	4.372	4.462	4.829	2.581	3.757		1.68	2.625	3.904	1.855	1.341
LOC_Os03g58180	2.24	2.328	2.398	1.807	2.198					1.214
LOC_Os03g58500	4.713	6.547	6.288	1.687	5.64		2.031	2.398	2.582	1.119	1.764
AK241139	3.39	3.266	3.465	1.976	2.137
LOC_Os03g60370	1.867	1.867	2.188	2.035	2.333			1.294	1.713	1.107	1.169
LOC_Os03g60580	3.762	4.268	3.407	3.628	3.533		2.428	3.754	3.367	3.593	2.589
LOC_Os03g60720	3.722	3.722	2.159				-1.344	-1.778		-2.005
AK241030	-1.203	-1.993	-1.925	-2.761	-2.093
LOC_Os04g04999	2.225	1.867	2.372	2.037	2.237			1.483	1.43	1.003	1.077
LOC_Os04g09510	2.564	2.178		1.136	1.508
LOC_Os04g11900		2.512	1.342				-1.379	-1.794		-1.215
LOC_Os04g22900	-3.338	-3.342		-3.487
LOC_Os04g30020	1.41	1.302		1.272	1.37
LOC_Os04g31350	4.378	4.128	3.891	2.889	1.703		1.228			1.98	2.419
LOC_Os04g31720	6.383	5.871	5.927	5.822	5.486		2.581	5.999	4.819	4.678	2.089
LOC_Os04g33820	7.014	6.694	7.582	5.195	3.771		1.333	3.489	4.701	2.784
LOC_Os04g34480	1.876	1.767	2.171	1.197	1.481
LOC_Os04g35490	7.326	6.829	7.254	6.119	6.669		2.945	3.324	6.323	3.302	2.304
AK241739		3.277	2.245	1.691	1.539		1.263		1.729	1.227
LOC_Os04g37650	3.732	3.582	2.523	2.125						-2.094	-2.781
LOC_Os04g38720	2.969	2.889	2.601	2.962	2.755		1.329	2.787	2.565	2.217	1.964
LOC_Os04g39420	3.76	3.383	3.286	2.594	2.488		1.358	2.065	2.235	1.64
AK241822		-1.102		-1.373	-1.011		-1.108	-1.426	-1.968	-2.177	-1.168
LOC_Os04g40470	3.253	3.216	3.699	3.281	3.73			2.228	2.666	1.698	1.304
LOC_Os04g41130	-4.225	-3.267	-2.346	-5.145	-3.587		-5.11	-3.428	-4.049	-3.982	-3.247
LOC_Os04g42950	3.528	3.293	3.238	3.006	3.902		2.367	2.432	2.842	2.349	2.023
LOC_Os04g43170	4.888	2.41	4.399	1.538			-1.849			-1.788	-2.75
LOC_Os04g44090	4.681	5.316	4.754	3.842	2.719		1.263			1.284	1.329
AK110653	3.939	3.364	3.958		2.385			2.098	2.483	1.283	1.902
LOC_Os04g45750	1.679	1.748	1.472	1.656	1.779					1.163
LOC_Os04g47700	4.404	4.163	3.65	2.828	2.718		1.749	1.842	2.62	1.462
LOC_Os04g49550	2.06	1.515	1.615							-1.117
LOC_Os04g49680	1.563	1.654	1.35	1.368			1.062	1.367	1.444
LOC_Os04g50740	4.606	4.725	4.624	2.793	3.978		3.095	3.172	2.909	1.325	1.735
LOC_Os04g52550	3.6	2.348	3.597	2.719	2.532				2.259	1.403
LOC_Os04g52890	3.521	3.21	3.352	2.824	2.705			2.707	2.238	1.833
LOC_Os04g54220	4.402	4.328	3.352	3.962	4.154				3.122	2.296	3.083
LOC_Os04g56790	2.045	2.231	2.035	2.238	2.265			1.718	1.42	1.216
LOC_Os04g57750	4.253	2.971	5.02	1.056	3.871
LOC_Os04g57920	3.11	3.582	2.928	3.31	3.788		2.349			1.335
LOC_Os04g58280	2.719	2.26	2.061	2.856	2.853				2.04	1.104	1.041
LOC_Os04g58310	5.961	5.316	4.567	4.164	4.348		1.933	4.093	4.098	3.236	2.22
AK102578	3.174	3.953	2.322	1.937	2.999		1.027
LOC_Os04g59480	2.289	2.464	2.32	1.494	1.807			1.78	1.838
LOC_Os04g59540	3.775	3.649	3.355	3.912	3.412		1.924	3.255	3.809	2.488	1.072
LOC_Os05g02770	4.228	3.786	4.443	2.824	2.356			2.94	2.939	1.965	1.055
LOC_Os05g03920	2.451	2.288	2.422	2.755	2.62		1.001	1.922	3.337	1.977	1.005
LOC_Os05g04690	3.764	4.04	2.738	2.168	2.795			2.331	1.785	1.373
LOC_Os05g05070	2.703			1.4	2.096		1.112
LOC_Os05g07810	5.729	5.651	5.593	5.54	4.701		2.411		4.443	3.326	2.416
LOC_Os05g10580	1.932	2.067	1.851				1.043	1.355
LOC_Os05g10670	2.316	2.16	1.952	2.552	2.272		1.377	1.552	2.313	1.359	1.053
LOC_Os05g14150	2.772	2.727	1.924	1.849	1.95					1.112
LOC_Os05g15530	4.916	4.431	3.063	4.045	4.005					2.066
LOC_Os05g23320	3.077	3.067	3.042	2.088	2.166
LOC_Os05g23440	2.658	2.748	2.717	1.8	1.796
LOC_Os05g23924	7.037	6.087	6.267	6.294	6.832		5.301	5.641	5.535	4.487	5.067
LOC_Os05g27090	2.73	2.117	2.434	1.513	1.676			1.738		1.466
LOC_Os05g30760	-1.83	-1.438		-1.792	-1.647		-2.59	-1.722	-1.979	-2.181
LOC_Os05g30980	2.855	2.48	2.229	1.701	1.921			1.466	1.829	1.206
LOC_Os05g32980	1.686	1.48								-1.406
LOC_Os05g34830	3.124	3.356	3.35	2.886	3.318		1.855	2.371	2.261	1.894	1.421
LOC_Os05g38470				1.521				1.392		1.205	1.239
LOC_Os05g39690	1.63	1.388	1.614	1.307	1.397			1.445	1.459
LOC_Os05g41590	2.925	1.615	3.708	2.307	1.212			2.091	3.149	2.079
LOC_Os05g42424	1.691	1.4	1.647	1.265				1.098	1.781	1.326
LOC_Os05g43252	4.005	3.437	3.216	2.822	3.043		1.711	2.032		1.36	1.327
LOC_Os05g43390	3.762	2.941	3.919	3.797	3.355					1.332
LOC_Os05g46040	2.123	1.791	1.682	1.723	1.617		1.116	1.565	1.579	1.157
LOC_Os05g46750	4.287	3.397	4.328	3.236	2.698		1.125	3.364	2.754	2.252	2.085
LOC_Os05g47970	1.41	2.614	2.444				-1.035
LOC_Os05g48250	2.552	3.185	2.681	2.019	1.99				1.752	1.265
LOC_Os05g48416	3.419	3.509	3.77	2.8	2.949				1.866	1.316
LOC_Os05g49440	6.659	6.637	6.145	6.123	6.675		4.139	5.955	5.28	3.282	4.619
LOC_Os05g49730	4.267	4.875	4.57	3.908	4.666		3.456	3.983	3.659	3.555	3.527
LOC_Os05g50624	3.133	2.761	2.773	3.078	2.163					1.373
LOC_Os05g51670	3.628	3.53	3.351	3.555	3.448		1.238	2.895	3.292	2.907	1.287
LOC_Os05g51680	2.908	2.813	2.43	2.732	2.633		1.366	2.698	3.227	2.698
LOC_Os06g02180	3.25	2.674	3.341	2.808	2.527			1.931	2.404	1.274	1.04
LOC_Os06g04380	1.95	1.869	1.813	1.803	2.006		1.055	1.741	1.561	1.262
LOC_Os06g04889	3.104	3.252	2.423	2.781	2.772		1.8	2.836	2.999	2.74
LOC_Os06g05000	-1.642	-1.92		-2.34			-2.18	-2.515		-3.082
LOC_Os06g05470	4.218	4.429	4.151	2.003	1.303			2.213	1.837	1.348
LOC_Os06g05540	3.713	4.185	3.668	3.191	3.589			3.041	3.281	3.033
LOC_Os06g11980	3.029	3.452	3.295	2.702	2.836		2.095	2.71	2.192	1.303	1.593
LOC_Os06g14200	3.43	3.973	4.16	3.031	3.007				1.177	-1.052	1.962
LOC_Os06g14370	1.714	1.382			1.683		1.401	1.388	1.984	1.258	1.332
LOC_Os06g18840	2.863	2.268	3.364	1.012	1.943
LOC_Os06g24730	1.84	1.629	2.143	1.598	1.582			1.389	1.829	1.03
LOC_Os06g28280	2.864	2.808	3.676	2.664	2.254			1.789	3.11	1.322
AK241353	5.06	4.536	4.933	3.059	3.345		1.966	2.712	4.026	1.144
LOC_Os06g37140		1.128	1.41					-1.256		-1.51
LOC_Os06g39130	-1.738	-2.238	-1.956	-3.269	-2.602
LOC_Os06g42660	-1.039			-1.12				-1.33	-1.766	-2.373
LOC_Os06g44144	2.904	2.999	2.751	2.204	2.38		1.225	2.294	2.863	2.498
LOC_Os06g44880	2.037	1.876	1.984	1.464	1.952						1.011
LOC_Os06g45500			1.49					1.213	1.132	1.003
AK064503	-1.543	-1.043	-1.662	-1.44	-1.294		-2.034	-1.467	-1.242	-1.938	-1.465
LOC_Os06g46730	3.733	3.681	4.224	4.223	3.904		2.464	2.888	3.78	1.363
LOC_Os06g49850	-1.266	-1.492	-1.124	-2.074	-1.575
LOC_Os06g50560	2.011	1.578	1.509	1.469	1.791			1.568	1.637	1.386
LOC_Os07g02840	-1.053		-1.178	-1.253						-1.623	-1.102
LOC_Os07g09050	4.475	5.138	3.393	5.386	5.548		2.311	3.784	3.955	2.836	1.806
LOC_Os07g09710	2.763	3.334	2.561	1.92	1.969		1.369	1.403	2.417	1.395
LOC_Os07g11360	-2.15	-2.167	-1.565	-2.407	-2.234		-2.516	-2.129	-2.256	-2.331	-2.047
LOC_Os07g12810	3.223	3.109	3.418	1.903	2.194
LOC_Os07g19230	2.681	2.522	2.625	1.52	1.705
LOC_Os07g22224	6.159	6.08	4.965	5.013	5.633		2.099	3.728	3.912	1.89
LOC_Os07g24000	6.858	5.523	6.162	6.268	7.657		3.29	5.024	5.841	3.816
LOC_Os07g25700	2.199	2.058	2.405	1.194	1.573
AK103051	3.397	3.425	3.522	1.139	1.102
LOC_Os07g35300	2.143	2.986	4.254	1.584	1.554		1.081	1.583	2.735
LOC_Os07g35700	-1.306	-1.394		-1.467	-1.349
LOC_Os07g37310	1.921	1.964	2.056	1.838	2.012		1.189	2.023	1.787	1.51
LOC_Os07g37620	4.416	4.293	4.263	4.006	3.28		1.369	3.435	3.893	2.161
LOC_Os07g39120	-1.053			-1.633	-1.443			-1.497	-1.332
LOC_Os07g40780	1.84	1.84		1.443
LOC_Os07g42910	2.805	3.288	2.945	2.465	2.695		1.008	1.726	2.405	1.135	1.089
LOC_Os07g46280	2.283	2.166	2.229	2.437	2.616				1.895	1.151
LOC_Os07g46630	2.15	2.118	1.442	1.918	1.703		1.093	1.785	1.422	1.263
LOC_Os07g48680	1.489	1.544		1.595	1.547		1.327		1.321	1.036
LOC_Os07g48830	3.569	3.707	3.52	2.43	2.14		1.416	2.471	3.213	1.569
LOC_Os08g01510	3.276	2.925		2.441	1.743		1.411	1.355	4.258	1.958
LOC_Os08g01910	6.013	6.117	5.753	5.465	5.216		3.92	5.225	5.051	4.679	3.188
LOC_Os08g02670	1.443	2.518	1.38	1.991	1.649			1.42	1.624	1.095
LOC_Os08g03290	2.199	2.124	2.122	1.684	1.731
LOC_Os08g03610	-2.251	-3.424	-3.053	-4.795	-3.626
LOC_Os08g07430	2.258	2.181	1.726	2.191	2.092		1.192	2.095	1.262	1.101
LOC_Os08g09310	3.333	2.688	3.081	1.937	2.172		1.41	2.248	2.42	2.124	1.175
LOC_Os08g09760	3.295	1.568	3.932	3.651	2.627		1.029		4.973	1.093	1.665
LOC_Os08g14360			-1.15							-1.508	-1.643
LOC_Os08g21830	1.985	1.539	1.361		1.973					1.153
LOC_Os08g31040	2.307	3.434	2.341	1.667						-2.257	-2.152
LOC_Os08g32160	2.488	2.464		2.187	2.615		1.839		1.91	1.133	1.98
LOC_Os08g33660	2.716	2.428	1.756	1.852	1.929			1.718		1.001
LOC_Os08g35630	2.546	2.623	2.011	1.719	1.519				1.561	1.427
LOC_Os08g36440	3.509	3.436	3.259	2.598	2.488		1.947	2.746	2.304	1.813
LOC_Os08g36630	2.089	2.006	2.228	1.747	1.689		1.064	1.498	2.137	1.319	1.047
LOC_Os08g36790	3.395	3.52	3.449	3.009	3.374		1.205	2.924	2.855	2.227	1.887
LOC_Os08g36810	-1.491		-1.572		-1.324					-2.172
LOC_Os08g42430	1.438	1.579	1.538	1.21	1.357				1.255	1.071
AK063184	1.854	3	1.897	2.044	2.338		1.922	1.594	1.539	1.136
LOC_Os09g04100	6.838	7.211	6.785	7.836	6.444		4.717	6.21	6.483	5.135	3.117
LOC_Os09g04220	3.19	3.172	3.452	1.445	1.598
LOC_Os09g08100	2.883	2.383	3.098	2.386	1.704		1.744	1.782	2.255	1.04
LOC_Os09g09930	4.087	4.042	4.322	2.072	1.913		1.228	2.508	2.46	1.137
LOC_Os09g10620	4.357	4.288	4.051	2.777	3.379		1.328	3.024	3.066	1.707
LOC_Os09g11480	3.911	3.746	3.352	3.157	3.074					1.444	1.402
LOC_Os09g20440	2.85	3.099	2.277	3.124	3.07		2.067	2.015	3.137	1.83	1.253
LOC_Os09g20990	1.794	1.621	1.557	1.827	1.848				1.492	1.098
AK106636	3.471	3.124	3.039		3.544		2.3		3.178		1.327
AK064560								-1.642	-1.063	-1.762
LOC_Os09g27990	-1.406		-1.824	-2.554	-1.794		-2.067	-2.568	-2.598	-3.43	-2.418
LOC_Os09g29170								1.186	1.5	1.093
LOC_Os09g29940	2.357	2.135	2.406	2.299	2.386			1.778	2.4	1.325	1.084
LOC_Os09g31170	1.875	2.041	1.616				1.182	1.447		1.279
LOC_Os09g34230	4.218	3.457	5.185	1.146	3.225
LOC_Os10g07114	3.882	3.537	3.441	2.186	2.455		1.414	1.816	3.276	1.835	1.37
LOC_Os10g09850	2.597	2.358	2.613	1.1	1.79
LOC_Os10g14870	-1.171	-1.364	-1.123	-2.331	-1.926
AK242240	4.744	4.528	4.478	1.448	2.181
LOC_Os10g22750	3.222	3.073	3.149	1.717	2.284		1.127		2.121	1.326
AK066654	1.724	1.427	1.807	1.013			1.002	1.343
LOC_Os10g30690					-1.447		-2.379			-3.577
LOC_Os10g32720	2.394	1.823			2.182				1.875	1.547	1.667
LOC_Os10g37210	1.759	1.6	1.684	1.39	1.607
LOC_Os10g39420	2.626	2.8	2.346	1.728	1.582		1.42			1.273
LOC_Os10g42860	-1.07	-1.12	-1.135	-1.232	-1.172
LOC_Os11g01580	1.27	1.27		1.19
LOC_Os11g01790	-1.096	-1.303	-1.177	-1.414	-1.121
LOC_Os11g02140		-1.221	-1.042	-2.344	-1.777
LOC_Os11g03770	1.159	1.127	1.156	1.066	1.102
LOC_Os11g05930	2.421	2.285	2.078	1.679	1.672
LOC_Os11g09670	1.303	1.309		1.015
LOC_Os11g10960							-1.196	-1.563	1.619	-1.87	-1.91
LOC_Os11g12230								1.824	2.468	1.634
LOC_Os11g15460	2.514	2.751	2.74	1.304	1.293
LOC_Os11g15570	-1.269	-1.059		-1.235	-1.106			-1.391	-1.204	-1.723
AK240731	5.764	5.212	5.414	2.591	4.374
LOC_Os11g45410	2.678	2.318	2.101	1.126	1.519
LOC_Os11g45740	4.445	2.902	4	2.035	4.618
LOC_Os12g02310					1.181				1.19	1.045
LOC_Os12g02660	1.678	1.842	2.139	1.561	1.395				1.68	1.042	1.179
LOC_Os12g07380	-1.344		-1.019		-1.084			-1.4		-2.671	-1.777
LOC_Os12g10660	2.427	2.345	2.548	1.996	2.343
LOC_Os12g12260	3.429	3.346	3.067	3.013	3.201		1.94	3.436	3.372	3.237	2.154
LOC_Os12g14126	2.145	1.674		1.096	1.536
LOC_Os12g27760		-1.647	-1.606	-2.123	-2.002
LOC_Os12g39630	6.606	6.355	5.622	2.977	3.14
LOC_Os12g43560	1.473	1.47	1.469	1.073	1.369			1.269	1.256
LOC_Os01g02390	2.338	2.439	2.687	1.264	1.648
LOC_Os01g02850	2.274	1.71		1.08	1.91
LOC_Os01g05830	2.603	2.517	2.294	2.118	1.818			1.98	2.321	1.603
LOC_Os01g06640	1.67	2.064	1.902	1.94	1.718			1.755	1.581	1.236	1.69
LOC_Os01g07130	4.086	4.196	4.155		2.271					1.486
LOC_Os01g08260				1.332	1.664		1.167	1.582	1.521
LOC_Os01g08630	-1.421	-2.131	-1.23	-3.015	-1.415
AK110554	4.784	4.351	4.588	2.896	2.576		2.406		3.08	1.47
AK241461		1.443		1.148			1.049		1.261
LOC_Os01g09700	4.665	5.557	4.594	4.74	5.623		3.203	4.781	4.986	1.786	2.889
LOC_Os01g10650				-1.004			-1.56	-1.115	-1.392	-1.92	-1.405
LOC_Os01g11830								1.169	1.702	1.011
LOC_Os01g11960								1.304	1.327	1.285
AK242457	1.89	1.508		1.087	1.668
LOC_Os01g14110							1.456	1.799	1.902	1.602
LOC_Os01g16070	1.347	1.446	1.46	1.047
LOC_Os01g16860	2.398	2.714	3.189	1.862	1.681					-3.426	-1.47
LOC_Os01g21630	2.918	2.678	2.913	1.815	2.614		1.955		2.597	1.729	2.172
LOC_Os01g28460	2.341	2.046	1.932	1.596	2.524				1.851	1.203
LOC_Os01g32610	1.914		1.86	1.058
LOC_Os01g35050	2.508	2.695	2.904	1.814	2.033
LOC_Os01g38610	-1.324	-1.296	-1.253	-1.483	-1.419
LOC_Os01g47760								1.101	1.192	1.013
LOC_Os01g48960				1.379	1.474				1.366	1.045
LOC_Os01g52110	2.653	2.672	2.6	2.311	2.236		1.135	2.697	2.827	1.127
LOC_Os01g52130	3.565	3.188	3.453	3.522	2.711				3.419	1.778
LOC_Os01g54350	-1.538	-1.492	-1.507	-1.813	-1.801
LOC_Os01g54890				1.405				1.271		1.099
LOC_Os01g55240		2.469	3.089	1.873	2.29			2.118	1.983	1.336
LOC_Os01g61320	1.833	2.205	1.861	2.211	1.994		1.81			1.373	1.85
LOC_Os01g67430	-2.525	-2.674	-1.47	-4.354	-3.274
LOC_Os01g68820	7.615	6.478	7.44	2.545	5.17
LOC_Os01g71090	1.954	1.914	2.153	1.272	2.152
LOC_Os02g03500	-1.504	-2.23	-1.889	-2.743	-1.548			-2.608	-1.555	-2.628
LOC_Os02g11880	-1.123	-1.12	-1.102	-1.603	-1.456
AK100562	2.031	2.015	1.937	1.167	1.261
LOC_Os02g13660	-1.595	-1.595	-1.08	-2.674	-2.302
LOC_Os02g18790	2.084	2.376		1.231	1.868		1.298				1.411
LOC_Os02g26430	2.451	2.281	3.332	1.59				2.014	2.304	1.612
LOC_Os02g30410	1.912	2.109	2.288	1.305	1.457
LOC_Os02g39480	1.387	1.229	1.132		2.575		1.613		1.032	-1.038
LOC_Os02g42330	-1.738	-1.822	-1.762	-1.974	-1.643
LOC_Os02g43300	1.449	1.564		1.235	1.568		1.285		1.44
LOC_Os02g43820	2.713	2.34	2.203	2.027	2.751		1.534	2.838	1.717	1.742	1.904
LOC_Os02g44870	4.668	4.673	4.817	3.64	4.087		1.859	4.231	4.441	1.833	1.545
LOC_Os02g46360	3.949	4.225	3.804	2.897	2.924		2.367	3.368	2.886	2.018	1.535
LOC_Os02g48740	1.395	1.344	1.301	1.128	1.203
LOC_Os02g51350	1.824	1.948	2.472	1.909	1.787			1.885	2.146	1.004
LOC_Os03g03850	1.508		1.625							-1.061	-1.384
LOC_Os03g06250	3.065	3.671	3.836	2.242	2.038		1.338	3.003	3.027	1.867
LOC_Os03g06580	2.458	2.327	1.976	2.031	2.215			1.8	2.353	1.582
LOC_Os03g11190	3.117	2.892	2.955	1.46	2.213
LOC_Os03g12140	-1.147	-1.836	-1.619	-1.736	-1.34		-1.524		-1.589	-2.132
LOC_Os03g13450		-1.43	-1.347	-1.684	-1.351
LOC_Os03g17270	-1.418	-1.369	-1.348	-2.286	-2.107
LOC_Os03g18130	2.485	2.852	2.791	1.23
LOC_Os03g18680	1.888	1.707	1.319	1.361	1.537			1.406	1.583	1.142
LOC_Os03g20240	1.397		1.381	1.015
LOC_Os03g21520	2.003	1.87	2.093	1.123	1.488
LOC_Os03g22590	3.254	3.469	3.29	1.391	1.863
LOC_Os03g25190	-1.354	-1.354	-1.837	-2.442				-2.159
LOC_Os03g26870	2.862	3.386	3.057	2.363	2.564		1.512	3.063	2.527	1.953	1.592
LOC_Os03g38140	2.743	2.135	2.841	1.167	2.093					1.085	1.003
LOC_Os03g38804	1.448	1.317	1.289	1.055	1.238
LOC_Os03g42240	4.835	5.119	3.922	4.253	3.396		2.45	4.432	3.711	2.611	2.163
LOC_Os03g44650		-1.269	-1.124	-2.356	-1.933
LOC_Os03g48730	1.692	1.766	2.192	1.006	1.753
LOC_Os03g49920	-1.316	-1.316		-1.555
LOC_Os03g59040	2.245	2.163	1.86	1.517	2.089		1.09	2.013	2.096	1.271
LOC_Os04g24319	1.671		1.691	1.588	1.627
LOC_Os04g25980	2.023		1.992	1.402
LOC_Os04g32380	-1.334	-1.4	-1.398	-1.465	-1.385
LOC_Os04g32620	1.899	1.845	1.892	1.454	1.814
LOC_Os04g34910	2.927	2.574	2.368	1.114	2.198
LOC_Os04g40700	1.748	1.918	1.697	1.792	1.526		1.055	1.889	1.914	1.322
LOC_Os04g45600	-1.718	-1.625	-1.625	-2.023	-1.937
LOC_Os04g45910								1.217	1.377	1.005
LOC_Os04g50660	1.311	1.288	1.35	1.021	1.216
LOC_Os04g51794	1.334	1.05	1.416	1.059	1.214			1.226	1.267
LOC_Os04g54230	1.854	1.562	1.622					1.529	1.626	1.251
LOC_Os04g55100	2.73	2.792		2.307	2.271			2.579	2.023	1.492
LOC_Os04g56570	2.589	2.291		2.12	2.521
LOC_Os05g06150	2.81	2.822	2.591	1.603
LOC_Os05g07300		-1.006		-2.449	-1.436		-2.27	-2.129	-1.212
LOC_Os05g07470		2.292	2.542	1.062	1.789
LOC_Os05g37410		2.337	2.404	1.921	2.208
LOC_Os05g39410	1.899	1.78	2.396	1.42	1.464			1.73	1.875	1.447	1.125
LOC_Os05g42350					-1.081			-1.113	-1.008	-1.191
LOC_Os05g48700	4.111	3.941	3.5		4.191		2.203	2.251	3.858	-1.991	1.735
LOC_Os05g48740	7.429	7.085	6.397	2.29	3.142
AK240881	2.122	2.39	2.499	1.108
LOC_Os06g03560	-1.373	-1.303	-1.228	-1.776	-1.448
LOC_Os06g04820	1.57	1.477	1.382	1.104	1.198
LOC_Os06g06460	-1.222	-1.607	-1.03	-2.269	-1.236				-1.572
LOC_Os06g10200	2.038	1.995	1.982	1.442	1.642
LOC_Os06g26170		-1.475	-1.544	-2.073	-2.023
LOC_Os06g36390	2.39	2.295	2.148	1.034	1.348
LOC_Os06g36800	1.14	1.14		1.025
LOC_Os06g41840	1.346	1.346	1.447	1.151	1.393
LOC_Os06g46100	2.16	1.874		1.598	1.7		1.43			-1.037	1.759
LOC_Os06g47860	1.598	1.448	1.504	1.328	1.432			1.387	1.448	1.015
LOC_Os06g48050	2.715	2.494	2.669	1.347	1.535			1.913	1.947	1.047
LOC_Os07g08640	3.44	3.673	2.803							-1.272	-1.046
LOC_Os07g26460	7.042	6.491	5.741	4.977	6.132		4.201	5.495	6.586	3.608	2.57
LOC_Os07g27359	3.942	4.01	3.998	2.611	3.818
LOC_Os07g29224								1.195	1.34	1.153
LOC_Os07g44180							1.102	1.896	1.8	1.318	1.258
LOC_Os07g44850	4.864	4.567	4.65	3.284	4.195
LOC_Os07g46940			-1.078	-1.706	-1.193			-1.391	-1.284
LOC_Os08g05110		2.292		1.195	1.547			1.433
LOC_Os08g05820	2.322	2.507		1.11	1.268		1.382	1.256	2.41	1.256	2.477
LOC_Os08g25970	-1.569	-1.56	-1.472	-1.58	-1.095			-1.397	-1.576	-2.175
LOC_Os08g38610	2.783	2.838	2.577	1.478	1.425
LOC_Os08g43150								1.366	1.589	1.294
LOC_Os08g44270								2.493	2.89	1.498	1.071
LOC_Os08g44320	-1.785	-1.767	-1.629	-2.065	-1.777
LOC_Os09g08710	-1.377		-1.118	-1.821	-1.682
AK242047	4.587	5.116	5.322	1.187	2.516
LOC_Os09g14860	2.302	2.325		1.197	1.974
LOC_Os09g17190		-1.303		-1.769	-1.693
LOC_Os09g23939	-1.651	-1.851			-1.051				-1.263	-2.617
LOC_Os09g25540	-1.617	-1.477	-1.493	-2.456	-1.551
LOC_Os09g27050	2.34	2.19	3.09	2.351	2.565			2.491	2.751	1.476
LOC_Os09g28500		-1.313	-1.101	-2.028	-1.102
LOC_Os09g37510	-1.008	-1.783	-1.89	-2.507	-1.231
LOC_Os09g39510		-1.345	-2.008		-1.57			-1.623	-2.306	-2.743	-1.291
LOC_Os10g12320	-1.102	-1.295	-1.317	-2.271	-1.717
LOC_Os10g26820		-1.757		-2.112	-2.007
AK121323		-1.069	-1.109	-1.771	-1.497
LOC_Os10g30350	-1.33			-2.457	-1.731
LOC_Os10g32444	1.512	1.468	1.422	1.305	1.391
LOC_Os10g32540	1.469	1.31	1.326	1.14	1.413						1.236
LOC_Os10g35370		-1.016	-1.008	-1.334	-1.225
LOC_Os10g39090	2.08	1.549	2.235	1.596				1.914	1.784	1.146
LOC_Os10g39110	2.627	2.456	2.485	1.796	2.124			2.312	1.702	1.249	1.017
LOC_Os10g40680	2.656	2.477		1.428	1.949
LOC_Os10g42560	2.091	1.751		1.345	2.063
LOC_Os11g01550	-1.407	-1.325	-1.369	-2.317	-1.567
LOC_Os11g01600	1.893	2.012	1.949	1.314	1.453
LOC_Os11g10680	-1.332	-1.072	-1.018	-1.837	-1.183
LOC_Os11g25470	-1.77	-1.457	-1.492	-2.92	-2.093
LOC_Os11g27580	-1.815			-3.23	-1.471
LOC_Os11g29100								1.932	2.667	1.313
LOC_Os11g29470	1.938		1.732	1.021	2.041
LOC_Os11g30950					-1.241				-1.101	-1.884
LOC_Os11g35570	-2.683	-3.066	-3.306	-3.913	-2.56
LOC_Os11g38330	1.267			1.143	1.242
LOC_Os11g42310	2.536	2.236	1.37	-2.304	1.597
LOC_Os12g06130	1.78	1.476		1.106	1.895
LOC_Os12g08970	3.287	3.038	2.874	2.544	2.843
LOC_Os12g09230	2.751	2.335	2.039	1.134	1.882
LOC_Os12g12470	-1.016		-1.02	-1.113	-1.027
LOC_Os12g17830	-1.136			-1.369	-1.053
LOC_Os12g20140		-1.464	-1.465	-1.876	-1.727
LOC_Os12g21980	-2.61	-1.757	-1.693	-4.294	-3.754
LOC_Os12g25580	-1.721			-2.562	-2.023
AK240841					-1.783		-2.132	-1.647	-1.445	-2.209	-2.305
LOC_Os12g32560		1.596		1.419	1.457
LOC_Os12g37580		2.134		1.257	1.521
LOC_Os12g38290	2.59	2.646	1.958	-1.091
LOC_Os12g39110	2.258	2.298	2.151	1.57	1.653
LOC_Os12g41630	2.994	3.276	2.641	-1.394	2.882
LOC_Os12g43300	-1.941			-2.663	-1.911
LOC_Os01g05350	1.74			1.541	1.595
LOC_Os01g07020	3.818	4.465	4.108	2.577	3.652				3.999	1.079	1.083
LOC_Os01g13390	-2.057	-2.065	-2.035	-2.233	-2.052
LOC_Os01g15690			2.352	1.701	1.957
LOC_Os01g16040	1.085	1.075		1.007	1.072
LOC_Os01g18660	1.823	1.781	1.719	1.516	1.569
LOC_Os01g48700	1.749	1.897	1.851	1.148
LOC_Os01g53210	2.549	2.627	2.753	1.96	2.497
LOC_Os01g53570	-2.255	-2.767	-2.101	-3.273	-2.956		-2.745		-1.898	-4.3	-2.719
LOC_Os01g54410	1.877	1.908		1.362
LOC_Os01g55710		-1.085		-2.433	-2.213
LOC_Os01g61670			-1.058	-1.396	-1.263
LOC_Os01g61680	3.075	3.08	2.818	2.095	2.081		1.139	2.956	2.846	2.126	1.541
LOC_Os01g64020							-1.216	-1.327	-1.137	-1.436
LOC_Os01g64360	3.951	4.259	4.315	3.088	3.311		2.106	4.176	4.15	2.439	2.493
LOC_Os01g65690	-1.519	-1.561		-2.311	-1.528
AK064579	2.413	1.887	2.46	1.331	1.774			1.979	1.851	1.552
LOC_Os01g66620								-1.41	-1.249	-1.626
LOC_Os01g68480	-1.066		-1.138	-1.353	-1.159
LOC_Os01g70330	1.505	1.453	1.386	1.142	1.256
LOC_Os01g70550				1.536	1.511			1.529	1.603	1.294
LOC_Os02g01100		1.346		1.013	1.138
LOC_Os02g03250	-1.009		-1.083	-1.247	-1.152
AK067517	-1.409		-2.195	-2.277				-1.863	-2.357	-3	-2.1
LOC_Os02g06160		-1.648	-1.841	-2.71	-1.876
LOC_Os02g07220	-1.106			-1.697	-1.259
LOC_Os02g07709			1.45	1.135	1.172
LOC_Os02g10470	1.996	1.986	1.916	1.688	1.76
AK241113	2.016			1.331	1.814
LOC_Os02g20600	2.293			1.068	1.262
LOC_Os02g37680	-1.479	-1.187	-1.744					-2.224		-3.126
LOC_Os02g38392	-1.046	-2.075	-1.628	-3.156	-2.004			-2.241	-1.338	-2.538	-1.94
LOC_Os02g40140		2.213	2.017	-1.254	1.928
LOC_Os02g42960	-1.173		-1.121	-1.342	-1.148
LOC_Os02g44940	-1.35		-1.583	-2.043	-1.798
LOC_Os02g46830			-1.199	-2.351	-1.832
LOC_Os02g53100	2.505		2.384	1.453
LOC_Os02g55010			1.217	1.04	1.096
LOC_Os02g55210	-2.237	-1.928	-1.981	-2.786	-1.748
LOC_Os02g58390			-1.33	-2.981	-2.456
LOC_Os02g58480			-1.179	-1.769	-1.295
LOC_Os03g01290	-3.658	-3.072	-3.1	-4.528	-3.488
AK068678	-1.454			-1.72	-1.584
LOC_Os03g02640	-1.003		-1.228	-1.55	-1.382
LOC_Os03g07110	1.978	1.835	1.599	1.032	1.098
LOC_Os03g07260	1.404	1.46		-1.121	1.217
LOC_Os03g08520	-1.139	-1.058		-4.064	-2.661
LOC_Os03g08530	4.286	4.155	3.887	3.357
LOC_Os03g08700			1.426	1.059	1.198
LOC_Os03g12210							-2.316		-1.198	-2.469	-1.985
LOC_Os03g14440			2.044	1.24	1.862
LOC_Os03g14590		1.32						1.226	1.912	1.017
AK111329	-1.16	-1.199		-2.003	-1.049
LOC_Os03g17200				-1.534	-1.558		-1.52	-1.989	-1.181	-2.606	-1.399
LOC_Os03g30620	2.005	1.995		1.083	2.052
LOC_Os03g31410	1.507	1.473	1.379	1.19	1.294
LOC_Os03g32490	-1.701	-1.792	-1.892	-2.231	-1.609
LOC_Os03g36370									-1.018	-1.607	-1.747
LOC_Os03g42740	1.893	1.857	1.743	1.428	1.504
LOC_Os03g43990			1.21	1.166	1.181
LOC_Os03g48970								1.675	1.855	1.18
LOC_Os03g52330	1.966			1.001	1.956
LOC_Os03g56070	2.092	2.165		1.06	1.237
LOC_Os03g58800	2.784	2.523	1.915	1.138
LOC_Os03g59160	1.247	1.323	1.329	1.044	1.218
LOC_Os03g59774				1.457				1.661	2.378	1.024
LOC_Os04g01100			1.489	1.139	1.221
LOC_Os04g04090	1.953			1.142	1.649
LOC_Os04g05490	2.369	2.29	1.974	1.005
LOC_Os04g07890			-1.587	-2.143	-1.784
LOC_Os04g08390			-1.089	-1.756	-1.255
LOC_Os04g12180			-1.009	-2.007	-1.641
LOC_Os04g20510	2.338	2.768	2.658	1.623	3.134
LOC_Os04g35500							1.215	1.683	2.045	1
LOC_Os04g35510	1.759	1.877	1.773	1.115
LOC_Os04g35860								1.373	1.428	1.025
LOC_Os04g43160							-1.209	1.054		-1.613	-1.318
LOC_Os04g51600	1.991		2.487	1.18	2.363
AK109196	-1.051	-1.33	-1.652	-2.327	-1.345						-2.12
AK109257								-2.221	-1.201	-4.347	-1.927
LOC_Os04g56290	1.711	1.805	1.499	1.309	1.304			1.361
LOC_Os04g56430	6.272	6.026	4.937	-1.521	4.69
LOC_Os05g03574	-1.265	-1.309	-1.464	-1.764	-1.384
LOC_Os05g06110	-1.215			-1.826	-1.018
LOC_Os05g07010	-1.445			-2.97	-1.863
LOC_Os05g31580	3.066			1.314	1.504
LOC_Os05g33220	-1.303		-1.214	-2.273	-1
LOC_Os05g37050	-1.366	-1.408	-1.64	-1.995	-1.247
LOC_Os05g37350	1.656	1.579	1.408	1.129	1.128
LOC_Os05g38500	-1.292	-1.298	-1.371	-1.549	-1.224
LOC_Os05g39960			1.354	1.181	1.289
LOC_Os05g42150								3.283	3.645	2.301
LOC_Os05g48060	1.379	1.283	1.261	1.078	1.345			1.237	1.311
LOC_Os06g05390	-1.042			-1.116	-1.108
LOC_Os06g05930	-1.181	-1.015	-1.224	-2.085	-1.858
LOC_Os06g09660			1.077	1.025	1.047
LOC_Os06g13750	1.679		1.535	1.041	1.446
LOC_Os06g20010		1.627	1.523	1.097	1.202
LOC_Os06g28050	3.326	3.745	3.288	1.277
LOC_Os06g28550		-1.065		-1.622				-1.375			-1.308
LOC_Os06g45560	-1.539	-1.204	-1.519	-3.058	-2.012
LOC_Os07g01290	1.95			1.338	1.468
LOC_Os07g01590	3.036	2.2	2.201	2.162	2.44		1.646	2.639	3.246	1.875	1.612
LOC_Os07g02430	1.573	2.018	1.903	-1.16	1.864
LOC_Os07g04930	-1.336	-3.337	-2.025	-5.244	-3.029		-2.474			-4.112	-2.785
LOC_Os07g06139	1.06			1.047	1.055
LOC_Os07g12480	-1.695	-1.661		-1.849	-1.686
LOC_Os07g12770	1.28	1.303	1.246	1.092	1.184
LOC_Os07g13319	1.599		1.427	1.09	1.799
LOC_Os07g13470	-1.416			-1.843	-1.459				-1.498
LOC_Os07g18120	2.213	2.267	2.044		1.186
LOC_Os07g29860	2.314		1.237	-1.037	1.272
LOC_Os07g32530			1.127	1.078	1.089
LOC_Os07g34390	-1.09		-1.599	-2.501	-2.341
LOC_Os07g39280				1.135				1.258	1.63	1.146
LOC_Os07g41950	4.042	3.829	2.897	1.863	2.561
LOC_Os07g42880			1.368	1.051	1.16
LOC_Os07g43330	-1.194	-1.15	-1.231	-1.396	-1.147
LOC_Os07g43604	6.341	6.881	6.735	1.249	1.261		3.213	3.778	2.565	2.492	2.907
AK072234		2.85	2.612	1.706	1.912
LOC_Os08g02360	2.035	1.998	1.779	1.268	1.325
LOC_Os08g06550	-1.89	-1.741	-2.024	-2.669	-2.258
LOC_Os08g09370	-1.083			-1.63	-1.494
LOC_Os08g18894	1.597			1.005	1.027
LOC_Os08g23170	6.978	7.484	6.747	5.185	6.474
LOC_Os08g25360	1.55			1.23	1.602
LOC_Os08g32930	2.539	2.661	2.025	1.542	1.583					1.093	1.039
LOC_Os08g34220	-1.164	-1.146	-1.349	-1.974	-1.645
LOC_Os08g36390							2.058	3.097	2.692	1.809	2.154
LOC_Os08g41750	2.823	2.548	2.932	1.233	1.328				2.154
LOC_Os08g43230	-1.347			-1.513	-1.257
LOC_Os08g43300	1.784	1.495	1.752	1.457	1.314			1.659	1.506	1.138
LOC_Os08g43370	3.054	3.808	3.601	1.899	3.425
LOC_Os08g43780	1.847	2.097		1.128	1.448
LOC_Os09g07570	-1.023			-1.248	-1.213
LOC_Os09g10780	2.864	2.77	2.408	1.751	1.673
LOC_Os09g16910	1.372	1.428	1.342	1.102	1.182
LOC_Os09g21340	2.106	2.039	1.716	2.046	1.906			1.812	2.442	1.527
LOC_Os09g22010	-1.67	-1.386		-2.325	-1.147
LOC_Os09g24190	-1.89	-1.841	-2.084	-3.068	-1.837
LOC_Os09g27300	-2.076	-1.425		-3.474	-1.722
LOC_Os09g31120	2.876	2.504	2.766	1.686	1.95		2.165	2.183	2.065	1.839	1.214
LOC_Os09g33550	7.522	7.178	5.996	3.656	4.462
AK111323	2.138	2.207	2.125	1.782
LOC_Os10g07400	1.88	1.99	1.791	1.206
LOC_Os10g09690	-1.528			-2.911	-2.569
LOC_Os10g21020	-1.143		-1.549	-1.958	-1.801
LOC_Os10g29190		-1.095	-1.312	-2.1	-1.895
LOC_Os10g35850	1.187		1.124	1.04	1.048
LOC_Os11g10740	3.665	4.167	3.67	1.17
LOC_Os11g18373	-1.88	-1.427		-2.865	-1.123
LOC_Os11g24300	-1.481	-1.588	-1.793	-2.407	-1.33
LOC_Os11g32590	3.177	2.861	1.136							-1.214
LOC_Os11g34720								3.738	4.172	1.076
LOC_Os11g35540	-2.087	-1.06		-3.437	-1.803		-2.407	-2.613		-2.313
LOC_Os11g47170	-1.168	-1.598	-1.258	-3.134	-3.073		-1.652	-1.973	-2.655	-2.824	-1.093
AK062888	-1.112		-1.338	-1.828	-1.184		-1.157			-2.321	-1.614
LOC_Os12g02230	-1.368	-1.094		-2.358	-1.51
LOC_Os12g03360	2.61	2.542	2.217	1.775	1.944						1.365
LOC_Os12g05600							1.215		1.322	1.02	1.097
LOC_Os12g41124	-1.905	-1.013	-1.358		-1.261		-1.114	-1.958	-1.02	-2.177	-1.663
LOC_Os01g02160	-1.311	-1.278		-1.527	-1.355
LOC_Os01g03630	-1.119		-1.275	-1.47	-1.142
LOC_Os01g05580	3.267	3.267	2.76	1.719	2.068
LOC_Os01g05820								2.059	1.914	1.396	1.55
LOC_Os01g05960	3.382	4.561	4.241	1.946	4.162
LOC_Os01g07010	3.704	3.979	3.547	1.941	2.769
AK105556	2.447	2.57		1.153	1.331
LOC_Os01g20780	4.055	4.929	4.039	4.164	3.964		1.647	5.013	6.319	2.171	1.82
LOC_Os01g24070	-1.186		-1.336	-1.546	-1.351
LOC_Os01g29250		-1.009		-2.037	-1.637				-1.518	-1.829	-1.356
LOC_Os01g33980	-1.082	-1.174	-1.472	-1.959	-1.205
LOC_Os01g41400	-2.197	-1.191		-4.076	-1.287
LOC_Os01g47060	1.783		1.494	1.237	1.355
LOC_Os01g59680							-2.105		-1.217	-2.891	-3.608
LOC_Os01g61750	-1.052	-1.382	-1.433	-2.191	-1.367		-1.519				-1.789
LOC_Os01g62980	4.547	4.542	3.954	3.575	4.03		3.686	4.162	3.355	3.641	3.236
LOC_Os01g65600	-1.001	-1.035	-1.159	-1.366
LOC_Os01g67730	-1.069		-1.194	-1.465	-1.457
LOC_Os01g68450	-1.771	-1.696	-1.791	-2.009	-1.838
LOC_Os01g74280	-1.187	-1.086		-1.357	-1.083
LOC_Os02g02550	-1.616	-1.43	-1.668	-1.834	-1.497
LOC_Os02g09270	3.131	4.23	2.763	2.407	4.244		3.416	2.931	6.26	1.281
LOC_Os02g11110	2.359	2.103	2.541	2.172				1.977	3.951	1.251	1.043
LOC_Os02g16830	-1.021			-1.814	-1.265				-1.036	-1.648
LOC_Os02g42100	2.566	2.26		1.266	2.017		1.733		2.142
LOC_Os02g43110	-1.205	-1.062	-1.391	-1.317				-1.131	-1.36	-1.786	-1.175
AK066338	1.542	1.61	1.487	1.418	1.564
LOC_Os02g50110	3.175	3.006	3.082	1.9	1.779			2.426	2.445	2.232	1.889
LOC_Os02g50710	-1.605	-1.668	-1.483	-2.343	-2.104				-1.641
AK241174		2.377			1.527		1.212
LOC_Os03g04220	-2.056	-1.43	-2.422	-4.543	-1.097
LOC_Os03g19760	-1.064	-1.001	-1.059	-1.165	-1.084
LOC_Os03g21664	-2.226	-3.147	-2.329	-3.487	-4.307		-3.319	-2.331	-2.737	-4.275	-3.097
LOC_Os03g26210		-1.06		-2.13					-1.022	-2.047	-1.18
LOC_Os03g26980	-1.042	-1.049	-1.597	-2.125	-1.34		-1.733
LOC_Os03g37810	1.831	1.951					1.497			1.105	1.006
AK073993	-1.016			-1.352	-1.343
LOC_Os03g43880	3.069	3.668	2.04	2.417	1.893		2.025	2.172	3.933	1.028
LOC_Os03g46320		-1.128		-1.68	-1.622				-1.5	-1.801	-1.894
LOC_Os03g49580								-1.119	-1.129	-1.349
LOC_Os03g52360	-2.245	-1.732	-2.213	-3.449	-1.818
LOC_Os03g61160	3.158	3.285	2.627	1.551	2.453
LOC_Os03g61980	1.985	1.985	1.677	1.409	1.618
LOC_Os03g62760								-1.703	-1.637	-2.536
LOC_Os04g09810	-2.301	-2.319	-1.954	-2.416	-2.715		-2.273	-2.287	-1.781	-4.015
LOC_Os04g38850	-1.399	-1.317	-1.632	-1.805	-1.471
LOC_Os04g45810	2.344	2.68	1.998	2.23	2.362		2.183	2.441	2.029	1.626	2.03
LOC_Os04g46870	1.514	1.592	1.498	1.385	1.52
LOC_Os04g49270	1.469	1.338	1.351	1.043			1.033	1.429	1.509
LOC_Os04g51792	-1.846	-1.746	-1.997	-2.096	-1.834
LOC_Os04g55990	1.412	1.432	1.344	1.164
LOC_Os04g57860		-1.133	-1.585		-1.766		-1.53		-1.63	-2.771	-1.96
LOC_Os05g09740	-4.93	-4.45	-5.45	-6.641	-5.494
LOC_Os05g16160	-1.046	-1.188		-2.478	-1.643		-1.717
LOC_Os05g27100	-1.054		-1.101	-1.192
LOC_Os05g32010	-2.561	-2.265	-3.088	-3.458	-2.289
LOC_Os05g49770	2.027	2.129	2.275	1.441	1.906		1.057	2.519	2.654	1.214	1.048
LOC_Os06g07170			-1.405	-1.21				-1.154	-1.328	-2.122	-1.85
LOC_Os06g09560	3.288	2.679	3.123	1.884	2.594		2.399	2.974	2.73	2.353
LOC_Os06g13870	-1.034	-1.02			-1.18
LOC_Os06g16070	1.761	1.841		1.074
LOC_Os06g26280	2.455		2.029		1.038
LOC_Os06g36330	-1.64	-2.11	-1.582	-2.529	-2.456				-1.625
LOC_Os07g02120	-1.429	-1.386	-1.121	-2.677	-2.502		-1.016	-1.808	-2.075	-3.569	-1.829
LOC_Os07g31110	-1.283		-1.909	-2.772	-2.686
LOC_Os07g38750	-1.453	-1.223		-1.78	-1.433
LOC_Os07g39200	1.851		1.683	1.367
LOC_Os07g41340	-1.717	-1.48	-1.815	-2.031	-1.536
LOC_Os07g48710	2.798	2.652	2.431	2.074	2.248			2.39	2.89	1.916
LOC_Os08g09790	1.559	1.555	1.386	1.176
LOC_Os08g24510	2.103		1.8	1.267
AK063130	5.25	6.558	4.316	3.119	4.37		2.798	5.466	3.388	3.835	3.137
LOC_Os08g44390	1.831	2.615	2.847	1.012	1.244		1.023	1.932	2.01	1.07
LOC_Os09g08730	1.659	1.941	1.548	1.219	1.729
LOC_Os09g12240	2.926	3.988	2.305	1.743	1.667		1.716	2.205	2.375	1.479	1.43
LOC_Os09g28100	-1.058	-1.088		-1.533	-1.373				-1.065
LOC_Os09g30010		2.751	1.651	1.458				1.381	3.518	1.187
LOC_Os09g30160	2.247	1.887	1.791	1.926	1.688		1.729	2.198	2.409	1.408
LOC_Os10g04800	1.294	1.398		1.123	1.253
LOC_Os10g27340	1.253			1.184	1.185
LOC_Os10g30130	2.328		2.095		1.071
LOC_Os10g36670							-1.265	-1.799	-1.289	-2.58
LOC_Os10g40700	-3.025	-2.931	-2.733	-3.178	-2.086		-1.46	-2.886	-2.476	-5.269	-2.915
LOC_Os11g01020	1.533	1.648		1.009	1.069
LOC_Os11g10340	2.233	2.2	1.934	1.381	1.188
LOC_Os11g31470	2.81			1.28	1.258
LOC_Os11g37260	2.145	2.209	1.699	1.889	1.596		1.425	2.012	2.328	1.355
AK101982	2.112	2.202	1.711	1.14
LOC_Os12g39100	-2.238	-1.385		-2.525	-1.873			-2.078	-1.616	-2.194	-1.797
LOC_Os01g16100	3.46	3.478	3.04	2.478	2.416
LOC_Os01g28500	-1.252			-1.886	-1.923			-1.688	-1.412
LOC_Os01g28940	4.985	5.056	4.411	2.542	2.186
LOC_Os01g33480	1.923	2.024		1.544
LOC_Os01g37870	-1.328	-1.373	-1.709	-2.135	-2.199
LOC_Os01g46370	2.434	2.077	1.538	1.357	1.651		1.466	1.863	3.532	1.44
LOC_Os01g51754	2.39	2.373	2.072	1.328	1.08
LOC_Os01g52160	-1.864	-1.825	-1.7	-2.536	-2.258			-1.966	-1.287	-2.278
AK107082	-1.96	-1.877		-2.317	-2.278
LOC_Os01g56670	1.349	1.363	1.253	1.132
LOC_Os01g57030	-1.531	-1.208	-2.642	-3.462	-2.62		-2.392	-1.623	-2.078	-3.871	-2.999
LOC_Os01g60870	2.003	2.478	1.681	1.076	1.759
LOC_Os01g64410	-1.349		-1.517	-1.779
LOC_Os01g68160	2.013	2.11	1.687	1.307	1.376
LOC_Os01g69840	1.778	1.778	1.419	1.043
LOC_Os02g01300	-1.002	-1.296	-1.537	-2.584	-2.735			-1.427		-2.937	-2.987
LOC_Os02g06260	-1.471			-2.339	-2.358
LOC_Os02g07050	4.787	5.175	3.801	2.431	2.69
LOC_Os02g08440			1.8	1.313				1.658	2.225	1.493
LOC_Os02g20970	1.932		1.909	1.338	1.32
LOC_Os02g31874	-1.147	-1.131		-1.23
LOC_Os02g33850	2.952	3.236	2.774	1.734
LOC_Os02g40500	2.947	2.831	2.495	1.625	1.327
LOC_Os02g45110	1.335	1.306	1.284	1.134	1.044
LOC_Os03g13840	2.811	2.055	2.273	1.388	1.547			2.263	1.931
LOC_Os03g16500	1.386								1.35	1.307
LOC_Os03g20120	3.063	3.423	2.617	2.461	2.121		1.287	3.144	3.016	2.035
LOC_Os03g29184	4.572	4.834	3.984	2.33	2.471				3.554
LOC_Os03g41510	-1.372	-1.337	-1.51	-1.746	-1.723
LOC_Os03g43440	1.372	1.446	1.319	1.032
LOC_Os03g47140	-2.011	-2.144		-4.401	-2.946				-1.443
LOC_Os03g55770	1.925	2.125	1.46		-1.332					-1.045	-1.643
LOC_Os03g58860	-1.007	-1.552	-1.465	-2.743	-2.157				-1.521	-1.766
LOC_Os03g60560	6.156	5.356	5.556	4.396	4.103		3.676	5.548	5.74	4.608	2.906
LOC_Os04g06810	1.544	1.651	1.374	1.049
LOC_Os04g35260		2.306	1.584		1.479		1.208
LOC_Os04g42240	1.573	1.637	1.383	1.224
LOC_Os04g45290	-1.183	-1.091	-1.82	-2.602	-2.718
LOC_Os04g51330	-1.042	-1.035	-1.142	-1.329	-1.392
LOC_Os04g52630	3.051	2.932	2.855	2.084	1.581
LOC_Os04g56250	-1.672		-1.67	-2.255
LOC_Os05g32710	2.592	2.826	2.391	1.748	1.919
LOC_Os05g44916	2.149	2.061	2.028	1.35	1.015
LOC_Os05g51150	3.485	3.533	2.977	2.104	1.822
LOC_Os06g05010	-2.522	-1.314	-1.87	-2.765			-1.151	-2.963		-4.957
LOC_Os06g08450	1.522	1.568		1.295
LOC_Os06g11300	2.715	2.81	2.778	2.74	1.955					1.961
LOC_Os06g19480	2.146	2.267	2.186	1.761	1.779
LOC_Os06g22030	2.164	2.238	2.089	1.62	1.539
AK241165	-1.388	-1.269	-1.374		-2.007
LOC_Os06g28630	-1.89	-2.03		-3.51	-3.393			-2.325	-1.585	-3.108	-2.616
LOC_Os07g06090	2.666	2.665	2.507	1.825	1.428
LOC_Os07g12230	2.105	2.23		1.168	1.14
LOC_Os07g16364	-1.36	-1.114	-1.594	-1.946	-1.742
LOC_Os07g32550	2.051	2.083	1.975	1.343	1.125
LOC_Os07g46770	1.618	1.776	1.602	1.045
LOC_Os09g09600	1.508	2.068	1.389		1.455		1.597	1.225	1.964	1.154
LOC_Os09g17329	-1.594	-1.295		-3.245	-3.372
LOC_Os09g35750	2.702	3.146	1.707	1.043	1.446
LOC_Os09g39490	2.184	2.31			1.485
LOC_Os10g18084	-1.362		-1.391		-1.607
LOC_Os11g03720	2.495	2.501	2.387	1.668	1.331
LOC_Os11g06070	-1.312		-1.697					-1.279	-1.16	-1.866
LOC_Os11g06700	-1.015		-1.012	-1.228
LOC_Os11g28910	1.627		1.603		1.204
LOC_Os11g45780	-1.213		-1.202	-1.572
LOC_Os12g14360	1.529		1.519	1.183
LOC_Os12g17080	2.101	2.329	1.754	1.084
LOC_Os12g17950	2.653	2.711		1.804	1.665
LOC_Os12g31000	7.125	7.661	5.416	2.12	1.684
LOC_Os01g01484	-1.008		-1.131	-1.426	-1.507
LOC_Os01g04330	3.204	3.068	3.097	2.466				3.206	3.27	2.514
LOC_Os01g07040	3.504	4.425	3.405	1.838	2.706				3.074
LOC_Os01g17214	-1.635		-1.847	-2.666	-2.567				-1.865
LOC_Os01g18930	-1.14		-1.049	-2.11
LOC_Os01g38580	-1.295	-1.08			-2.26
LOC_Os01g39960	-1.536	-1.371	-1.503	-2.145	-2.135
AK059674	1.725	2.909	1.806	2.199			1.439			1.076
LOC_Os01g53360	1.289	1.341	1.216	1.059
LOC_Os01g53970	-1.025		-1.431					-1.495	-2.817
LOC_Os01g65200	2.113	2.152	2.08	1.628	1.494
LOC_Os01g65710	3.022	3.122	2.842	2.614	2.679
LOC_Os01g66120	2.127	2.272	2.213	1.632	1.842			2.284	1.941	1.457
LOC_Os01g68790	3.704	3.755	3.416	2.394	2.009
LOC_Os02g04810		3.407	1.771	1.559	1.731				1.989	1.13
LOC_Os02g10170	2.354	2.458			1.872
LOC_Os02g12230	-1.087		-1.087	-1.141
AK064515	1.613		1.696	1.037
LOC_Os02g16500	2.733	3.139	2.79	2.072	2.223		1.783	2.305	1.606	2.295	1.051
LOC_Os02g18720	2.18	2.611	2.19	1.418	1.823
LOC_Os02g43100	-2.075	-1.264	-1.838					-2.402
LOC_Os02g50080	-1.715						-2.476	-1.655	-1.477		-2.913
LOC_Os03g45230	2.268	2.335	2.049	1.575	1.66		1.825	2.069	1.631	1.444	1.074
LOC_Os03g51880	1.308	1.404	1.228	1.07
LOC_Os03g55230	4.05	4.04	3.573	2.373	1.569
LOC_Os03g55430	2.56	2.933	2.424	1.593
AK110992	2.2	2.924	2.164	1.261	1.325			1.801	1.006
AK073646	2.115	2.225		1.885	1.921
LOC_Os04g13170	1.448	1.607								1.194
LOC_Os04g18610	3.807	4.056	3.571	2.959	2.989
LOC_Os04g33400	1.967	2.194	1.506	1.088
LOC_Os04g34600	1.357	2.006	1.569	1.443	1.549			1.536	1.4	1.034
LOC_Os05g01120	1.432	1.599	1.422	1.008	1.074
LOC_Os05g08770	2.292	2.382	2.008	1.538	1.364		1.445	2.081	1.556	1.49
LOC_Os05g28570	3.904	4.181	3.505	2.369	1.688				2.424
LOC_Os05g35340	-1.166	-1.066			-1.566				-1.413
LOC_Os05g40300	1.695	1.738	1.599	1.304	1.11
LOC_Os06g25470	2.378	2.66	2.221	1.575
LOC_Os06g45990	1.361		1.424	1.053
LOC_Os06g46960	1.737	2.06	1.823	1.311	1.393				1.362
LOC_Os07g23550	-1.257	-1.156	-1.262	-1.467	-1.431
LOC_Os07g28810	2.961	4.979	3.529	2.677	1.82		1.088		1.222
LOC_Os07g43260	2.853	2.484	2.392	1.924	1.476			2.426	1.378	1.592
LOC_Os07g46780	-1.479	-1.183	-1.575	-1.789	-1.471
LOC_Os07g48280	-1.485	-1.216			-2.528
LOC_Os08g04010	2.769	3.369	1.598	2.212	1.89		1.766	2.868	2.239	1.273	1.505
LOC_Os08g10550	1.119	1.693		1.259	1.192			1.066
LOC_Os08g18170		2.105		1.304				1.672
LOC_Os08g29110	1.256	1.273			1.193
LOC_Os08g38600	5.203	5.533	5.538	3.619	3.184
LOC_Os09g08270	1.956	1.926	1.876	1.093	1.113			1.653	1.137
LOC_Os09g26310	2.635	2.497	2.079	1.545	1.523		1.505	2.474	2.227	1.716	1.219
LOC_Os09g32360	3.289	3.93	3.179	2.976				2.946	1.118	2.035
LOC_Os10g41860	1.882	2.573	1.583	1.408			1.025
LOC_Os11g04360	2.763	3.697	2.082	1.423	2.259
LOC_Os11g17600	2.112	3.236	2.172	1.276			1.815	1.757
LOC_Os11g24940	-1.233		-1.194		-2.4
LOC_Os11g28370	2.637	2.386		1.519	1.502			2.271	1.647
LOC_Os11g34450	1.197	1.243	1.129		1.007
LOC_Os11g42170			-1.117	-1.632	-1.204
LOC_Os12g01730			-1.077	-1.54	-1.276
AK241024				1.219	1.47			1.426
LOC_Os01g04340		4.028	1.991	1.273	1.471					1.036
LOC_Os01g10060			-1.005	-1.975	-1.412
LOC_Os01g24710	5.123	5.55	3.706	1.006	2.046				3.593	2.531
LOC_Os01g29780	1.558	1.613	1.355	1.086				1.363	1.117	1.258
LOC_Os01g34040	-2.185	-1.441	-2.209	-2.676	-1.84
LOC_Os01g46260			-1.831	-2.378	-2.033
LOC_Os01g50880			2.318	1.16	1.858
LOC_Os01g57240			1.377	1.1	1.358
LOC_Os01g70860	3.614	3.533	3.403	2.112	2.018				3.655
LOC_Os02g03640	1.603	2.11	1.534					1.312
LOC_Os02g27000	2.245	2.576	2.359	1.439	1.374
LOC_Os02g28310	1.325	1.524	1.212				1.046
LOC_Os02g33050	-1.199		-1.285	-2.092					-1.151
AK241608	1.951	2.187		1.665	1.84
LOC_Os03g08270	-1.259	-1.041	-1.283	-1.403	-1.149
LOC_Os03g19550	3.139	3.875	2.799	1.958	2.097
LOC_Os03g50340			1.599	1.052	1.148
LOC_Os03g55110	1.313	1.414	1.251	1.157	1.225
LOC_Os03g55150			1.909	1.335	1.433
LOC_Os03g58260	-1.082	-1.012		-1.209
LOC_Os04g02880		2.456	1.05					-2.305
LOC_Os04g55120	-1.007		-1.559	-2.386	-3.191
LOC_Os04g59560	1.287	1.405	1.204	1.066
AK241102	1.744	2.022	1.691	1.369	1.551
LOC_Os06g30820	1.643	1.882	1.407	1.155	1.054
LOC_Os06g43800	-1.918	-1.704	-1.832	-2.202	-2.066
LOC_Os07g05800	-1.053	1.461	-1.37	-1.919	-1.556			-1.23			-1.829
LOC_Os07g07040	2.72	2.725	1.445	1.54	1.683		1.548	2.9	2.411	1.507
LOC_Os07g07820	1.307	1.529	1.206	1.003
LOC_Os07g13490		-1.678	-1.891	-2.004	-1.797					-1.848
LOC_Os07g29370	1.79		1.918	1.385
LOC_Os07g38850	-2.336	-2.195	-2.353	-2.431	-2.315
LOC_Os07g41280	1.565	1.667	1.477	1.326	1.268
LOC_Os07g47590	1.038	1.219	1.076					1.022	1.06
LOC_Os08g23720	3.117	4.178	2.115	1.514	1.519
AK100866	1.417	1.686	1.305	1.045	1.128
LOC_Os10g07300	-2.086	-1.879		-2.462
LOC_Os10g25450	-1.647		-1.043	-2.873	-2.647
AK243132	-1.606	-1.344	-1.679	-1.839	-1.621
AK066442	-1.07		-1.375	-1.526	-1.722		-1.668		-1.398		-1.203
LOC_Os11g38640	4.278	5.235	3.737	2.314	1.649
LOC_Os12g22620	1.717	2.032	1.476	1.162
LOC_Os01g59520	2.037	2.386	2.127	1.306	1.302
LOC_Os02g06580	1.342		1.38	1.258
LOC_Os02g18920	4.914	4.798	4.515	3.571	2.258
LOC_Os02g20210	1.836		2.063	1.073
LOC_Os02g31090	1.234	1.316	1.24	1.101
LOC_Os02g37550	-1.415	-1.113	-1.533	-1.726					-1.653
LOC_Os02g39764	1.591	1.917	1.492	1.122
LOC_Os02g54490	1.901	2.394	1.692		1.01
LOC_Os03g10080	-1.814	-1.654	-1.783	-1.93	-1.832
LOC_Os03g12660	-2.249	-1.975	-2.416	-2.778	-2.898
LOC_Os03g18280	1.969	2.547	1.591		1.075
LOC_Os03g25380	2.913	3.536	3.293	2.162	2.452
LOC_Os03g52370	3.809	4.512	3.406	1.274	1.58			2.794	1.427	2.697	1.016
LOC_Os03g53150	1.719	2.145	1.425	1.102
LOC_Os04g22100	1.725	2.225	1.763	1.101
LOC_Os04g41110	2.555	2.537	2.41	1.914	1.315
LOC_Os04g49520	2.088	2.51	1.884	1.52	1.255
LOC_Os05g23800	1.828	2.357	1.763	1.639	1.981
LOC_Os05g31720	2.592	2.694	2.61	1.808	1.212
LOC_Os06g06310		2.522	1.896	1.43	1.415				1.72
LOC_Os06g06470	1.374	1.638	1.342	1.168	1.288
AK103538	1.812	1.969	1.773	1.239	1.009
LOC_Os07g12050	-1.354	-1.11			-1.946		-1.716	-1.344	-1.984		-1.519
LOC_Os08g09720	2.445	3.272	2.07	1.473
LOC_Os08g32330	2.317	3.444	1.978	1.596	1.746
LOC_Os09g02540	1.489	1.786	1.545	1.071
LOC_Os09g20320	1.502	1.681			1.063
LOC_Os09g27040	1.652	2.484	1.697	1.741				1.859	1.416	1.216
LOC_Os09g32440	2.688	2.767		1.956			2.286	2.719
LOC_Os09g33730	2.363	2.806	2.336	1.517	1.057
AK072188	2.33	3.281	2.457	1.188	1.254
LOC_Os09g36630	3.058	3.528	3.895	1.5	1.312
LOC_Os10g03850	1.922	2.487	1.808	1.577
LOC_Os10g06710	1.733	2.133	1.711	1.45	1.4
LOC_Os10g33630	2.789	2.935	2.807	2.447	2.279
LOC_Os10g36690	1.267	1.424	1.374	1.008
LOC_Os10g40810	-2.053	-1.287	-1.984	-2.924	-3.226
AK101304	2.259	2.609		1.822
LOC_Os11g10000	2.52	2.676	2.474	1.939	1.491
LOC_Os11g17560	2.128	2.776		1.365
LOC_Os11g19210	-2.199		-1.593	-3.378
LOC_Os11g24540	1.474	1.881	1.413	1.246
LOC_Os11g29350	1.399	1.532		1.229	1.237
LOC_Os11g35080	-2.286	-1.865	-2.35	-2.582	-2.701
LOC_Os12g44090	1.439	1.962	1.465	1.189				1.5	1.518
LOC_Os01g04920	-1.778	-1.227	-1.84	-1.991	-1.706
LOC_Os01g28690	1.688	1.785	1.619	1.482	1.249
LOC_Os01g46230	1.605	2.497	1.403	1.053
LOC_Os01g59870	-1.578	-1.288		-1.959
LOC_Os01g66730	1.847	2.18	1.939	1.532	1.424
LOC_Os02g01560	-1.288	-1.203						-1.303	-1.326
LOC_Os02g01610	1.862	2.009	1.822	1.713
LOC_Os02g03930	1.646	2.232	1.873	1.093
LOC_Os02g07190	2.275	2.787	2.673	1.782	1.738				1.325
LOC_Os02g13370	3.408	3.58	3.585	2.451	1.884
LOC_Os02g19650	2.091	2.873	2.342	1.32	1.021
LOC_Os02g33610	2.122	2.426	2.185	1.837	1.71
LOC_Os02g47320	1.963	1.919	2.081	1.639	1.397
LOC_Os02g55100	2.953	4.553	3.1	2.113	2.822
LOC_Os03g02040	-1.137		-1.204	-1.477	-1.766
LOC_Os03g02070	1.106	1.661	1.408					1.031
LOC_Os03g08350	2.096	2.818	1.883	1.485
AK111380	2.491	2.642	2.47	2.12	1.846
LOC_Os03g42020	1.572	1.744	1.816	1.199	1.181
LOC_Os03g61120	1.397	1.561	1.453		1.065
LOC_Os03g61590	1.253	1.39	1.245	1.156
LOC_Os04g27700	2.772	3.014	3.031		1.534
LOC_Os04g40630	2.495	3.067	2.626		1.003
LOC_Os04g48710	1.789	1.908	1.759	1.576	1.484						1.154
LOC_Os04g52870	1.327	1.339	1.419		1.128
LOC_Os04g54080	-1.255	-1.178	-1.241	-1.384	-1.494
LOC_Os05g08510	1.565	1.664	1.8		1.008
LOC_Os05g33270	1.399	1.477	1.332	1.244	1.107
LOC_Os05g41400	1.589		1.695		1.045
LOC_Os06g03950	2.109	2.743	2.069		1.231
LOC_Os07g07260	-1.106	-1.033			-1.235
LOC_Os07g36940	1.112		1.139		1.004
LOC_Os07g40290			1.83	1.094	1.178
LOC_Os08g06050	1.974	2.719	1.805	1.51	1.194
LOC_Os08g24750	1.854	2.551	1.819	1.274				1.827	1.122	1.48
LOC_Os08g40200	1.217	1.213	1.315	1.076	1.013
LOC_Os08g41540	3.248	2.961	3.26	2.792	1.949
LOC_Os10g08754			-1.283	-1.969	-1.934
LOC_Os10g20710	2.583	2.927	2.415	2.16	1.724
AK241514	1.593	1.971	1.527		1.259
LOC_Os10g42760	1.5	1.503	1.725		1.022
AK108764	2.032	2.366	2.066	1.715	1.346
LOC_Os11g14260	1.709	2.05	1.721	1.452	1.072
LOC_Os11g38250	2.93	3.375	2.976	2.181	1.265		1.962
LOC_Os12g22370	1.209	2.528	1.581		-1.05
LOC_Os12g38750	1.517	1.488	1.525	1.354	1.078
LOC_Os01g45840	4.04	4.179	3.918	3.141	1.625
LOC_Os01g70050	2.243	2.464	2.241	1.923	1.5
LOC_Os02g12710	3.744	3.739	3.81	2.747	1.021
LOC_Os02g25780	1.485	1.625	1.471	1.266	1.032
LOC_Os03g06460	2.774	3.36	3.055				2.512		2.376
LOC_Os05g45100								1.745	1.768		1.032
LOC_Os01g02990								-1.178		-4.671	-2.567
LOC_Os01g14240								-1.081		-2.32	-1.252
LOC_Os01g24950								-1.03		-1.512	-1.111
LOC_Os01g74380								-2.003		-2.776	-2.317
LOC_Os03g04640		2.108		1.064	2.13
LOC_Os03g06710		-1.018	-1.812	-2.208	-1.128
LOC_Os03g29194		2.117		1.381	1.693
LOC_Os04g22330		1.68		1.491	1.564
LOC_Os04g31880								-1.016		-1.989	-1.365
LOC_Os05g27360	-1.733	-1.317		-2.22	-1.198
LOC_Os06g17900		-1.107	-1.769	-2.247	-1.028				-1.615
LOC_Os06g42320			-1.101	-1.899	-1.31
AK241491			1.591	1.566				-1.351		-1.006	-1.68
LOC_Os07g19580								-1.124		-4.362	-1.688
LOC_Os07g26910			1.208	1.132				1.131
LOC_Os07g34490		-1.026		-1.23	-1.079
LOC_Os08g08150		-1.163		-1.758	-1.244
LOC_Os08g08560								-1.523		-3.44	-2.045
LOC_Os08g10604			-1.568	-2.449	-1.629
LOC_Os08g18910		1.363		1.159	1.245
LOC_Os08g37920			1.266	1.031	1.112
LOC_Os08g39170		-1.222		-2.98	-1.925
LOC_Os08g41500			-1.256	-1.61	-1.291
LOC_Os09g13430		2.2		1.576	1.937
LOC_Os09g17660			-1.215	-2.024	-1.443
LOC_Os09g21880			1.419	1.166	1.409
LOC_Os09g38910								2.335		1.932	2.23
LOC_Os10g09820		1.151		1.085	1.125
LOC_Os10g10000			-1					-2.13		-1.842	-2.917
LOC_Os10g17790			-1.557	-1.916	-1.671
LOC_Os10g21460			-1.164	-1.181	-1.165
LOC_Os10g31820			1.355	1.204	1.298
LOC_Os10g40400								1.543		1.181	1.48
LOC_Os11g06240			2.799	1.558	2.779
LOC_Os12g02940		-1.175		-1.489	-1.459
AK242018			-1.419	-1.663	-1.628
LOC_Os01g49820			1.533	1.307						1.057
LOC_Os01g60820							-1.906	-1.697	-1.551		-2.439
LOC_Os03g41150							-1.69	-1.216	-1.084		-2.602
LOC_Os06g14540		-1.364		-3.163	-3.593				-1.865	-3.504	-2.125
LOC_Os07g27380	-1.548	-1.548	-3.047	-6.113	-3.671		-1.093		-3.582	-5.883	-2.399
LOC_Os08g16900	-2.145		-1.462	-3.016
LOC_Os09g17860		-1.146	-1.023				-1.799	-1.707	-1.135
LOC_Os10g40280	3.626	3.913	4.04	3.091	3.418
LOC_Os11g01730	-1.183	-1.986	-1.247	-2.47	-1.964				-1.791	-1.561
LOC_Os11g24374	-1.829	-1.274	-2.122	-2.995	-2.965		-2.629	-1.085		-3.242	-1.629
LOC_Os12g43870	1.851		2.063	1.454	1.554				1.678	1.568
AK109301	2.126	2.533	2.778	1.262
LOC_Os01g26060	2.21		2.575	1.742
LOC_Os01g31760	-1.59		-1.461	-1.777
LOC_Os01g51190	1.487	1.424	1.633	1.31	1.311
LOC_Os01g55170	1.199	1.293		1.111
LOC_Os01g55650	1.643	1.643	1.799		1.373
LOC_Os01g57560	-1.586	-1.128	-1.07	-2.288	-2.313
LOC_Os01g66160	-1.32			-1.537	-1.499				-1.307
LOC_Os01g73770			-1.315	-3.711	-2.99			-1.447		-4.385	-1.986
AK064416	1.784	1.999		1.576
LOC_Os02g38740	-1.444	-1.224		-1.733	-1.882
LOC_Os02g40610		2.049	2.117	1.375	1.462
LOC_Os02g47744	-1.74	-1.565	-1.402	-2.183	-2.195
LOC_Os02g50740	-1.524		-1.136	-1.332	-1.941				-1.648	-1.877	-1.504
LOC_Os02g58320	-1.054		-1.355	-1.737	-1.27			-1.037
LOC_Os03g03860	1.808	1.882	2.253	1.188	1.372
LOC_Os03g04050	1.413		1.726	1.005	1.046
LOC_Os03g12879	3.628	2.177	4.311	1.661					2.587	2.596
LOC_Os03g20230		-1.562	-1.228	-1.708	-1.484			-1.267	-1.568	-2.134	-1.184
LOC_Os03g21940	1.529		1.905	1.143
LOC_Os03g25810	-1.592	-1.371		-1.835
LOC_Os03g27070	1.433	1.347	1.711	1.14	1.094
LOC_Os03g30460	1.422	1.422	1.549	1.266	1.327
LOC_Os03g48450	1.65	2.183	2.008	1.238	1.652
LOC_Os03g52390	1.529	1.775	1.609							1.393
AK071866	-1.067	-1.011		-1.128
LOC_Os04g01510			2.422	1.749	1.056		1.907	1.495	1.672	1.321
LOC_Os04g08820	1.352	1.55		1.12
LOC_Os04g28540	1.462	1.704		1.192
LOC_Os04g32150	-1.315	-1.189	-1.168	-1.522	-1.501
LOC_Os04g46310	1.68	1.758	2.034	1.281	1.406				1.266
LOC_Os04g51610	2.137	2.426	2.18	1.685	1.889			2.391	1.726	1.197
LOC_Os04g55490				-2.427	-1.28			-1.573	-1.912		-1.977
LOC_Os05g06990	2.284	2.481	2.928	1.914	2.07			2.538	2.577	1.431	1.284
LOC_Os05g11920	1.661			1.031						-1.661
LOC_Os05g15330	1.537	1.723		1.394
AK242713	-1.644	-1.093	-1.268	-2.098	-1.969
LOC_Os06g11800	1.778		1.842	1.699
LOC_Os06g13530	2.745	3.014	3.465	1.862	2.428
LOC_Os06g13570	1.022		1.042	1.002
LOC_Os06g14030		1.026	1.93						-1.533	-1.578	-1.412
AK241492			-1.131	-1.924			-1.104	-1.378	-3.264	-4.793	-1.824
LOC_Os06g27820	2.514	3.043	3.164	1.639
LOC_Os06g32610	2.377	3.339	3.226	1.471	2.957
LOC_Os06g35670	1.197	1.386	1.331	1.035
LOC_Os06g43080	2.894	2.704	4.435	1.664	2.108
LOC_Os07g15450	-2.176	-2.199	-1.294	-3.034	-2.2
LOC_Os07g28260	4.225	4.286	4.367	4.043	4.036		3.113	4.512	3.412	3.338	2.952
LOC_Os07g42300	2.326	2.915	3.068	1.512	1.769
AK102097	2.043	1.971	2.77	1.358
LOC_Os07g49510	-1.19	-1.066							-1.257
LOC_Os08g02590	2.487	2.484	3.019	2.042	1.712
AK243508			-1.07	-2.355	-2.361
LOC_Os08g16740	3.752	5.01	3.988	3.094	3.383		2.806	4.092	2.209	2.241
LOC_Os08g18974	4.915	4.864	4.565	4.88	4.802		2.955	4.946	3.771	3.757	1.381
LOC_Os08g20492			2.689	1.089	1.089
LOC_Os08g40020	1.944	2.448	2.209	1.606	1.093						-1.235
LOC_Os09g16990	1.906								2.605	1.088
LOC_Os09g25810	4.103	4.016	3.93	2.811	1.857		3.014	3.675	2.194	2.296
LOC_Os10g36270	-1.666	1.025		-4.484			-3.205			-2.891
LOC_Os11g09040		2.83			1.719					1.549
LOC_Os11g09130	-1.608	-1.677	-1.179	-2.678	-1.472		-1.713				-2.385
LOC_Os11g09620	3.33	3.055	4.385	2.005	3.332
LOC_Os12g03094				-1.198	-1.197			-1.176	-1.23	-1.283
LOC_Os12g10190	1.475	1.475	1.938		1.258		1.184		1.112	1.266
LOC_Os12g11420	-1.338	-1.27	-1.002					-1.182		-2.287	-2.277
LOC_Os12g25690			1.439	1.062				1.283
LOC_Os12g32010	-1.093			-1.076			-1.893			-1.858
LOC_Os01g02900	-1.378	-1.269						-1.493
LOC_Os01g03720	3.232	4.087	3.639	4.596	3.103		1.824	3.533	2.581	2.937	1.524
LOC_Os01g13060	1.114	1.275	1.585	1.055	1.09			1.133
LOC_Os01g19130	1.612	1.364	1.504	1.609	1.496			1.707	1.603	1.131
LOC_Os01g21320	1.798	1.732	1.934	1.634	1.503
LOC_Os01g47190	2.722	2.451	2.556	2.61	2.678		1.658	2.756	2.044	2.199	1.293
LOC_Os01g52730	1.655	1.553	2.037	1.242	1.269
LOC_Os01g53330	-3.567	-3.721	-2.845	-4.271	-3.629
LOC_Os01g56540	1.648	2.193	2.038	1.646	1.473		1.138	1.833
LOC_Os01g61440	1.717	2.071	2.177	2.314	2.341			1.628	1.698	1.538	1.185
LOC_Os01g62770	3.122	3.854	4.443	3.304	3.128		1.736	3.635	2.995	2.075	1.537
LOC_Os01g74600	2.651	2.775	3.18	2.251	1.713						1.026
LOC_Os02g02830	-1.49	-1.134	-1.362	-1.49	-1.105					-1.497
LOC_Os02g10100			2.065		1.204				1.074	1.077
AK109224		2.229	2.758	1.689	2.128					1.572
LOC_Os02g26720	5.628	4.715	6.233	5.979	5.517		4.534			4.431	4.72
LOC_Os02g32620	-1.529	-1.441	-1.063	-1.209	-1.244			-1.38	-1.271	-2.296
LOC_Os02g35940	2.112	1.958	2.42	1.804	1.909
LOC_Os02g45420	3.785	4.331	5.001	2.006	2.028			4.105	2.666
LOC_Os02g50350	2.247	2.425	2.715	2.606	2.439				1.572	1.467	1.687
LOC_Os02g53410	2.416	2.281	2.935	1.974	1.312				1.445	1.716
LOC_Os03g04100				1.466					1.659	1.282
LOC_Os03g16170	3.202	3.267	3.263	2.89	2.991		2.456	3.489	2.959	2.847	2.393
LOC_Os03g18970	1.604	2.154	3.139	1.045			1.271	1.582	1.214	1.572
LOC_Os03g19270	6.291	5.537	6.467	6.411	4.053		3.848	6.362	5.874	4.462	2.495
LOC_Os03g21060	2.398	1.97	3.368	2.932	3.295				1.506	1.122	1.129
LOC_Os03g36960	1.32	1.484					1.145
LOC_Os03g52910	2.22	2.01	2.916	2.327	1.704					1.739
LOC_Os03g55670	3.058	3.097	2.943	2.887	2.868				1	1.713	1.116
LOC_Os03g57050	-2.127	-2.235	-1.7	-2.377	-1.925					-2.402
LOC_Os03g58850	2.486	3.162	3.497	2.019	2.35		1.864	3.054	2.319	2.341
LOC_Os04g08640	2.338	4.023	3.259	2.932	2.511				3.373	1.03
LOC_Os04g12678	3.239	4.153	4.868	2.12	2.945		1.28	4.667	3.213	3.416	3.424
LOC_Os04g43410	1.788	2.505					1.153
LOC_Os05g03090	1.436	2.407			2.234					1.238	1.842
LOC_Os05g08460	1.837	2.205	4.182	2.362	2.903			1.174	1.64	1.024	1.452
AK242987	2.126	1.8	2.615	2.465	1.269					1.565
LOC_Os05g37520	2.222	2.849	2.519	2.606	2.291		2.027	2.552	1.742	1.786
LOC_Os05g43830	1.519	1.605	2.25	1.186	1.144		1.145		1.469
LOC_Os05g43910	1.764	2.668	2.746	2.042	1.85		1.412	2.35	1.838	1.044
LOC_Os06g44430	-2.454	-1.589	-2.007	-1.998	-2.48		-2.93	-1.56	-2.5	-3.052	-2.228
LOC_Os06g48520	-1.525			-1.499	-1.83		-2.016		-1.235	-1.695
LOC_Os07g03810	2.948	3.216	3.639	2.403	2.842						1.057
LOC_Os07g38290	1.646	1.649	1.743	1.379	1.427		1.031	1.957	1.593	1.425	1.264
LOC_Os07g39270	2.139	2.139	2.572	2.724	2.815		1.267	2.215	2.175	1.34	1.787
LOC_Os07g41590	1.873	2.036	1.998	2.133	1.788		1.164	2.18	1.737	1.572
LOC_Os08g29940	1.534	1.806	1.848	1.53	1.553		1.331				1.025
AK241413				1.825	2.173		1.245			1.376	1.297
AK107092	1.741	3.042	3.739	2.721	2.489		1.143	2.841	1.477	1.197
LOC_Os01g11150							1.562	2.897	2.843		1.333
LOC_Os02g17130	1.562			1.364	1.677
LOC_Os03g63390	-1.568	-2.231	-2.012	-3.016	-1.052
LOC_Os04g58040	-1.289	-1.253		-1.619	-1.06
LOC_Os07g25440		1.193	1.165	1.124	1.217
LOC_Os08g09750	3.173	4.194	2.774	3.926	1.88		1.478	1.255		1.554	2.01
AK241869	1.752	2.861	1.793		2.103				1.15
LOC_Os09g31270	2.509	2.4	2.552	2.599	2.575			1.264	1.493	1.375	1.391
LOC_Os11g05780	-1.897	-1.372	-2.198	-2.241	-1.652
LOC_Os11g32100	3.553	4.193	3.259	2.621	1.671		1.346	1.104	1.502
LOC_Os11g36200	-2.064			-3.283	-2.09		-1.649			-3.555	-2.118
LOC_Os11g39220	2.728	2.315	2.331	2.369	2.382			1.095	1.857	1.196	1.466
LOC_Os01g21144	5.504	4.215	4.867	3.705	2.715			1.173	1.549	1.531
LOC_Os01g62260	4.787	4.302	4.536	3.762	4.002		2.352	1.189	1.264	1.911	1.339
LOC_Os01g64670	3.068	2.976	2.643	2.433	2.137			1.236	1.211	1.283
LOC_Os01g73220	4.142	5.146	2.751	2.796	3.778		2.082		1.402
LOC_Os02g42780	4.395	4.395	4.171	2.312	3.08		2.814	1.721	2.077		1.668
LOC_Os02g46180	4.693	4.45	4.218	4.235	4.042		2.893	2.229	1.917	2.442	1.158
LOC_Os03g16900	2.76	3.351	2.898	1.974	2.009				1.064		2.203
LOC_Os03g48760	2.606	2.658	2.438	1.998	1.961				1.016	1.644	1.02
LOC_Os04g05780								-1.492		-2.043	-1.494
LOC_Os04g09540	3.525	4.754	3.71	2.813	2.692				1.679
LOC_Os05g02450	3.729	3.642	3.095	1.932	2.342				1.058
LOC_Os06g07820	1.702	1.673	1.691	1.47	1.135				1.276
LOC_Os06g40570	2.163	3.629	2.49	1.767	1.994			1.206	1.056		1.06
LOC_Os01g16660	2.116	2.543	2.106	1.606	1.87			1.075
LOC_Os01g20030	4.998	4.662	4.789	2.864	3.438			1.955	2.708
LOC_Os04g51150	1.304	1.596	2.388	1.791	1.495		1.002		1.115	1.209
LOC_Os05g25060	1.102	1.415	1.444					1.072
LOC_Os08g44340	1.733	1.57	2.125	2.151	2.096		1.163	1.638	1.969	1.299	1.355
LOC_Os09g21840	2.365	1.832	2.052		1.256
LOC_Os09g32030	1.741	1.953	1.7	1.402	1.272			1.089
LOC_Os10g07480	1.155	1.694					1.057	1.171
LOC_Os10g39830	3.164	3.4	3.123	2.189	1.782			1.158
LOC_Os02g10780				1.765	1.751					1.143
LOC_Os02g12750	2.559	2.646	2.235	3.129	2.806		1.169	2.836	2.914	1.858
LOC_Os02g45620							1.007	1.205	1.283
LOC_Os06g42930	2.955	2.841	2.861	2.492	2.231			2.221	2.807
LOC_Os03g61920	2.11	2.165	2.374	2.652	2.596				1.67	1.292	1.52
LOC_Os03g62150	3.242	3.102	2.545	3.501	2.733		1.351		1.96	1.668
LOC_Os01g54969	1.826	1.432		1.383	1.803
LOC_Os03g51984	1.272	1.229	1.148				1.047
LOC_Os05g13620	1.834	1.362	1.373						-1.108
LOC_Os08g07550		3.117	3.121					2.81
LOC_Os01g55880	-1.007		-1.157	-1.368	-1.631
LOC_Os02g34730	1.367	1.399	1.345	1.316	1.259
LOC_Os01g04250	3.862	3.889	2.851	1.848	1.107
LOC_Os02g19440	-1.126		-1.218	-1.33	-1.451
LOC_Os03g35886	-1.531	-1.908	-1.595		-2.235
LOC_Os04g12669	3.029	4.808	4.056	3.043	2.75		1.357	1.155	3.429
LOC_Os01g40870	-1.47	-1.085						-1.5
LOC_Os01g43570	1.852							-1.923	1.061	-1.694
LOC_Os06g43750	2.136			1.244	1.172
LOC_Os08g07930							1.411		2.886	1.532
LOC_Os01g01730	-1.498			-1.982	-1.167
LOC_Os01g53120							1.266	1.896	2.081
LOC_Os03g25440									1.893	1.333	1.786
LOC_Os05g46380	1.422	1.671	1.213	1.099
LOC_Os10g33200									1.038	-1.689	-1.09
LOC_Os01g05810									1.645	1.435	1.215
LOC_Os02g56820	1.92	1.863	1.784	1.711	1.953
LOC_Os01g24820	4.439	4.203	3.584	3.652	4.473		3.329	4.709	4.088	4.428
AK108784	-1.478	-1.478	-2.012	-2.258	-1.371
LOC_Os10g26150	2.833	2.216	1.755	2.09	1.618		1.041	1.438	2.264	1.449
LOC_Os12g16510	4.227	1.743	2.337				1.265	1.518		1.522	1.577
LOC_Os01g62050	1.43	1.481		1.138				1.156
LOC_Os03g14050	3.676	4.268	2.499	2.58	2.378		1.921		2.351
LOC_Os03g25289	1.999			1.095				1.304
LOC_Os05g09500	1.459	1.279	1.25				-1.119	-1.091
LOC_Os05g40050	2.202	2.644	2.041	1.895	2.006		1.209	1.537	1.252
LOC_Os05g50570	2.937	3.125	3.27	2.074	2.543		1.176	1.758	1.32
LOC_Os07g07240	1.332	1.433			1.315				1.229
LOC_Os07g28830	2.332	1.693	2.307	1.541	1.663		1.324				1.962
LOC_Os07g42626	4.164	4.309	3.795	3.914	3.57		2.847	3.402	3.016	3.306	1.742
LOC_Os08g04450	1.958	2.183	2.136	1.805	1.908		1.171				2.016
LOC_Os01g04160	5.733	5.356	4.951	4.432	3.74		1.853		2.77
AK111320	2.931	1.432	1.182	1.125	1.066		-1.656				-1.201
LOC_Os01g40480	2.492	2.402	3.035	1.819	1.419				1.296
LOC_Os01g54700	2.289	2.216	2.322						1.252
LOC_Os02g06400	2.177	2.194	2.214	1.998	1.479		1.001
LOC_Os02g57840	4.737	5.007	4.348	4.418	4.161		2.769	4.637	4.155	4.699	2.255
LOC_Os03g15750	1.351	1.458	1.376	1.241	1.179				1.014
LOC_Os03g20090	2.094	2.039	1.78	1.963	1.07		1.023	1.775	1.806	1.679
AK240697	4.521	4.616	5.083	3.416	3.327		1.366		2.315
LOC_Os04g58980	2.999	2.946	2.11	2.451			1.253		1.65		1.998
LOC_Os06g20870	1.726	1.42	1.827		1.02		1.214
LOC_Os07g01380		-1.023	-1.15		-1.3				-1.609
AK119370	1.873	1.712	2.136		1.209
LOC_Os09g04960	1.692	1.659	1.618		1.318			1.113	1.161
LOC_Os10g38060	5.02	4.417	5.342	2.609	3.634			2.066	2.049		1.706
AK105502	4.792	4.791	5.293	3.412	3.215				1.897
LOC_Os02g38990	1.845	1.775	2.034		1.454
LOC_Os05g39970	-1.254		-1.488	-2.018	-1.731				-2.392
LOC_Os11g41330	1.896			1.352	1.308
LOC_Os07g19000	3.699	3.814	4.408	3.391	1.991		2.479	1.471	2.069	2.511	2.97
LOC_Os02g12830	-2.09	-2.346	-1.377	-2.715	-1.855
LOC_Os11g38280	-1.036	-1.475	-1.416	-3.233	-1.16		-1.103		-1.419
LOC_Os02g01380	1.9	1.72	2.131	1.572	2.081						1.593
LOC_Os12g10850	2.579	2.581	3.641	1.793	1.59
LOC_Os12g43363	-1.341	-1.423		-1.711	-1.934		-1.475	-1.773	-1.538	-2.148	-1.542
LOC_Os01g14120	2.222	2.671	3.468	1.173
LOC_Os01g48140	1.98	2.582	2.495	1.452	2.437
LOC_Os05g33400	1.67	1.688	2.169	1.283	1.39
LOC_Os05g42140	1.97	1.955	1.673	2.084	1.239					1.115
LOC_Os06g04080	2.101	2.148	3.11	1.304	1.662
LOC_Os06g11170	1.425	1.419	1.751	1.194	1.237
LOC_Os03g30950	3.513	4.443	4.391	4.558	4.231		2.009	5.102	3.404	2.726
LOC_Os03g46710	2.103	1.912	2.122	1.994	1.589		1.272	2.337		1.859
LOC_Os03g55470							1.061		1.441	1.106
LOC_Os07g07930	1.718	1.48	2.656	2.127	1.601					1.075
LOC_Os08g35210		-1.363	-1.084	-1.834	-1.545
LOC_Os06g49300			-1.666	-2.601	-1.657
LOC_Os01g57430							-2.289	-2.523	-1.855	-2.94	-2.065
LOC_Os02g17870	3.073	3.228	2.665	1.792	1.855			1.131
LOC_Os03g16560							-1.106	-1.913	1.066	-1.926	-1.089
LOC_Os04g33640	-1.468	-1.835		-1.989	-1.379
LOC_Os04g56560									2.096	1.716	1.668
LOC_Os06g49090	2.032	2.012	1.896					1.032
LOC_Os06g50890	3.437	2.93	2.523	1.25	1.069			1
LOC_Os07g46380								1.018	1.216	1.003
LOC_Os08g20660	1.405	1.277	3.168	1.459	1.768		1.009	1.099	3.128	1.178	1.123
LOC_Os12g07840	1.982	2.346	1.751		1.475
LOC_Os12g35490	6.142	5.462	4.814	3.683	3.92
AK062877	-2.126	-2.284	-3.13	-3.721	-2.653
LOC_Os01g26876	1.682	1.742	1.393	1.182
LOC_Os02g07000	1.254	1.241		1.023
LOC_Os02g08170	1.874	1.874	1.624	1.441
LOC_Os02g43410	5.454	4.733	3.02	1.585	4.244
LOC_Os03g47896	3.686	3.216	3.076	2.471	2.288
LOC_Os03g52450	-1.061	-1.142	-1.287	-1.426	-1.188
LOC_Os05g18604	-1.029	-1.376		-1.929	-1.456		-2.151			-1.272
LOC_Os05g37720	2.615	2.606	2.119	1.771	3.44		1.921		2.169	2.31
LOC_Os05g38760				-1.285	-1.236			-1.276	-1.063
LOC_Os07g48510	2.652	1.879	1.991	1.259	1.226				1.302
LOC_Os09g30260	2.853	3.052	1.801	1.245	1.653		1.391	1.301	1.611
LOC_Os10g25400	2.794	2.65	2.186	1.708	1.726
AK107940	2.714	2.201	2.714	2.192	1.934			1.156	1.259	1.574
LOC_Os12g37690	5.935	5.99	3.539	4.547	5.527		2.057	3.059	2.174	3.28	2.595
AK063634	9.366	8.569	7.025	7.161	8.072		6.024	6.275	6.256	6.416	5.262
LOC_Os04g33920	8.476	8.577	8.175	7.693	8.309		5.588	6.305	5.814	7.051	6.545
LOC_Os07g13830	4.945	4.379	4.114	4.617	4.747		1.156		2.473	2.529
LOC_Os09g15480	8.868	8.944	7.981	7.197	7.901		3.892	1.406	5.409	5.061	4.677
LOC_Os11g01875	2.624	1.968		1.438	1.985		1.001	1.042		1.773	1.807
LOC_Os01g06310	6.433	6.433	6.132	6.247	6.222		3.305	4.204	2.705	4.592	3.276
LOC_Os01g09100	2.036	2.119	3.164	2.473	2.915		1.44	1.053		1.362	1.062
LOC_Os01g42860	5.438	5.061	4.928	4.963	4.58		1.433	2.106	1.616	3.101	2.278
LOC_Os01g56070	2.058	1.879	1.987	1.859	1.787			1.063	1.442	1.351
LOC_Os01g59780	4.875	4.039	4.615	4.346	5.218			2.86	4.04	2.744
LOC_Os04g44150	4.535	5.354	4.633	5.329	5.143		3.394	3.58	1.358	2.905	2.805
LOC_Os05g03480	1.43	1.502	1.725	1.975	1.882					1.009	1.02
LOC_Os08g23960	4.168	4.759	4.379	5.015	6.414		1.972	2.86	3.733	3.06	1.582
LOC_Os01g66720	2.356	2.124	1.622	1.936	1.766		1.325	1.297		1.391
AK241064	4.955	2.516	4.799	3.561	4.27		1.782	2.521	2.429	2.866	1.469
LOC_Os02g37180	3.834	2.624	3.285	3.197	2.891		2.046	1.714	2.46	2.393	1.702
LOC_Os03g21260	5.05	4.792	4.839	4.138	3.965			1.798	3.256		-1.387
LOC_Os04g31730	2.212	2.238		1.643			1.289		1.407
LOC_Os05g13970	6.639	4.991	3.83	3.836	3.371		3.311	3.558	1.758	1.938	2.107
LOC_Os05g37450	2.573	2.658	1.907	2.448	2.474		1.843	2.323	1.877	1.869	1.202
LOC_Os06g03800	1.863				1.1				1.303	1.085
LOC_Os08g04210	7.154	6.367	2.481	3.895	2.43		1.158	2.964	3.418	2.576	3.008
LOC_Os12g38250	-1.53	-2.205	-1.984	-2.044	-2.034			-2.119	-2.027	-2.277
LOC_Os04g52110	7.404	7.572	7.458	6.966	7.487		4.91	5.888	5.689	6.798	4.394
LOC_Os05g39000	3.828	3.653	3.286	2.638	2.51		1.366	1.167	2.077		1.016
LOC_Os06g18910	1.467	1.835					-1.762		-1.042
LOC_Os06g35960	5.783	5.727	5.705	5.207	5.08		4.14	4.791	4.431	5.332	3.762
LOC_Os06g48880	1.704	1.076	1.42		1.025						-1.183
LOC_Os07g38570	2.915	1.93	2.482	2.087	1.1			1.157	2.357	1.414
LOC_Os08g05970	-2.81	-2.753	-2.959	-3.15	-3.532
LOC_Os12g02080	2.23	2.496	3.542	2.737	2.296			1.022	1.184	1.492	1.115
LOC_Os12g18260	2.984	2.605	2.435	1.889	1.596
LOC_Os01g65420	2.99	2.726	1.612	1.765	1.575		1.051
LOC_Os01g65840	4.856	4.5	3.517	3.407	2.777		1.324	2.04	1.017
LOC_Os02g45780	2.857	2.903	4.002	2.385				1.643	1.896	2.407
LOC_Os02g54310	1.891	2.191	2.009	1.629	1.731				1.021
LOC_Os03g03680	-1.305	-1.264	-1.028								-2.214
LOC_Os03g40720	-1.583	-1.583	-1.489		-1.701
LOC_Os04g34240	-1.363	-1.107	-1.237	-1.413				-1.733
LOC_Os05g24160	3.075	4.048	3.763	2.618	2.384			1.013			1.285
LOC_Os08g11150	2.993	1.3	2.223	1.346
LOC_Os09g21180	2.285	2.412	2.312	1.879	2.282				1.261
LOC_Os10g30850	3.157	3.011	3.036	2.857	2.677						1.111
LOC_Os11g12500	1.993	1.565	2.835	1.219
LOC_Os02g28860	2.274	1.1	2.167	1.174
LOC_Os03g24040	2.384	2.182	2.282	1.904	2.08				1.443
LOC_Os04g41380	-1.294	-2.461			-2.547		-2.788	-2.364	-2.194
LOC_Os06g09960	1.854			1.343	1.17		1.202
LOC_Os07g17330			1.488	1.157	1.142
AK069594		1.552	1.584	1.274	1.284
AK100848			1.61	1.532	1.529
LOC_Os12g24960		-1.092		-1.827	-1.853
LOC_Os03g02390	1.275	1.051	1.296	1.063	1.083				1.304
LOC_Os05g48330	4.892	4.405	2.925	3.22	3.824		3.055	4.075	4.131	3.369	2.084
LOC_Os10g36370	1.21	1.221	1.352	1.112	1.025
LOC_Os12g09880	1.197	1.341	1.419	1.014
LOC_Os02g20000	-4.403	-4.197	-4.098	-4.651	-4.486
LOC_Os03g02240	1.799	1.816		1.271	1.29		1.064		1.698		-1
LOC_Os03g11590			1.395	1.135	1.173						1.056
LOC_Os03g17480	-1.096			-2.239	-1.596				-1.039	-1.344
LOC_Os03g29730	-1.26	-1.134	-1.545	-2.047	-2.085				-1.122
LOC_Os04g29810	-1.475		-1.76	-2.093					-1.389
LOC_Os04g42870	-1.381	-1.254	-1.72	-1.922	-1.45				-1.197
LOC_Os04g55390	-1.44	-1.707						-1.508			-1.918
LOC_Os05g37710	2.463	2.687	1.922	1.462					2.588
AK073037	-1.399	-1.157	-1.911	-2.147	-2.124				-1.144
LOC_Os05g39840	-2.14	-2.526	-2.356	-3.864	-3.536		-2.446	-2.323	-1.85	-3.396	-3.031
LOC_Os06g02330	3.203	3.176	4.283	2.436	1.927
LOC_Os06g04430	1.228	1.226	1.424	1.099	1.013
LOC_Os07g38480	1.317	1.547	1.777	1.004	1.068
[truncated: 881 more rows]

## Sheet: Cluster_4
Additional file 2d. The complete list of differentially expressed genes (DEGs) in different clusters in rice genotypes at different water-deficits (cluster IV)
Gene ID	0.2 FTSW						0.5 FTSW
	IR64	10	13	11	18		IR64	10	13	11	18
AK242637	1.805		1.508				1.648	1.514	1.721
LOC_Os08g45280	2.37	1.336	1.461	1.698	1.892
LOC_Os09g31250	1.754	1.292	1.291		1.466
LOC_Os02g02210	2.429	1.435	1.408	2.002	1.679
LOC_Os02g55330	1.475	1.082	1.026	1.209	1.292
LOC_Os04g48890	3.028	1.157	1.143	1.699	2.038
LOC_Os05g23050	-1.471	-1.889	-1.981	-1.661
LOC_Os05g37160	1.233	1.05	1.058		1.112
LOC_Os06g05424	1.162	1.027	1.011	1.078	1.077
LOC_Os06g19430	2.368	1.413	1.152				1.347
LOC_Os09g20910	2.806		1.462				1.463
LOC_Os01g70500	3.742	2.478	2.547	3.071	2.259		2.583	1.406	2.941	2.663	2.381
LOC_Os02g10420	1.286	1.118	1.177		1.151
LOC_Os02g41830	2.214	2.154	1.833	2.17	1.749			1.466	2.133	2.311
LOC_Os02g56480	3.205	2.078	2.16	2.286	2.632
LOC_Os03g49780	1.213	1.068		1.127
LOC_Os04g06879	3.119	1.487	1.409		1.723
LOC_Os04g09330	2.126	1.824		1.936
LOC_Os04g34380	2.449	1.299	1.182	1.908	1.41
LOC_Os04g35750	-1.981	-2.152	-2.205		-2.115
LOC_Os04g57720	-1.067	-1.701	-1.91	-1.764	-1.456
LOC_Os05g06500	2.586	1.626	1.534	1.822	1.904
LOC_Os06g11710	2.122	1.422	1.286	2.041	1.211
LOC_Os06g15650	2.077	1.046	1.128	1.41
LOC_Os07g04600	-1.052	-1.993	-1.875	-1.554	-1.856
LOC_Os08g30820	1.601	1.044	1.154	1.333	1.111
LOC_Os08g36490	1.266	1.111	1.043		1.128
LOC_Os09g03490	3.354	1.092	1.131	1.542	1.501				1.415		1.184
LOC_Os09g07930	2.415				1.065
LOC_Os09g24008	1.51				1.388
LOC_Os09g25990	1.555	1.001		1.192
LOC_Os09g26760	1.909				1.181
LOC_Os09g36170	1.545		1.093	1.467	1.062
LOC_Os09g38880	1.943				1.168
LOC_Os10g05030	3.273		1.106	2.218
LOC_Os10g17280	1.469		1.06	1.269	1.123
LOC_Os10g23090	-1.173	-1.788	-1.952	-1.68
LOC_Os10g29274	-1.009				-1.126
LOC_Os10g40840	2.272				1.611
LOC_Os10g42220	1.499				1.481
LOC_Os11g02750	-2.089	-2.722	-2.895	-2.51	-2.829
LOC_Os11g08670	-1.015				-1.016
AK241978	3.147	2.664	2.826	2.795
LOC_Os11g24230	1.609				1.16
LOC_Os11g34020	-1.082				-1.552
LOC_Os11g40860	1.199				1.111
LOC_Os11g41510	2.258				1.519
AK108810	1.308				1.144
LOC_Os11g46870	1.501				1.124
LOC_Os11g47039	1.31				1.009
LOC_Os11g47438	2.376				1.354
LOC_Os12g02720	-2.196	-3.037	-3.15	-2.775	-3.008
LOC_Os12g10600	-1.064	-1.343	-1.389		-1.315
LOC_Os12g11750	1.269				1.084
LOC_Os12g12920	2.96				1.377
LOC_Os12g14939	-1.018				-1.261
LOC_Os12g17760	2.339		1.074		1.151
LOC_Os12g19530	-1.026		-1.15	-1.013	-1.133
AK064453	2.812		1.038		1.119
LOC_Os12g34720	1.401				1.104
LOC_Os12g38810	-1.022		-1.088					-1.098
LOC_Os12g41570	-1.371				-1.492
LOC_Os12g44060	-1.134		-2.058	-1.449	-1.608
AK242071	-1.4				-1.69
LOC_Os01g08790	1.27				1.049
LOC_Os01g11350	-1.207	-2.512	-4.143	-3.904	-3.091				-2.617	-1.025
LOC_Os01g17470	1.775	1.059	1.006	1.295	1.087		1.183	1.102	1.19
LOC_Os01g20750	-1.46	-2.292	-2.729	-2.484	-2.063
LOC_Os01g25386	-1.057				-1.255
LOC_Os01g27970	1.665	1.176	1.172	1.319
LOC_Os01g36760	2.188	1.474		1.731
LOC_Os01g41800	2.183				1.668
LOC_Os01g43000	1.557				1.071
LOC_Os01g45550	-1.271				-1.577
LOC_Os01g50259	1.216				1.061
AK242762	2.182		1.019	2.032	1.353
LOC_Os01g58300	1.879		1.004					1.058
AK106740	-1.585				-1.7
LOC_Os01g72280	-1.024				-1.576
LOC_Os01g73390	1.86		1.058		1.35
LOC_Os02g01040	-1.701				-2.12
LOC_Os02g09980	-1.086				-2.514
LOC_Os02g15850	2.443	1.637	1.313		1.334						1.793
LOC_Os02g19540	1.652	1.46	1.416	1.497
LOC_Os02g26614	2.202				1.678
LOC_Os02g33660	1.822				1.819
LOC_Os02g34590	1.287				1.21
LOC_Os02g36770	-1.076				-1.227
LOC_Os02g52540	1.861	1.339	1.248						1.332
LOC_Os02g56460	-1.051				-1.135
LOC_Os03g09050	1.278		1.119		1.102
AK111081	-1.155		-1.948	-1.099	-2.024
LOC_Os03g18990	1.262				1.083
LOC_Os03g26044	4.24	2.914	2.629	3.406	2.605
LOC_Os03g27360	2.361				1.235
LOC_Os03g32940	1.654		1.047		1.155
LOC_Os03g34030	2.946				1.772
LOC_Os03g37260	-1.192				-1.193
LOC_Os03g40060	-1.275				-1.459
LOC_Os03g42920	1.347				1.207
LOC_Os03g44944	1.658				1.123
LOC_Os03g48600	-1.414		-2.542	-1.805	-1.905
LOC_Os03g49820	1.598				1.331
LOC_Os03g60380	-1.186		-1.447	-1.27	-1.344
LOC_Os03g60570	3.512	3.401	3.204	3.152	2.027			2.958	2.877	3.864
LOC_Os03g61890	-1.158	-1.471	-1.342	-1.374
LOC_Os04g08470	1.716				1.474
LOC_Os04g14280	2.303		1.55	2.176	1
LOC_Os04g18060	1.756				1.012
LOC_Os04g31984	2.52	1.351	1.175		1.302
LOC_Os04g35530	1.577				1.448
LOC_Os04g41690	1.786	1.2		1.393
LOC_Os04g44780	-1.67		-2.606	-2.315	-2.015
LOC_Os04g49260	3.106	2.097	2.12		2.729		2.403		1.697		1.713
LOC_Os04g49370	1.683	1.373	1.111		1.458				1.08
LOC_Os04g55840	1.31		1.058	1.237
LOC_Os05g03240	-1.129		-1.414	-1.174	-1.372
LOC_Os05g12430	2.745	1.19	1.252	1.844	1.012
LOC_Os05g16250	2.148		1.54	1.813
LOC_Os05g22800	1.628		1.053		1.24
LOC_Os05g33470	-1.501				-2.641
LOC_Os05g43576	-1.167		-1.295	-1.176
LOC_Os05g47690	-1.027		-1.729	-1.447
LOC_Os05g48680					-1.482		-1.031	-1.826	-1.145
AK242459	1.693	1.637	1.275	1.718	1.154		1.49	1.123
LOC_Os06g09310	-1.219				-2.298
LOC_Os06g10730	1.288				-1.045
AK099621							1.856	-1.216	1.068	2.326
LOC_Os06g13610	1.589		1.135	1.401
LOC_Os06g18790	-1.049		-1.548		-1.656
LOC_Os06g19590	3.141	1.273	1.181		1.219
LOC_Os06g36840	-1.139		-1.828	-1.529	-1.439
LOC_Os07g08610	1.867				1.3
LOC_Os07g13550	3.147	1.791	1.334		1.619
LOC_Os07g19150	-1.261		-1.595		-1.708
LOC_Os07g22580	-1.687	-2.118	-2.1		-2.198
LOC_Os07g33290	2.227		1.394	2.055	1.145
LOC_Os07g35670	1.824				1.152
LOC_Os07g36850	2.687				1.073
LOC_Os07g42490	3.32	3.87	1.85	3.451	1.769		1.277	2.67	2.373	3.413	2.961
LOC_Os07g43160	-1.677		-3.432	-2.207	-2.847
LOC_Os07g44750	1.251				1.037
LOC_Os07g46070	1.097				1.096
LOC_Os08g06940	4.275	2.25	2.602	3.449	1.521		2.064		1.828
LOC_Os08g07790	1.36		1.146	1.209
LOC_Os08g09670	3.487				1.341
LOC_Os08g17960	1.959				1.47
LOC_Os08g20130	-1.08		-3.514	-1.706	-2.341
LOC_Os08g20620	1.74				1.071
LOC_Os08g35660	2.131	1.191		1.483
LOC_Os08g39830	1.792				1.165
LOC_Os08g41590	-1.232	-2.053	-2.413	-1.622	-2.452
LOC_Os08g42770	1.89	1.399	1.175	1.414
AK120925	1.692	1.463	1.047	1.396	1.454			1.019	1.149		1.111
LOC_Os09g27930	1.738		1.226	1.373
LOC_Os09g37990	1.64		1.226		1.184
LOC_Os10g10530	2.655	1.512	1.436	1.487	1.67
LOC_Os10g20820	-1.035	-1.405	-1.507		-1.533
LOC_Os10g32670	2.3	1.272	1.552		1.199
LOC_Os10g41600	5.566	2.422	2.755	2.223			3.15		1.062
LOC_Os11g08380	-1.076		-1.641		-1.701
LOC_Os11g24700	-1.497	-2.318		-2.04	-2.347		-1.89
LOC_Os11g39750	2.614	1.845	1.989		1.73
LOC_Os11g44590	2.365	2.016	1.719	2.089	1.89
LOC_Os11g44690	2.299	1.625	1.731		1.605
LOC_Os11g47630							-2.079	-4.632	-3.269	-1.971
LOC_Os12g02960							-1.043	-1.444	-1.144	-1.092
LOC_Os12g04990	1.127		1.046		1.038
LOC_Os12g10180	-1.409	-1.216	-1.5	-1.43	-1.866		-1.047	-1.928	-1.347
LOC_Os12g13110	2.041	1.538	1.329	1.679	1.129
LOC_Os12g34620	2.587		2.181	2.245
LOC_Os12g43780	-1.192	-1.867	-2.251	-1.96
LOC_Os01g04170	-1.671	-2.42	-2.899		-2.261
LOC_Os01g07110	3.307	2.424	2.526		2.182
LOC_Os01g15270	1.845	1.724	1.386	1.717	1.405			1.233	1.542
LOC_Os01g64250	1.681	1.602	1.232	1.468	1.024				1.097	1.719
LOC_Os01g65169	2.78	2.627	2.504	2.675	2.504
LOC_Os01g69190			-1.036		-1.866
LOC_Os02g02970	1.247		1.205	1.231	1.136
LOC_Os02g12610	2.038	1.532	1.291		1.264
LOC_Os02g14170	-1.084	-1.215	-2.765	-2.305	-3.788			-2.27	-2.662	-1.683	-1.741
LOC_Os02g14550	2.436	1.552	1.259		1.159
LOC_Os02g15070	2.213	1.511		1.646
LOC_Os02g16320			1.35		1.181
AK058709	-1.013	-1.226	-1.389	-1.279	-1.187
LOC_Os02g22380			1.073		1.06
LOC_Os02g24990			1.914		1.098
LOC_Os02g31840			1.804		1.585
LOC_Os02g38040			2.684		1.192
LOC_Os02g41880	3.287	1.743	1.404		1.41
LOC_Os02g44720	-2.753	-4.7	-4.624	-4.606	-4.896
LOC_Os02g44980			1.537		1.004
LOC_Os02g46650			1.527		1.098
AK243090			1.187		1.052
LOC_Os02g48690	1.673	1.353	1.012	1.352	1.179
LOC_Os02g48940			1.801		1.006
AK111460			-1.045		-2.226
AK064545	2.401	1.587	1.419	1.5
LOC_Os02g52380			2.548		1.399
LOC_Os02g54940			1.646		1.331
LOC_Os03g08610	1.62	1.561		1.575
LOC_Os03g13630	1.337	1.114	1.059		1.029
LOC_Os03g14320	2.018	1.601	1.34	1.811
LOC_Os03g14550	2.006		1.262		1.072
LOC_Os03g14830	1.453	1.296	1.31	1.396	1.052
LOC_Os03g18340	1.633	1.131		1.217
LOC_Os03g21980	1.261	1.22	1.184	1.25	1.133
LOC_Os03g22960	1.909	1.807	1.284	1.616	1.573				1.03
LOC_Os03g24230	2.586	1.457		1.861	1.022
LOC_Os03g24910	-1.35	-1.297	-1.575	-1.22	-1.713			-1.79	-1.533
LOC_Os03g27370			-1.266		-1.302
AK109877			-1.242		-1.337
LOC_Os03g38090			1.264		1.226
LOC_Os03g43060			-1.177		-1.555
LOC_Os03g45120			1.407		1.043
LOC_Os03g48471	-1.495	-1.589	-1.693	-1.506	-1.726
LOC_Os03g48660			1.492		1.115
LOC_Os03g50710			1.668		1.01
LOC_Os03g50820	3.23	2.747	2.154	2.65	2.597		2.274	1.664	2.45	2.752	1.853
LOC_Os03g53190			1.216		1.06
LOC_Os03g57140	1.14	1.091	1.061	1.118
LOC_Os03g59550	1.826	1.516	1.267	1.447	1.646
LOC_Os04g02890	5.89	2.485	2.36		1.703
LOC_Os04g03250			1.59		1.289
LOC_Os04g03370	2.527		1.036	1.217
LOC_Os04g04950	-3.115	-4.634	-4.751	-4.827	-4.183
LOC_Os04g07850	-1.24			-1.947
LOC_Os04g09780			-1.095		-1.368
LOC_Os04g10724	2.686			1.524
LOC_Os04g11430	1.391			1.154
LOC_Os04g13160			-1.032		-1.886
LOC_Os04g16740	-1.706	-1.748	-1.764	-1.668	-1.833
LOC_Os04g20290			1.392		1.221
LOC_Os04g24020	1.48			1.122
LOC_Os04g26270	2.763	1.639	1.478	1.688	1.235
LOC_Os04g26790			1.377		1.087
LOC_Os04g29100	2.515			2.214
LOC_Os04g33120			1.29		1.008
LOC_Os04g38820			1.45		1.038
LOC_Os04g38980	2.464	1.856	1.107	1.49	1.272				1.19		1.664
AK107738	4.705	3.967	1.408	3.259	2.959		3.45	1.784	1.804	2.602	2.636
LOC_Os04g44550			1.211		1.044
LOC_Os04g46490			-1.067		-1.272
LOC_Os04g48850	-1.478	-1.813		-2.343	-2.385		-2.046	-2.745		-1.859
LOC_Os04g51070			1.766		1.357
LOC_Os04g59370			-1.184		-1.22
LOC_Os05g01380	2.201	1.589	1.282		1.107
LOC_Os05g12200	2.179			2.052
LOC_Os05g13500			-1.415		-1.442
LOC_Os05g13760	2.572	1.437			1.432		1.544			1.87
LOC_Os05g15670	1.676			1.016
LOC_Os05g18280			-1.159		-1.314
LOC_Os05g20020	-3.023	-3.652	-4.412	-3.842	-3.787
LOC_Os05g23240	2.496			1.434
LOC_Os05g28000			1.881		1.191
LOC_Os05g28780	-1.044			-2.253
LOC_Os05g29680	1.86			1.688
LOC_Os05g35110	1.562	1.307	1.096		1.047
LOC_Os05g39400			-1.569		-1.636
LOC_Os05g44590	1.334	1.141	1.082	1.139
LOC_Os05g45370	6.897	6.269	4.065	6.098	4.894		5.294		1.029	5.879
LOC_Os05g50310	-1.301			-1.604
LOC_Os05g51740			-1.024		-1.241
LOC_Os06g04460	1.907	1.581	1.47	1.63	1.451
LOC_Os06g05610	3.125	2.05	1.996	2.193	1.759
LOC_Os06g08960	2.49	1.883		2.134	1.648
LOC_Os06g10990			-1.048		-1.093
LOC_Os06g11150	3.155	1.095	1.812	1.498
LOC_Os06g11500	3.432	2.595	2.252	3.247	1.52						1.256
LOC_Os06g16250	2.461	1.49	1.342	1.373
LOC_Os06g20020	2.26		1.221	1.555	1.912
LOC_Os06g23050			-1.058		-1.379
LOC_Os06g23720	2.442	1.845	1.654	2.037	1.442		1.289
AK105562			-1.025		-1.081
LOC_Os06g29400	1.203	1.086	1.081		1.047
LOC_Os06g29770	1.944			1.155
LOC_Os06g30290	1.024			1.01
LOC_Os06g34360	-1.132								-1.326	-1.185
LOC_Os06g35030	2.417	1.683	1.711		1.335
LOC_Os06g35090			1.76		1.615
LOC_Os06g41740			1.58		1.18
LOC_Os06g44810			-1.343		-1.578
LOC_Os06g46060	1.69	1.535	1.462	1.564	1.303
AK241346	2.506	1.312	1.057	1.238	1.07
LOC_Os06g50200	1.218			1.13
LOC_Os07g07880			2.007		1.316
LOC_Os07g10190			-1.244		-2.142
LOC_Os07g10630			-1.586		-1.904
LOC_Os07g18230	-1.592	-1.928	-1.913	-1.616	-2.117		-1.219	-2.163	-2.421	-1.769
LOC_Os07g23600	1.943			1.797
LOC_Os07g26020	-2.061	-2.035	-2.286	-1.718	-2.85
LOC_Os07g34510	-1.536			-1.727
LOC_Os07g35570	-1.541			-2.265
LOC_Os07g36450	1.601	1.532	1.283	1.559	1.19
LOC_Os07g40810	2.563	1.981	2.154	2.353	1.289
LOC_Os07g43220	-1.241			-1.997	-1.841					-1.364	-1.633
AK106019			-1.158		-1.192
LOC_Os07g49310	-1.053	-1.141	-1.479	-1.798	-1.682				-2.014	-1.108
LOC_Os08g04440	1.98	1.771	1.771	1.809	1.689
LOC_Os08g06040	-1.055	-1.033						-1.439	-1.013	-1.142
LOC_Os08g07850	1.344	1.228	1.101		1.118
LOC_Os08g08880	3.559	1.437		1.858	1.168
LOC_Os08g09280	3.439	2.096	1.718		1.249
LOC_Os08g09730	1.883	1.523	1.706	1.63	1.075
LOC_Os08g09780	3.323			2.785
LOC_Os08g13670	3.038	1.478		1.961	1.111
LOC_Os08g14364			1.64		1.343
LOC_Os08g16650			1.346		1.044
LOC_Os08g16760	2.318			1.19
LOC_Os08g21480	1.853			1.505
LOC_Os08g25370	1.313			1.119
LOC_Os08g27759	1.813			1.349
LOC_Os08g28070			-1.073		-1.269
LOC_Os08g29540	2.323	1.226		1.603	-1.06
LOC_Os08g33740	-1.071	-1.441	-1.328	-1.409	-1.369		-1.305	-1.771	-1.881	-1.575
LOC_Os08g35410	1.451			1.277
LOC_Os08g35560	-2.43	-2.143	-2.506		-3.525			-3.045	-2.574		-2.247
LOC_Os08g40440	1.647	1.503	1.534	1.599	1.029
LOC_Os08g40530	-1.008			-1.612
LOC_Os08g44180			2.067		1.102
LOC_Os09g10670			1.594		1.002
LOC_Os09g11790			1.793		1.273
LOC_Os09g15180			-1.072		-1.416
LOC_Os09g15330	-1.013			-1.094
LOC_Os09g15570	1.432	2.008	1.27	1.586				1.065
LOC_Os09g20150			1.949		1.939
LOC_Os09g24020	1.742			1.194
LOC_Os09g26440	1.726			1.722
LOC_Os09g27520	2.567	1.98	1.896	1.988	1.663
LOC_Os09g29080	1.051			1.009
LOC_Os09g32370	2.795			2.032
LOC_Os09g32968	2.177	1.475	1.023	1.298	1.164
LOC_Os09g35030			-2.269		-3.026
LOC_Os09g35730	1.627	1.338	1.218		1.088
LOC_Os09g37070			1.048		1.021
LOC_Os09g37080			-1		-1.978
LOC_Os09g37400	1.971			1.459
LOC_Os09g39850	1.776			1.198
LOC_Os10g01560	1.907	1.618		1.689	1.535
LOC_Os10g03930	1.547			1.125
LOC_Os10g04120	2.865			1.074
LOC_Os10g06210	1.677			1.401
LOC_Os10g06950	2.512	2.136	1.081	1.833	1.862			1.174	1.242	1.548
LOC_Os10g09240	3.124	3.062	2.549	2.442	2.572		2.382	2.352	2.053	3.464	1.337
LOC_Os10g17454	1.09		1.032	1.033
LOC_Os10g20450	5.098	2.847	1.314	2.163	2.108
LOC_Os10g23180	-1.262	-1.199	-1.361	-1.121	-1.704
LOC_Os10g25020			1.081		1.04
LOC_Os10g27110				1.383			1.702	1.119		1.538
LOC_Os10g30640	1.61	1.349	1.452	1.464	1.205
LOC_Os10g34480	2.117	1.804	1.306		1.214
LOC_Os10g36250	2.943		1.622	1.661
LOC_Os10g36350	-1.113	-1.215	-1.381	-1.268	-1.252
AK243355			-1.035		-1.039
LOC_Os10g39990	-2.396	-3.514	-4.366	-2.925
LOC_Os11g03460	2.157	1.921	1.666	1.861	1.596
LOC_Os11g07650	2.105			1.483
LOC_Os11g07940	1.876	1.641	1.301	1.582	1.354
LOC_Os11g14240	-1.076			-1.522
LOC_Os11g14410	1.69			1.067
LOC_Os11g25600	1.295			1.112
LOC_Os11g25660	1.781	1.605		1.621	1.2
LOC_Os11g26140	1.483			1.434
LOC_Os11g26600	1.544			1.008
LOC_Os11g27020	2.548			1.614
LOC_Os11g32040	1.377			1.165
LOC_Os11g35220	-2.328			-2.36
LOC_Os11g39820	1.956			1.622
LOC_Os12g03730	1.329		1.104	1.123
LOC_Os12g05970			-1.026		-1.248
LOC_Os12g09410	-1.371			-1.587
LOC_Os12g10070	2.801			1.429
LOC_Os12g13290			-1.237		-1.677
LOC_Os12g13640	1.61	1.843	1.572		1.181		1.766	1.305	1.808		1.649
LOC_Os12g16120	1.655			1.003
LOC_Os12g28520	1.539		1.089	1.103	1.117
LOC_Os12g30600	1.635		1.064	1.089
LOC_Os12g31450	1.139			1.012
LOC_Os12g41470	1.989			1.511
LOC_Os01g01400	2.452	2.189	2.217	2.213	1.93
LOC_Os01g01980	1.315			1.098
AK107581	3.166	2.554	1.287		1.69
LOC_Os01g05100	2.944	2.035	1.14	1.573	1.862
LOC_Os01g08710			1.451		1.073
LOC_Os01g09500	1.078			1.052
LOC_Os01g10760			1.528		1.502
LOC_Os01g11480			-1.082		-1.155
LOC_Os01g16430	1.55	1.429	1.227	1.344	1.432
LOC_Os01g17300	2.049			1.407
LOC_Os01g19460	1.997			1.401
LOC_Os01g19750	6.356	4.814	3.441	2.034	2.585		3.49	1.222	1.874	4.263	1.523
LOC_Os01g23410	2.341		1.467	1.514	1.213
LOC_Os01g23760	1.967			1.216
LOC_Os01g26000			-1.286		-1.645
LOC_Os01g27650	2.409	1.987	1.179	2.054	1.603
LOC_Os01g29390	-1.14			-1.163
LOC_Os01g38244			-1.025		-1.026
LOC_Os01g42330	1.921			1.61
LOC_Os01g42670	2.151	1.713		1.716	1.545
LOC_Os01g43220	1.75	1.692	1.524	1.657	1.334
LOC_Os01g49960	-1.16			-1.606
LOC_Os01g50280	3.454	2.358	2.307	2.241	1.824
LOC_Os01g50520	-1.02			-2.079
LOC_Os01g54020	-1.045			-1.32
AK107825	-1.284	-1.509	-1.868	-1.574	-1.925
LOC_Os01g60010	2.877	2.514	2.653	2.563	2.088
LOC_Os01g62060	-1.271	-1.657	-1.915	-1.823	-1.831
AK107798	2.687	2.31	2.151		1.968
LOC_Os01g62130	-1.756	-1.794	-1.923	-1.814	-1.976
LOC_Os01g65980	2.6	1.871	1.005	1.626
LOC_Os01g74030	1.88	1.946	1.71	1.908	1.301
AK106287	3.007	2.028	1.767		1.003
LOC_Os02g02850	1.439	1.368	1.407	1.379	1.166
AK120181	4.066	1.517	1.152	1.196
LOC_Os02g07550	1.621			1.321
LOC_Os02g20060	2.178	1.662	1.639	1.545
LOC_Os02g24020	-1.043	-1.253	-1.44					-1.312	-1.31
LOC_Os02g26090	-1.238	-1.414	-1.92	-1.658
LOC_Os02g31850	2.28	1.969	1.495	2.091	1.797
LOC_Os02g38320	2.504	2.481	1.87	2.384	1.788
LOC_Os02g38840	-1.096		-1.229							-1.187
LOC_Os02g38940	-1.157			-1.544
LOC_Os02g45710	-1.508	-1.365	-1.952	-1.359	-3.147						-1.802
LOC_Os02g46370	2.082			1.171
AK069704	1.187			1.168
LOC_Os02g51160	2.916	1.87	1.099	1.315
LOC_Os02g51280	1.719	1.855	1.522	1.884	1.197			1.082		1.402
LOC_Os02g51310	1.147			1.102
LOC_Os02g54060	-1.061	-1.225	-2.495	-1.394	-2.413
AK108294	1.561	1.471	1.322	1.503	1.143
AK119324	1.961	1.789	1.416	1.784
LOC_Os03g04540	3.341	2.144			1.147
LOC_Os03g05360	3.131	3.019	2.254	3.144	1.685
LOC_Os03g06940	3.323	2.918	1.418	2.489	1.896
LOC_Os03g19250	1.947	1.738	1.503	1.678	1.749
LOC_Os03g27700	1.712			1.585
LOC_Os03g27870	1.387			-1.22
AK120358	5.385	5.384	3.815	4.191	3.406			1.56	3.011
LOC_Os03g30120	-1.868	-1.82	-2.693	-2.085	-2.734
LOC_Os03g31560	2.719	2.235	1.097	1.651	1.312
LOC_Os03g31750	4.643	3.274	2.964	2.937	2.565
LOC_Os03g36710	-1.036			-1.752
LOC_Os03g42430	2.662			1.95
LOC_Os03g45880	2.062			1.932
LOC_Os03g46770	1.783	1.783	1.48	1.746	1.496
LOC_Os03g52258	1.529			1.037
LOC_Os03g59330	1.6	1.406		1.408
LOC_Os03g59430	2.558	2.626	2.055	2.863	1.702
LOC_Os03g60120	2.162	2.106	1.613	1.759	1.8			1.339	1.389
AK063267	1.692			1.281
LOC_Os04g07190	1.65	1.367	1.124	1.51
LOC_Os04g12900	4.423		1.308	1.322	1.807
LOC_Os04g21010	1.722	1.467	1.341		1.152
LOC_Os04g22070	2.013	1.277		1.298
LOC_Os04g22380	-1.689	-2.375	-3.16	-2.367	-2.254
LOC_Os04g29540	2.665	1.605		1.754	1.397
LOC_Os04g35114	2.895	2.595		2.714	1.12
LOC_Os04g35160	2.876	1.314		1.424
LOC_Os04g35810	2.453	1.905	1.584		1.028
AK068788	1.251	1.146	1.12	1.104					1.007
LOC_Os04g40620	2.553	1.087		1.21
LOC_Os04g44410	2.112	2.75	1.692	1.825	1.923		2.069	1.53	1.702	1.903
AK107678	4.12	4.005	3.037	4.534	1.978
LOC_Os05g05030	1.664	1.394	1.241	1.253	1.229
LOC_Os05g13470	1.955	1.784	1.467	1.818
LOC_Os05g14240	2.813	2.64	2.376	2.473	2.492
AK242752	3.624	2.708	1.814	2.237	1.033
LOC_Os05g28320	4	3.638	2.731	3.114	2.686
LOC_Os05g32240	1.983	1.429		1.384	1.369
LOC_Os05g32530	1.077	1.044		1.045	1.008
LOC_Os05g35740	1.355	1.28		1.276	1.064
LOC_Os05g39910	2.036	1.883	1.281	1.539	1.154
LOC_Os05g40970	2.157		1.515	1.516
LOC_Os05g41390	-1.715	-1.923	-2.724		-2.485
LOC_Os05g41460	2.193	2.019	1.954	2.043	1.417
LOC_Os05g43440	1.653	1.479	1.121		1.056
LOC_Os06g16120	4.693	3.288	3.154	2.923	3.161
AK109644	2.455	2.083	1.359		1.058
LOC_Os06g44050	-1.172	-1.534	-2.042	-1.451
LOC_Os06g47200	1.692	1.645	1.495	1.615	1.452
LOC_Os07g06500		1.327	1.113	1.337	1.086				1.082
LOC_Os07g11650	-1.958	-1.641	-3.059	-1.896	-3.139
LOC_Os07g39660	-1.118	-1.334	-1.664		-1.5
LOC_Os07g41600	2.079	1.832	1.3	1.454	1.167						1.421
LOC_Os07g47100	1.589	1.493	1.571	1.403	1.241			1.101	1.585	1.451
LOC_Os08g01160	-1.247	-1.3	-2.17	-1.633
LOC_Os08g04350	-1.509	-1.619		-1.842	-2.559
LOC_Os08g17270	1.746	1.395		1.248	1.057						1.031
LOC_Os08g39130	1.432	1.38	1.192	1.26
LOC_Os09g01140	3.69	2.087	2.24	1.896
LOC_Os09g03120				1.783	1.651		2.05	1.494
LOC_Os09g23740		-1.021		-1.045	-1.176				-1.137
LOC_Os09g27540	-1.032	-1.029	-1.72	-1.616	-1.902		-1.28	-1.837
LOC_Os09g30000	2.021	2.033	1.113	2.031	1.221
LOC_Os09g32830	2.766	2.023			1.049
LOC_Os09g36720	2.627	1.944	1.889	1.787	1.48
LOC_Os09g38150	-2.474	-2.914	-3.752	-2.978	-3.064
AK066528	3.309	2.724	2.285	2.338	1.723
LOC_Os10g27210	2.429	2.222	1.389		1.119
LOC_Os10g28330	-1.45	-1.548	-1.704	-1.526
LOC_Os10g29020	1.537	1.499	1.052	1.354
LOC_Os10g31850	1.766	2.078	1.614	1.67	1.361			1.104	1.662
LOC_Os10g33104	2.548	2.401	1.653	2.36	1.729
LOC_Os10g37860	2.673	2.913	1.227	2.357	1.36
LOC_Os10g39350	-1.012	-2.192		-1.501	-3.005		-1.37	-1.847	-1.447	-1.011
LOC_Os11g28280	4.524	4.659	4.392	4.556	4.035
LOC_Os11g29120	1.342	1.338	1.108		1.108
LOC_Os11g35290	2.339	1.308		1.023
LOC_Os11g37330	3.618	2.679	2.461	2.313	1.877
AK062944	-2.189	-2.669	-2.726	-2.541	-2.896		-1.644	-2.94	-2.72	-1.755	-2.919
LOC_Os11g43590	-1.292	-1.116	-2.655	-1.619	-2.518
AK122111	2.96	2.96	2.912	2.935	2.863
LOC_Os12g27370	-3.276	-3.61	-4.365	-4.142	-4.535
LOC_Os12g28500	3.64	2.349	1.903	1.818
LOC_Os12g34400	1.539	1.377	1.128	1.182
AK062306	-2.89	-3.774	-6.376	-4.298	-4.374
LOC_Os12g38720	1.841	1.353		1.046	-1.675
LOC_Os12g39710	2.7	2.548	1.484		1.273
LOC_Os12g41530		2.054	1.475	2.275	1.263
LOC_Os01g07390	2.538	2.538	2.258	2.375	2.13
LOC_Os01g10090	2.15	1.887	1.236	1.569	1.245
AK107992	1.552	1.386	1.036
LOC_Os01g21620	-1.254	-1.31	-1.605		-1.484
LOC_Os01g24990	1.131	1.076		1.058
LOC_Os01g27190	1.92	1.79	1.002	1.732
LOC_Os01g28340	1.435	1.377	1.249
LOC_Os01g28730	-1.093	-1.121	-1.409	-1.184	-1.29
LOC_Os01g33410	2.388	2.131	2.126	2.078	1
LOC_Os01g36340	3.482	2.598	2.713	2.72	2.599			1.454	2.828	2.404
LOC_Os01g36610	2.27	1.914	1.087
LOC_Os01g41470	2.132	1.764			1.289
AK059784	-2.064	-2.31	-3.69	-2.725	-2.912
LOC_Os01g51520	-1.306	-1.296	-1.969	-1.569	-1.696
LOC_Os01g55120	2.899	2.382	1.258	1.658	2.062
LOC_Os01g57580	-1.032	-1.032	-1.397	-1.273							-1.175
LOC_Os01g62030	1.548	1.464	1.257
LOC_Os01g62200	-1.994	-2.113	-3.192	-2.657	-2.642
LOC_Os01g63140	2.882	2.375	1.12	2.359
LOC_Os01g65190	2.067	1.79	1.649	1.638	1.527
LOC_Os01g68800	1.78	1.876	1.444	1.634	1.213
LOC_Os02g02800	2.371	2.059	1.342	1.338
LOC_Os02g04430		3.87	2.518	3.419	2.192
LOC_Os02g08050	2.358	2.021		1.97
LOC_Os02g09970	-1.213	-1.286	-1.567	-1.519	-2.357
AK063064	-1.613	-1.928	-3.333	-2.213	-2.473
LOC_Os02g14900	1.868	1.861	1.095	1.684
LOC_Os02g16240	2	1.983	1.384	1.649	1.199
LOC_Os02g28040	1.438	1.369	1.312	1.309	1.15				1.226
LOC_Os02g32540	2.359	1.799	1.649	1.489	1.343
LOC_Os02g33380	4.213	3.795		2.18	1.397		5.285	2.516	3.133	4.156	2.462
LOC_Os02g44890	-1.721		-1.873	-1.882	-1.911
LOC_Os02g45120	1.841	1.874	1.161	1.381
LOC_Os02g46140	-1.016	-1.034	-1.091
LOC_Os02g50130		-1.03	-2.169	-1.245	-1.97
LOC_Os02g53120	2.439	2.207	1.318	1.616	1.247
LOC_Os02g56940	-1.354	-1.312	-2.107	-1.674	-1.817
LOC_Os03g11020	3.501	2.827	2.879	2.572	1.906
LOC_Os03g11770	2.978	3.349	2.455	3.105	2.556
LOC_Os03g14610	-1.267	-1.513	-2.876	-1.646
LOC_Os03g16874	1.598	1.496	1.175		1.12
LOC_Os03g17164	1.867	1.974	1.425	1.729	1.422			1.409	1.427	1.499
LOC_Os03g18010	2.35	1.844	1.746	1.461	1.145
LOC_Os03g19720	-1.116	-1.116	-2.001	-1.328	-1.728
LOC_Os03g20170	1.08		1.026	1.021
LOC_Os03g20190	1.892	1.824	1.709
LOC_Os03g22050	1.951	1.951	1.309		1.078
LOC_Os03g24380	1.74	1.532	1.168	1.206	1.13
LOC_Os03g30610	2.352	2.151	2.067	1.954	1.368
LOC_Os03g35620	-1.34	-1.495	-2.267		-2.583
LOC_Os03g41970	2.177	1.964	1.06	1.236
LOC_Os03g48120	2.984	2.824	2.264	2.434
LOC_Os03g50210		-1.058	-1.561	-1.217	-1.733
LOC_Os03g51450	-1.054		-1.933		-1.551
LOC_Os03g58450	1.494	1.407	1.21
LOC_Os03g60130	1.42	1.301	1.06	1.08	1.066				1.049
LOC_Os03g61140	1.496	1.44	1.425	1.376	1.266
LOC_Os03g64200	1.196	1.15			1.059
LOC_Os04g11440	1.475	1.228		1.125
LOC_Os04g28730	2.743	2.2	1.169	1.059	1.091
LOC_Os04g34510	-1.165	-1.202	-2.052		-2.221
LOC_Os04g35390	3.915	3.01	1.278	3.384	1.483		1.829	2.165	3.154		1.49
LOC_Os04g37410	4.158	3.621	1.696	2.341
LOC_Os04g40920	1.232	1.216	1.201	1.182	1.095
LOC_Os04g47300	-1.078	-1.212	-2.712	-1.988	-1.875
LOC_Os04g49430	-1.437	-1.19	-2.671	-2.192
LOC_Os04g52760	1.636	1.52	1.298	1.285	1.146
LOC_Os04g55210	1.088	1.069	1.031
LOC_Os04g55240	1.97	2.024	1.483	1.71	1.305
LOC_Os04g56950	3.898	2.918	2.613	2.438	2.427
LOC_Os04g57930		-1.061	-1.083	-1.069
LOC_Os04g58800	-1.118	-1.112		-1.187	-1.455
LOC_Os05g05920	-1.517	-1.616	-1.836
LOC_Os05g06170	1.743	1.453	1.064						1.35
LOC_Os05g11800	3.333	2.475	2.415	1.88	1.196
AK119476	2.383	2.398	1.102		1.485
AK064520	-1.122	-1.097	-1.37		-1.277
LOC_Os05g18850	1.763	1.563	1.292	1.227	1.013
LOC_Os05g25830	2.648	1.449		1.211
LOC_Os05g34280							-1.206	-2.193		-1.204
LOC_Os05g36240		3.138	2.049	2.419	1.809
LOC_Os05g42080	3.042	3.034	2.426	2.442	2.395		2.143	2.423	1.446	2.736	1.542
LOC_Os05g43550	2.739	3.003	1.923	2.539	1.193
LOC_Os05g45980	1.816	1.709	1.497
LOC_Os05g46520	2.523	2.444	1.583	1.725	1.593
LOC_Os05g48750	1.081	1.048		1.042
LOC_Os05g49010		-1.041	-1.519		-1.565
LOC_Os06g01820	-1.11	-1.151	-1.572	-1.427	-1.507
LOC_Os06g04860	-1.347	-1.529	-1.883
LOC_Os06g10300	1.961	1.691	1.267	1.192
LOC_Os06g13000	1.462	1.395	1.135	1.177	1.264		1.258
LOC_Os06g14820	2.111	2.028	1.071		1.089
LOC_Os06g22394	-1.303	-1.261	-2.049	-1.866	-1.823
LOC_Os06g24320	1.967	1.946		1.761	1.311
LOC_Os06g29650	3.504	2.283	2.23	1.859
LOC_Os06g34120	-1.048	-1.127	-2.666	-2.214	-1.74
LOC_Os06g37680	1.806	1.473	1.378	1.287	1.084
LOC_Os06g39400	-1.03	-1.165	-1.443
LOC_Os06g39640	-1.652	-2.039	-2.9	-2.837	-3.901
LOC_Os06g45550	2.131	1.855			1.323
LOC_Os06g48700	1.832	1.719	1.55	1.488	1.36
LOC_Os07g06480	2.931	2.774	1.787	2.168	2.243
LOC_Os07g06530	2.214	2.033	1.199	1.784	1.972						1.227
LOC_Os07g06730	2.497	2.203	1.185		1.69
LOC_Os07g07950	-1.08	-1.128	-1.557	-1.388	-1.348
LOC_Os07g15570	3.044	3.002	2.312	3.014	2.637
LOC_Os07g33224	2.288	2.129	1.749
LOC_Os07g38030	-1.46	-1.651	-2.168
LOC_Os07g38780	3.857	3.878	2.188	2.656
LOC_Os07g41550	3.02	2.654	1.374	1.754	1.697
LOC_Os07g45800	3.798	2.692	2.042	1.813	1.653
LOC_Os07g46670	2.52	2.118	1.362	1.422
LOC_Os07g46990	1.806	1.929	1.57	1.714	1.611
LOC_Os08g01970		1.407			1.291
LOC_Os08g04660	-1.793	-1.757	-2.272	-2.143	-1.989
LOC_Os08g09230		1.793	1.115	1.48	1.238
LOC_Os08g12520	2.35	1.515		1.223
LOC_Os08g17390	-1.042	-1.233	-2.225	-1.679	-1.421
LOC_Os08g19060	3.418	4.383	1.193		1.537
LOC_Os08g20240	2.071	1.632		1.44	1.219
AK107492	-1.03		-1.343	-1.316	-1.196
LOC_Os08g24920		1.443	1.19		1.208
LOC_Os08g28010	1.801	1.609	1.058
LOC_Os08g32000	-1.526	-2.601		-2.993
LOC_Os08g35570	-1.871	-2.131	-2.916	-1.998	-4.335		-2.61		-1.332	-1.59	-2.869
LOC_Os08g38260	1.807	1.924		1.663	1.132
LOC_Os08g38740	1.636	1.759	1.429	1.426				1.201
LOC_Os08g41440	1.665	1.607		1.336				1.028
LOC_Os08g41740							-1.005	-1.424		-1.021
AK240880	2.36	2.36	2.198	2.224
LOC_Os08g42530		-1.017	-1.635	-1.186
LOC_Os08g42990		-1.814			-1.818
LOC_Os08g43020		1.778			1.449
LOC_Os08g44670	1.715		1.054	1.304	1.55
LOC_Os09g02610	-1.311	-1.827		-2.074
LOC_Os09g07830	1.518		1.286	1.29	1.38
LOC_Os09g11200	-1.267	-1.5			-1.67					-1.546
LOC_Os09g13080		1.13			1.102
LOC_Os09g15540	3.161	2.772	1.526	1.612	1.05
LOC_Os09g17610	-1.462	-1.579	-2.506	-2.403	-2.196
LOC_Os09g18330		1.84			1.8
LOC_Os09g21660	6.089	5.672	4.448
LOC_Os09g22250	2.375	2.312	1.506	1.583	1.053
LOC_Os09g25910		-1.058			-1.129
LOC_Os09g26330		-1.075			-1.089
LOC_Os09g29640		1.221			1.162
LOC_Os09g29890	1.268	1.308	1.076	1.17
LOC_Os10g06740		-1.238			-1.444
LOC_Os10g06770	-1.178	-1.094	-2.309	-1.465
LOC_Os10g08430	-1.529	-1.638	-3.059	-1.934	-2.115
LOC_Os10g09650	2.301	2.336	1.272	1.97	1.938
LOC_Os10g11860		2.448	1.037		1.329
LOC_Os10g14980	2.805	2.088	1.259	1.172
LOC_Os10g17520		1.84			1.624
AK106577		-1.063			-1.366
LOC_Os10g22590	-2.095	-2.13	-3.391	-2.759	-2.685
LOC_Os10g24410	-2.357	-3.263	-3.689	-3.145	-2.836		-3.116	-3.461	-3.16	-3.385	-3.54
LOC_Os10g27280	5.924	5.489	3.253	5.403	4.259		3.186	3.942	2.288	4.105	2.208
LOC_Os10g28150	1.529		1.238		1.336		1.456
LOC_Os10g29470	-1.257	-1.183	-1.536	-1.277
LOC_Os10g33620	2.178	2.131	1.412	1.614	1.736
LOC_Os10g35640	4.428	4.004	2.243	2.358	2.522
LOC_Os10g37920	-1.372	-1.441			-1.557
AK063546	-2.151	-1.613	-2.885	-1.64	-2.927
LOC_Os10g42320	1.45		1.318	1.295
LOC_Os11g01340	-1.023	-1.046	-1.102					-1.079
LOC_Os11g02400	-1.394	-1.59	-2.024
LOC_Os11g03590	2.459	2.246	2.224	2.129	2.041
AK111412	1.819	1.668			1.336
LOC_Os11g08300	1.916	1.928	1.864	1.89	1.908
LOC_Os11g10250		1.799			1.123
LOC_Os11g23790	1.258	1.283	1.136				1.195
LOC_Os11g26800		1.744			1.039
LOC_Os11g31820		1.973			1.734
LOC_Os11g33942	2.487	2.497	1.28	1.579
LOC_Os11g34580	2.606	2.457	1.431	2.293	2.086
LOC_Os11g39330		1.362			1.219
LOC_Os11g43220	-1.201		-1.469						-1.495
LOC_Os11g44810	1.664	1.664	1.263	1.718	1.382
LOC_Os12g02290		1.011	-1.437		-1.898
LOC_Os12g02630		-1.098	-1.157	-1.106	-1.143
LOC_Os12g04700	1.844	1.956	1.031	1.188	1.19
LOC_Os12g06100	1.356	1.339	1.055	1.091
LOC_Os12g07874	3.982	2.594		2.09	1.73
LOC_Os12g07880	1.594	1.645	1.061	1.31	1.381						1.025
LOC_Os12g13209	1.716	1.763	1.257		1.026
LOC_Os12g17230		2.634	1.201		1.548
LOC_Os12g25350	2.074	1.802			1.325
LOC_Os12g29350	1.146	1.112	1.018
LOC_Os12g29820		-1.042	-1.417		-1.457
LOC_Os12g37564		1.396		1.034
LOC_Os12g38064	-2.568	-1.488	-4.394	-3.065	-4.035
LOC_Os12g38300	-2.265	-1.661	-4.521	-3.224	-3.982
LOC_Os12g38330		1.061		1.014
LOC_Os12g42430	-1.754	-1.496	-2.302	-1.846	-2.009
LOC_Os12g42830	3.676	3.573	2.839	2.707	2.221
LOC_Os01g05360		-1.114			-1.259			-1.332		-1.227
LOC_Os01g07550		-1.126		-1.564
AK110797	-1.358	-1.016	-2.181		-1.862
LOC_Os01g09460	2.125	1.874	1.239	1.249	1.329
LOC_Os01g11810	-1.832	-1.858	-3.197	-2.323	-2.265
LOC_Os01g12130	-5.351	-5.03	-6.547	-5.938	-6.156
LOC_Os01g17090	2.54	2.145	1.685	1.653	1.744
LOC_Os01g18080	1.771	1.675	1.383
LOC_Os01g19880	-2.449	-1.87	-4.052		-3.366
LOC_Os01g21780		2.305		1.469
LOC_Os01g28700		1.549			1.232
LOC_Os01g29190		-1.678		-2.45
LOC_Os01g32560	-2.787	-1.571	-4.619	-2.738	-3.64
LOC_Os01g38560	1.792	1.766	1.658	1.614	1.432
LOC_Os01g38970	-1.107		-1.205	-1.205	-1.172
LOC_Os01g42840	1.705	1.545	1.093
LOC_Os01g48840	2.045	1.28		1.455	1.323			1.514	1.239
LOC_Os01g49910	-1.202	-1.202	-1.438		-1.33
LOC_Os01g55570	-2.895	-2.895	-3.135	-3.07	-2.949
LOC_Os01g57250		2.039			1.17
LOC_Os01g57460	1.16	1.194	1.028	1.074
LOC_Os01g58160		-1.214		-1.758
LOC_Os01g59700		2.605	1.613		1.252
LOC_Os01g59970	2.247	2.476	1.441	1.645	1.793			1.365
LOC_Os01g59980		1.105			1.067
LOC_Os01g64130		1.275			1.179
LOC_Os01g68210	3.031	2.778	1.429	2.611	2.465
LOC_Os01g68524		1.072			1.022
LOC_Os01g70400	-1.645	-1.429	-2.234	-1.999	-1.78
LOC_Os01g70650		1.954		1.139
LOC_Os01g72850		-1.308			-1.633
LOC_Os02g04380		2.172		1.953
LOC_Os02g06630	2.219	2.059		1.936
LOC_Os02g07140	2.008	1.843	1.253	1.194
LOC_Os02g11000	-1.037			-1.173							-1.394
AK062767		1.656		1.329
LOC_Os02g21580		1.618			1.281
LOC_Os02g24590		-1.04	-1.228	-1.147
LOC_Os02g26860	-1.024	-1.068	-1.435	-1.447
LOC_Os02g29380	1.752	1.752	1.215	1.349
LOC_Os02g30080	-2.029	-1.922	-2.611		-2.773
LOC_Os02g32940	1.64	1.542	1.216
LOC_Os02g35750		1.316		1.141
LOC_Os02g35790		-1.619	-1.773		-1.844
AK242359	2.14	1.961	1.16	1.017	1.001
LOC_Os02g42000		1.3		1.129
LOC_Os02g43970	-1.835	-1.962	-5.049		-3.668
LOC_Os02g48440	1.481	1.209		1.043
LOC_Os02g56700		1.968			1.853
LOC_Os02g56810	1.456	1.479	1.125	1.194
LOC_Os02g58160	-1.138	-1.261	-1.803	-1.441	-1.332
LOC_Os03g01270	-4.19	-4.64	-6.423	-4.902	-5.122
LOC_Os03g07370	-1.122	-1.054	-1.807	-1.658	-1.54
LOC_Os03g07830		-1.332			-1.591
LOC_Os03g11700	3.675	3.675	2.796	2.708	2.344
LOC_Os03g15810		1.75		1.225
LOC_Os03g17174	-1.741	-1.644	-2.803	-2.592	-2.016
LOC_Os03g17230		-1.004		-1.236
LOC_Os03g18370	-1.245	-1.165	-1.88	-1.817	-1.614
LOC_Os03g20890	2.078	2.32	1.203	1.353	1.465			1.282
LOC_Os03g26620		1.536		1.524
LOC_Os03g31240		1.25		1.13
LOC_Os03g42100	2.232	2.093	1.454	1.444	1.68
AK120557	-1.58	-1.715	-2.777	-2.796	-2.756
LOC_Os03g52130	-1.842	-1.782	-2.697	-1.994	-2.095
LOC_Os03g54130	-2.417	-2.5	-3.823	-3.749	-3.565
LOC_Os03g63190		-1.982		-2.007
LOC_Os03g63510	-2.205	-2.496	-2.553	-3.369	-2.941		-2.145	-2.969	-2.823	-2.859	-2.547
LOC_Os04g01550	-1.205		-1.462						-1.337
LOC_Os04g10490		-1.616			-1.645
LOC_Os04g11230		2.764			1.897
LOC_Os04g18790		1.502		1.215
LOC_Os04g22080		1.644		1.574
LOC_Os04g26530		1.961		1.381
LOC_Os04g28250	-4.296	-3.84	-6.599	-4.796	-5.056
AK105319		-1.229		-1.765
LOC_Os04g38970		-1.005		-1.3
LOC_Os04g40510	-1.787	-1.149	-4.33	-3.075	-2.805
LOC_Os04g46700		1.082		1.066
LOC_Os04g47020	-2.037	-2.015	-2.686	-2.538	-2.233
LOC_Os04g48060	2.308	2.428	2.086	2.171	1.789
LOC_Os04g58590		-1.445			-1.772
LOC_Os05g07320		1.883		1.537
LOC_Os05g14920		1.867			1.856
LOC_Os05g24500	-1.435	-1.124	-1.885	-1.614	-1.605
LOC_Os05g26490		1.31			1.268
AK121944	3.41	3.907	2.285	2.86
LOC_Os05g31160	-1.372	-1.254	-1.945	-1.322	-1.634
AK107536		-1.03		-1.196
LOC_Os05g33970		1.454		1.324
LOC_Os05g36160	1.62		1.051	1.069	1.158				1.198
LOC_Os05g37870	-1.487	-1.916		-2.303
AK063021		1.314			1.163
AK241835	1.497	1.741	1.157	1.455
LOC_Os05g41080		1.101		1.025
LOC_Os05g45730		1.016		1.002
LOC_Os05g50180		-1.39			-1.397
AK099635	-2.698	-1.403	-4.09	-2.469	-3.1
LOC_Os06g11520		-1.277			-1.4
LOC_Os06g19490		-1.003			-1.229
LOC_Os06g27790		2.106		1.805
AK071157	-1.542	-1.417	-2.347	-2.205	-2.01
LOC_Os06g33600		1.223		1.021
LOC_Os06g41890	-1.921	-1.755	-2.958	-2.155	-2.313
LOC_Os06g45370	-1.21	-1.015	-1.829	-1.628	-1.417
LOC_Os06g47920		2.591		2.179
LOC_Os06g51230	1.891	1.926	1.214	1.278
LOC_Os07g02520	1.762	2.213	1.025		1.147
LOC_Os07g06880	3.948	3.372	1.814	1.386
LOC_Os07g08520	-1.212	-1.218	-1.618	-1.741	-2.024
LOC_Os07g22920		1.319		1.066
LOC_Os07g34589	1.257	1.308	1	1.044
LOC_Os07g37410		-1.044		-1.822
LOC_Os07g40750	1.719	1.67	1.394	1.32	1.086
LOC_Os07g41910	3.466	3.463	2.712	2.658	2.176
LOC_Os07g48980		-1.202		-1.473
LOC_Os08g07180		1.456		1.004
LOC_Os08g07840	1.532	1.628	1.216	1.308	1.006
LOC_Os08g10910	2.009		1.677	1.587	1.396
LOC_Os08g14440	-1.643	-1.734	-1.933	-1.724	-1.729
LOC_Os08g16770		1.541		1.2
LOC_Os08g27130		1.949		1.196
LOC_Os08g28170	-1.211	-1.265	-2.08	-2.011	-1.516
LOC_Os08g28370	2.433		1.667	1.474
LOC_Os08g30340	-2.675	-2.262	-5.081	-4.701	-3.25
LOC_Os08g30590	-1.491		-1.937	-2.141	-2.319		-1.518				-2.375
LOC_Os08g33650	-1.017	-1.056	-1.519	-1.276	-1.3			-1.223	-1.26
LOC_Os08g38092	-1.878	-1.984	-2.494	-1.937	-2.13
LOC_Os08g39270	-3.095	-2.001	-4.621	-3.93	-3.976
LOC_Os08g42620	2.061	1.979	1.596	1.504	1.432
AK106600	2.16	2.337	1.004		1.571
LOC_Os09g02790	1.645		1.069		1.394
LOC_Os09g09380		1.413		1.228
LOC_Os09g13410		2.055		1.432
AK241840	2.051	1.839	1.002				1.539	1.546
LOC_Os09g16980		1.04		1.004
LOC_Os09g31490	1.846	1.49	1.304	1.242	1.404
LOC_Os09g36850	-1.916	-1.783		-2.65	-3.686
LOC_Os09g36880	3.006	2.859		2.005	1.412
LOC_Os10g04010		1.341		1.261
LOC_Os10g04210	2.234	1.604	1.121		1.752
LOC_Os10g09920		-1.604		-1.613
LOC_Os10g11820	1.704	1.791	1.425	1.478
LOC_Os10g13830	-1.252	-1.102	-1.638	-1.515	-1.623
LOC_Os10g18490		1.145		1.138
LOC_Os10g25090	-1.377	-1.153	-1.578	-1.354	-1.632
LOC_Os10g27990	1.702	1.864	1.28	1.328	1.329
LOC_Os10g32940	-1.341	-1.138	-1.812	-1.763	-1.648
LOC_Os10g39740	-1.194	-1.185	-2.434	-2.385	-1.781
LOC_Os11g07900	3.189	2.148		1.384
AK102793		1.086	-1.781	-2.159	-1.882			-2.158		-1.191	-1.44
LOC_Os11g14980		1.414		1.127
LOC_Os11g15280	2.823	3.212	1.954	2.202	1.684
LOC_Os11g17970							1.874	1.127		1.556	1.122
LOC_Os11g23050	1.945	1.484		1.089
LOC_Os11g34100		-1.18		-1.561
LOC_Os11g37550		2.261		1.311
LOC_Os11g41070		2.242		1.093
LOC_Os11g41580	1.486		1.228		1.375
LOC_Os11g47110		1.643		1.17
LOC_Os12g08380	1.818	1.924	1.126	1.067
LOC_Os01g04800	-2.137	-1.441	-2.392	-2.532	-3.116		-1.718	-2.363		-2.205	-2.137
LOC_Os01g09300	1.229	1.24		1.082	1.005
LOC_Os01g11520		-1.223			-1.44		-1.131	-1.352
LOC_Os01g18880	1.131	1.15		1.097	1.034
LOC_Os01g19548	1.745	1.817	1.21	1.25
LOC_Os01g27350	-1.347	-1.901		-2.372
LOC_Os01g60740	6.484	4.855	4.563	4.536	-2.249			2.128	6.248	4.04
AK241086	1.603	1.564	1.314	1.275	1.322
AK106999	2.654	2.767	1.48	1.46	1.162
AK111118	-1.236	-1.033		-2.058	-3.138
LOC_Os02g12590	2.071	2.002			1.785
LOC_Os02g13040		3.64	2.037					2.335	3.18
LOC_Os02g13830	-1.242	-1.106	-1.445	-1.383
LOC_Os02g15860	3.978	4.195	1.035	4.006	2.163		2.22	3.265	2.139	2.847	2.02
LOC_Os02g18160	-1.287	-1.117	-1.461	-1.335	-1.34
LOC_Os02g22710	2.067				1.055		1.594		1.481
LOC_Os02g36550		2.701	1.363				1.37	1.113
LOC_Os02g41840	3.783	2.479	2.304	1.756	2.461		2.205	1.633	2.94	2.653	2.028
LOC_Os02g48580	-1.794	-1.672	-1.761				-1.636	-2.179	-1.965		-2.438
LOC_Os02g52500	1.603	1.393		1.121
LOC_Os03g01860	2.433	2.102		1.575
LOC_Os03g19220	-1.646		-2.572	-2.618	-2.235
LOC_Os03g28040	2.085	1.864		1.041	1.199		1.915
LOC_Os03g51090	1.723	1.954	1.281	1.411
LOC_Os03g53620	3.734	3.928	3.141	2.997	2.288
LOC_Os03g56830	1.475	1.725	1.072		1.015
LOC_Os04g02860	4.214	1.71		1.706	1.85
LOC_Os04g13500	2.062	1.663		1.116
LOC_Os04g41450	3.391	3.446	1.703	1.325	1.22				1.213
AK105292	2.55	2.723	2.034	2.035	2.012
LOC_Os05g01950	-1.046		-1.545	-1.534	-1.15
LOC_Os05g08540	1.368	1.346		1.306
LOC_Os05g17060	4.458			1.238	1.704				1.345	2.254
LOC_Os05g20070	-1.328	-1.34	-1.727	-2.138	-2.992		-1.353	-2.413	-3.034	-2.481
LOC_Os05g22930	-1.37	-1.235	-1.614	-1.542	-1.58
LOC_Os05g38590	-1.3	-1.049	-1.404	-1.182	-1.359
LOC_Os05g39060	1.338	1.32	1.041		1.085			1.133	1.461
LOC_Os05g43040	-1.504		-1.965	-1.93	-1.588
LOC_Os06g02930	2	1.615		1.041
LOC_Os06g03970	2.803	2.602		1.536			2.152	1.716	1.636
LOC_Os06g12380	2.416	2.318	1.394	1.284	1.474
LOC_Os06g40880	-1.041	-1.133			-1.376
LOC_Os06g43810		-1.02	-2.212	-2.101	-2.392
LOC_Os06g43960	1.612	1.709	1.339	1.34	1.24
LOC_Os06g47700	-1.102	-1.149	-1.5	-1.474	-1.167
LOC_Os06g48500	1.59	1.389		1.047
AK106645	2.216	2.964	1.712	2.207
LOC_Os07g27500	2.225	2.837	1.122	2.374	1.722		2.436	1.769			1.712
LOC_Os07g42610	-1.328	-1.317	-1.675	-2.238	-1.714					-1.332
LOC_Os08g26950	1.653	1.411		1.043
LOC_Os09g10880	-1.42	-1.59	-1.922	-2.045
LOC_Os09g22000	-2.572			-3.755	-4.546
LOC_Os09g24520	2.783	3.128	1.916	1.78	1.516
LOC_Os10g40990	-1.511	-1.159	-1.896	-1.718	-1.946
LOC_Os11g36760	-1.183	-1.136	-1.332		-1.243
LOC_Os11g37650	1.992	2.572	1.362	1.552	2.059		1.964	1.63		1.852	1.455
AK119964	3.09	1.571	2.213	1.846
LOC_Os12g08220	-1.381			-1.54	-1.66
LOC_Os12g15160	2.775	1.461		1.119	1.119
LOC_Os12g24870	1.806	1.596		1.175
LOC_Os01g16880	-1.16						-1.284		-2.932
LOC_Os01g18150	-1.816	-1.014	-1.954		-1.258		-1.458	-2.509		-1.474	-3.376
LOC_Os01g46280	1.8		1.294							1.341
LOC_Os01g47390	-1.017	-1.6	-1.398		-1.647
AK243346	1.518	1.703	1.358		1.334
LOC_Os01g73780	1.53	1.651	1.371	1.377	1.292
LOC_Os02g13170	-1.111	-1.073	-1.259	-1.251	-1.136
LOC_Os02g27330	1.458	1.069		1.101	1.188
AK105124	-1.163		-2.164	-2.234	-1.506
LOC_Os03g16250	-1.103									-2.266
LOC_Os03g52690	1.311	1.229		1.084
LOC_Os04g19500	2.27		1.487	1.387	1.753
LOC_Os04g39170	1.608	1.334		1.253	1.265
LOC_Os04g47990	-1.138									-1.285
LOC_Os05g02020	-1.035									-1.081
LOC_Os05g51020	-1.988	-1.61	-2.326	-2.182	-2.215
AK062602	2.176	1.52		1.181	1.204
LOC_Os06g29000	1.842	1.789			1.598
LOC_Os07g28160	-1.497	-1.603			-1.982
LOC_Os07g42700	1.555	1.86	1.083	1.345	1.305			1.288	1.346	1.288
LOC_Os08g29600	1.681						1.08		1.044	1.236
LOC_Os09g28700	3.095	1.825		1.68	1.868
LOC_Os10g25430	-1.058			-1.223	-1.394
LOC_Os02g05250	2.09			1.665	1.139
LOC_Os02g37920	1.846	2.057	1.657	1.733	1.559
LOC_Os03g04630	-2.051	-2.248	-2.313
AK106552	2.407	1.763	1.254
LOC_Os03g19370	6.225	3.125	3.855	4.231	3.655			2.127		2.908
LOC_Os03g25280	4.009	2.446	1.872
LOC_Os03g30580	1.77	1.42	1.05
LOC_Os03g32390	2.677	2.26	1.722
LOC_Os03g40310	1.209	1.128	1.089
LOC_Os03g40540	1.59	1.335	1.059
LOC_Os03g43750	1.693	1.493	1.362
LOC_Os03g46110	2.532	1.811	1.568
AK110701	-1.537	-1.345		-2.022	-2.495
LOC_Os03g53250	1.33	1.157	1.058
LOC_Os03g55210	2.765	2.21	1.802
LOC_Os03g58230	-1.171	-1.365	-1.633
LOC_Os03g59710	1.577	1.295	1.026
LOC_Os03g60930	1.311	1.161	1.051
LOC_Os04g01070	-1.275	-1.371	-1.49
AK067465	2.519	2.061	1.951
AK121671	1.535	1.429	1.402
LOC_Os04g18020	2.537	1.614	1.264
LOC_Os04g31760	2.323	2.166	2.096
LOC_Os04g32090	1.663	1.779		1.385	1.051
LOC_Os04g32690	1.361	1.285	1.254
LOC_Os04g33300	1.587	1.414	1.222
LOC_Os04g34000	-1.352	-1.531	-1.657
LOC_Os04g35600	1.443	1.304	1.077
LOC_Os04g46400	2.32	3.21	1.741	2.258	1.474
LOC_Os04g49250	3.604	3.444	3.2	2.983	1.324
AK069744	2.503	1.865	1.413
LOC_Os04g53360	1.414	1.26	1.032
LOC_Os04g59520	-1.054	-1.06	-1.067
LOC_Os05g06330	1.147	1.118	1.071
LOC_Os05g06780	-1.519	-4.583	-5.898
LOC_Os05g24000	1.402	1.303		1.103
LOC_Os05g32070	-1.747	-1.971	-2.168
LOC_Os05g38730	1.376	1.207	1.075
LOC_Os05g49530	-1.384	-2.047	-2.637
LOC_Os05g50640	1.758	2.179	1.416	1.513	1.238
LOC_Os06g02400	1.716	1.602	1.409
LOC_Os06g06180	-1.882	-2.072	-2.206
LOC_Os06g22950	1.2	1.081	1.023
LOC_Os06g27870	1.525	1.195	1.083
LOC_Os06g35560	-1.225	-1.277		-1.665	-1.477		-1.472	-1.997	-1.368	-1.625
LOC_Os06g47130	1.802	1.776	1.768
LOC_Os07g01890	1.881	1.446	1.293
AK099436	-1.262	-1.574	-1.752
LOC_Os07g07340	-2.026	-2.501	-3.002
LOC_Os07g14120	-1.366	-1.658	-1.88
LOC_Os07g15360	1.482	1.206	1.023
LOC_Os07g15700	2.316	1.433	1.597		1.015
AK242258	3.874	2.662	2.284
LOC_Os07g19460	1.541	1.465	1.123	1.017
LOC_Os08g06490	1.365	1.144	1.08
LOC_Os08g08730	-1.165	-1.441	-1.645
LOC_Os08g34740	1.258	1.186	1.129
LOC_Os08g38950	2.308	2.081	1.68
LOC_Os08g39470	-1.102	-1.689	-2.137	-2.214	-2.382			-1.333		-1.164	-2.129
AK241499	1.821	1.496	1.097
LOC_Os08g42350	3.971	3.242	2.203	1.79	2.257
LOC_Os08g44020	-1.332	-1.366	-1.383
AK241153	1.613	1.422	1.335
LOC_Os09g04624	-2.692	-3.059	-3.559
LOC_Os09g08379	3.141	2.339	1.966
LOC_Os09g19170	2.115	1.898	1.573
LOC_Os09g19980	2.396	2.106	1.741
LOC_Os09g23380	1.436	1.216	1.132
LOC_Os09g25410	-1.304	-1.496	-1.624
LOC_Os09g32010	1.232	1.067	1.027
LOC_Os09g33876	-1.001	-1.075	-1.093
LOC_Os09g36280	-1.291	-1.674	-1.862
LOC_Os09g39050	-1.2	-1.745	-1.952
LOC_Os09g40000	-1.026	-1.106	-1.245
LOC_Os10g11140	1.103	1.235	1.021	1.059
LOC_Os10g17000	2.942	1.573	1.922	1.435
LOC_Os10g22900	1.425	2.248	1.04	1.307
LOC_Os10g28130	-1.196	-1.345	-1.501
LOC_Os10g30300	1.622	1.445	1.267
LOC_Os10g40390	-1.019	-1.045	-1.067
LOC_Os10g41670	1.679	1.378	1.095
LOC_Os10g42670	-1.202	-1.403	-1.482
LOC_Os10g42840	1.261	1.053	1.002
LOC_Os11g02930	2.142			2.019	1.811
LOC_Os11g04780	2.109	1.711	1.223	1.074	1.615
LOC_Os11g05080	1.419	1.647	1.308	1.384	1.375
LOC_Os11g14910	-1.601	-1.837	-1.927		-2.155
LOC_Os11g18670	2.77	2.052	1.237
LOC_Os11g37050	-1.203	-1.357		-1.71
LOC_Os11g42790	1.517	1.282	1.139
LOC_Os12g01400	1.128	1.036	1.013
LOC_Os12g03450	1.842	1.695	1.587
LOC_Os12g04204	1.696	1.476	1.174
LOC_Os12g05540	2.951	2.23	1.053
LOC_Os12g06070	2.258	1.882	1.79
LOC_Os12g06650	1.728	1.581	1.353
LOC_Os12g07800	1.963	1.703	1.345
LOC_Os12g12740	1.46	1.345	1.158
LOC_Os12g24040	1.642			1.495	1.125
LOC_Os12g26300	1.706	1.224	1.071
LOC_Os12g27930	5.699	4.932	3.997
LOC_Os12g30030	1.539	1.323	1.232
LOC_Os12g42160	3.42	2.251	1.339
LOC_Os01g12740	-1.27	-1.37	-1.401
LOC_Os01g16730	1.713	1.259	1.088
LOC_Os01g18800	-2.313	-2.37	-2.395
LOC_Os01g27580	2.031	1.174	1.362	1.013
LOC_Os01g32864	1.644	1.365	1.277
LOC_Os01g36550	3.34	2.518	1.265
LOC_Os01g42040	3.457	2.53	2.139		1.274
LOC_Os01g42060	3.397	2.581	2.109
LOC_Os01g44170	1.476	1.336	1.195
LOC_Os01g45150	2.513	2.235	1.866
LOC_Os01g47600	1.679	1.561	1.372
LOC_Os01g54810	1.243	1.178	1.111
LOC_Os01g60110	-1.251	-1.331	-1.443
LOC_Os01g64980	1.587	1.409	1.361
LOC_Os01g67910	-1.06	-1.094	-1.136
LOC_Os01g68200	1.091	1.042	1.004
LOC_Os01g68598	-1.314	-2.099	-3.358
LOC_Os01g69980	-1.105	-1.184	-1.201
LOC_Os01g71114	1.477	1.279	1.208
LOC_Os01g73150	1.692	1.526	1.4	1.242	1.07
LOC_Os02g02950	1.475	1.249	1.144
LOC_Os02g07970	2.467	1.944	1.334
AK241594	1.62	1.397	1.269
LOC_Os02g21930	2.2	1.397	1.1
LOC_Os02g33830	1.885	1.726	1.233	1.054
LOC_Os02g35570	2.793	2.39	2.155
LOC_Os02g35760	1.857	1.763	1.556
LOC_Os02g35840	1.26	1.097	1.033
LOC_Os02g39610	2.113	1.956			1.254
LOC_Os02g42370		-1.125	-1.212					-1.209
LOC_Os02g52480	-1.544	-1.675	-1.839
LOC_Os02g55000	1.235	1.23	1.065	1.025
LOC_Os02g55600	1.544	1.358	1.024
LOC_Os02g56840	1.621	1.787	1.473	1.538	1.187
LOC_Os02g58310	-1.427	-1.602	-2.012
LOC_Os03g17510	4.148	2.528	2.454	1.544	1.526
LOC_Os03g41460	2.014	1.926	1.507
LOC_Os03g42030	2.778	2.012	2.112	1.795	2.018
LOC_Os03g47970	-1.03		-1.384	-1.463	-1.353
LOC_Os03g50310	-1.787	-1.963	-2.567
LOC_Os03g60900	-1.145	-1.212	-1.451
LOC_Os04g04310	-1.465		-1.767	-1.89	-1.986
LOC_Os04g05910	2.335	2.159	1.529
LOC_Os04g40070	7.26	6.166	4.863	6.576	6.115		4.383	5.71	4.315	5.756	3.473
LOC_Os04g43840	2.61	2.065	1.671	1.322
LOC_Os04g49310	1.709	1.631	1.249
LOC_Os05g05490	1.566	1.52	1.181	1.079
LOC_Os05g29090	-1.036	-1.06	-1.129
LOC_Os05g32930	1.957	1.347	1.585	1.157	-1.307
LOC_Os05g37100	2.596	2.269	1.267
LOC_Os06g02200	1.75	1.662	1.343
LOC_Os06g02350	1.643	1.627	1.579
LOC_Os07g11450	1.3	1.251	1.078
LOC_Os07g32520	2.773	2.108	-1.531
LOC_Os07g34990	2.68		1.386		1.392					1.339
LOC_Os07g38440	1.823	1.074	1.482	1.242
LOC_Os08g05620	-1.715	-1.821	-2.432
LOC_Os08g08070	2.375	2.108	1.024
LOC_Os08g10580	2.859	3.027	2.015		1.52
LOC_Os08g15260	-1.04	-1.146	-1.477
LOC_Os08g32850	1.034		1.008	1
LOC_Os08g37370	-1.26	-1.295	-1.402
LOC_Os08g37580	-1.135	-1.151	-1.249
AK071084	3.019	2.403	1.727	1.298
LOC_Os09g25860	1.599	1.563	1.269
LOC_Os09g30280	3.316	2.035	1.376				1.071	1.593	1.112		1.242
LOC_Os09g32660	-1.499			-1.926	-2.614			-1.885		-1.758
LOC_Os10g11080	-1.523	-1.591	-1.563	-1.59
AK241911	2.029	1.621	1.171				1.083	1.173	1.204
LOC_Os10g39950	1.522	1.522	1.184	1.103
LOC_Os11g14270	1.586	1.526			1.182
LOC_Os12g01916	1.256	1.231	1.09
LOC_Os12g18360	-1.089	-1.204	-1.607
LOC_Os01g62220	3.115	3.002	2.521
LOC_Os01g65220	1.227	1.216	1.171
LOC_Os02g03130	-1.022		-1.861	-2.13	-1.949
LOC_Os02g18090	1.462	1.829	1.312	1.632	1.311
LOC_Os02g22080	2.514	3.06	2.135	2.138	1.148
LOC_Os02g29060	1.754	2.078	1.563	1.699	1.045
LOC_Os02g30670	2.851	2.72	1.759
LOC_Os02g33010	-1.564	-1.455	-1.605	-1.561	-1.603
LOC_Os02g43470	1.91	1.792	1.142
LOC_Os03g36790	1.303	1.263	1.003
LOC_Os03g41030		-1.029	-1.139	-1.057
LOC_Os03g45744	2.659	1.9	1.546	1.026
LOC_Os04g26810	2.282	2.206	1.574
LOC_Os04g34080	-1.126	-1.147	-1.276
LOC_Os04g38880	-1.183	-1.209	-1.363
LOC_Os04g39410	1.538	1.536	1.523
LOC_Os04g51110	1.975	1.91	1.439
LOC_Os05g14880	-1.12	-1.517	-1.602		-2.159			-1.467	-1.448	-1.157	-2.212
LOC_Os07g12550	1.636	1.575	1.093
LOC_Os08g06060		-1.145	-1.439	-1.413
LOC_Os08g24800		-1.309	-1.901	-1.702
LOC_Os08g25390	1.794	1.883	1.607	1.786	1.532						1.082
LOC_Os08g28780		-1.223	-1.455	-1.378
LOC_Os08g39330		2.334	1.097	1.325
AK100457		4.296	3.419	3.595
LOC_Os11g43390		-1.123	-2.224	-2.086	-1.748
LOC_Os12g03520	1.947		1.818		1.699
LOC_Os01g04300	2.536	2.16	1.655	1.976	1.688		1.371	1.481	1.878	1.771
LOC_Os01g41570		1.237	1.027	1.072
LOC_Os01g73240		2.134	1.08	1.298
LOC_Os02g34270							4	3.169	3.834	3.853
LOC_Os02g41940	3.242	3.237	1.092	2.86					1.84	1.247
AK241279		1.624	1.135		1.301
LOC_Os03g06970		-1.099	-4.533	-4.265
LOC_Os03g13500		2.205	1.243	1.3	1.461
LOC_Os03g49190	4.65	4.935	4.167	3.869	3.68		3.571	3.569	3.226	4.238	1.882
LOC_Os04g15980		1.848	1.086		1.306
LOC_Os04g18170	1.985							-1.585	-1.08	-1.079
LOC_Os04g21710		1.371	1.016	1.01	1.087
LOC_Os04g54210	2.389	2.04	1.719	1.718	1.248			1.043	2.152	1.515
LOC_Os05g07440		2.669	1.395		1.517
AK062440	-1.184	-1.253	-1.789					-1.655	-1.122
LOC_Os06g22390	1.192	1.158								1.131
LOC_Os06g49170		-1.078	-1.989		-1.721
LOC_Os08g07270		-1.037	-1.897	-1.902
LOC_Os08g35770	1.317	1.412	1.02							1.078
LOC_Os10g37260	2.13	2.119		2.105	1.186		1.697	1.671	1.722	1.594	1.589
LOC_Os11g45820	1.499	1.404	1.121	1.314			1.152			1.135
LOC_Os03g54850			-1.162	-1.127	-1.228					-1.135	-1.301
LOC_Os07g18260	2.998			2.272	1.607
LOC_Os10g31780			1.741	2.226	1.414					2.292
LOC_Os12g01980	-1.46	-1.685	-2.57	-2.156	-2.388		-1.322	-1.735		-2.316	-2.748
LOC_Os12g44150	-1.161			-1.204	-1.22
LOC_Os02g32400	1.918			1.636	1.548
LOC_Os03g37940	-1.192			-1.594							-2.828
LOC_Os04g08600	1.62			1.421	1.012
LOC_Os05g36090	-1.124			-1.867	-2.65
LOC_Os08g12600	2.047			1.758	1.019
LOC_Os08g34310			-1.513	-1.269	-2.078			-1.554		-1.211
LOC_Os02g18760	1.959	1.984	1.477		1.092
LOC_Os02g45910	1.596	1.54			1.175
LOC_Os03g59240	-1.377	-1.2	-1.774	-1.239	-1.799				-1.338
LOC_Os04g16670	1.506	1.755	1.293		1.425
LOC_Os04g33450		2.145	1.199		1.129		1.983	1.719			1.439
LOC_Os05g01520	-1.497	-1.292	-1.898	-1.868	-1.484
LOC_Os05g04160	2.109	2.607	1.386	1.38
LOC_Os05g26860	1.997	1.804		1.182
LOC_Os05g33900	-1.305	-1.186	-1.404		-1.439
LOC_Os05g35410	-1.328	-1.373	-1.908
LOC_Os05g49700	2.844	2.258	2.441	2.714	2.002		2.114	2.592	2.728	2.757	1.83
LOC_Os06g10610	1.957	1.806	1.05	1.261				1.488	1.607
LOC_Os06g49070	-1.385	-1.026	-1.803	-1.788	-1.763
LOC_Os07g43240	2.536	2.694	1.956	2.046	1.685			1.935
LOC_Os07g47300	1.616	1.647	1.321	1.277	1.417
LOC_Os07g47390	-3.056	-3.059	-4.078	-4.089	-3.135
LOC_Os09g20510	-1.418	-2.388	-2.644					-2.595	-1.842
LOC_Os12g10830	3.946	3.808	2.125	1.575
LOC_Os12g39680								-1.654	-1.043	-1.115	-2.123
LOC_Os01g05450	2.294	2.576	1.861	1.745	1.462			1.468
LOC_Os01g10320	4.414	4.079	2.897	4.055	3.661		2.847	4.066	3.25	4.052	2.477
LOC_Os01g52514	2.285	1.416	1.644		1.725
LOC_Os01g53560	2.152	2.152	1.416	1.211	1.076			1.161
LOC_Os02g12490	-1.848		-2.967	-2.053	-2.831		-1.218		-1.39	-1.355	-3.306
LOC_Os02g33070	2.351	2.205	1.546	1.312	1.065			1.273
LOC_Os04g07920		-1.196	-2.967	-1.47
LOC_Os04g22090	2.728	1.897		1.362	1.482
LOC_Os04g34250	-2.037	-1.545	-2.417	-2.191	-1.934
LOC_Os04g41160	-1.744	-1.928	-1.903	-1.793	-1.897
LOC_Os05g03620				1.742				1.638	1.921	2.152	1.024
LOC_Os07g06820	1.262	1.464	1.124	1.168	1.304
LOC_Os07g34770	1.751		1.183	1.032	1.446
LOC_Os07g39290	1.805	1.269	1.418	1.24	1.331			1.351
LOC_Os08g09740	3.425	2.661		1.83	1.807
LOC_Os08g09810	2.211		1.211	1.672	1.975
AK107793	1.539	1.204		1.175	1.335
LOC_Os08g43730	-1.469		-2.177		-2.231				-1.352	-1.487
LOC_Os11g43140	2.537	3.417	1.241	1.374	2.618
LOC_Os11g45490							-1.014	-1.322		-1.01	-1.566
LOC_Os12g03180	1.48	1.616	1.326	1.341	1.458
AK064278		1.791	1.026	1.289	1.517
LOC_Os12g22960	2.031	1.762	1.503	1.573	1.953
LOC_Os12g42930	2.229	2.426	1.659	2.23
LOC_Os01g13210	2.542	1.678	1.004	1.781	1.738		1.641	1.964	2.347	1.836
LOC_Os01g33390	-1.202	-1.563	-1.905	-1.595	-1.377
LOC_Os01g69060	-2.103	-1.875	-2.346	-2.321	-2.117
LOC_Os01g72350	-1.143	-1.143	-1.374	-1.16					-1.189
LOC_Os02g14600	3.607		1.115		1.931			2.993
LOC_Os03g01200	-1.592	-1.836	-2.391	-2.378	-2.094				-1.701
LOC_Os03g12160	1.453	1.11	1.087	1.211	1.206			1.114	1.499	1.106
LOC_Os03g62170	-1.26	-1.048	-1.796	-1.861	-1.468
LOC_Os03g63050	2.016	1.352	1.126	1.246	1.813
LOC_Os04g21860		1.551	1.307		1.154			1.242
LOC_Os06g43740	1.997	1.432	1.23		1.677
LOC_Os06g51310	1.712	1.543	1.123	1.394	1.607
LOC_Os07g15410	-1.397	-1.956	-2.528	-2.417	-3.207			-1.788	-1.67		-2.68
LOC_Os07g44430	6.938	6.084	4.749	5.631	5.917		5.415	6.632	5.381	5.708	4.039
LOC_Os10g01120	1.715	1.877	-1.74	1.031	1.151
LOC_Os11g40340	2.307	1.713	1.017				1.204	2.037
LOC_Os02g44930	1.423	1.739	1.056	1.366	1.115			1.301	1.077	1.093
LOC_Os02g51470	-1.537	-1.324	-1.686	-1.6	-1.473
AK062803	-2.359	-1.936	-2.962	-2.391	-2.33
LOC_Os04g11660		-1.244			-1.569		-1.416	-1.462			-1.743
LOC_Os05g43870	-2.772	-2.71	-4.597	-3.841	-3.846			-2.729	-3.415
LOC_Os06g05950	-1.636	-1.482	-2.317	-1.743	-1.702
LOC_Os10g25410	1.513		1.05	1.416	1.315			1.32
LOC_Os01g53060	-1.941	-1.775	-2.392	-2.095	-1.931
LOC_Os01g67110		-1.473	-2.733		-2.185			-2.24
LOC_Os05g14590	-1.164	-1.754	-2.22					-1.486	-2.144
LOC_Os05g50500	-2.267	-1.69	-3.478	-2.719	-2.142
AK108562	2.366	2.184	1.652		2.123		2.152
LOC_Os03g05800	-1.439	-1.506	-1.517
AK067131	1.947	1.794	1.783
LOC_Os03g56740	1.69	1.472	1.447
AK102198	1.717	1.272	1.206
LOC_Os04g20700	-1.264	-1.447	-1.475
LOC_Os04g21810	1.166	1.015	1.004
LOC_Os05g15820	1.862	1.507	1.465
LOC_Os06g05890	1.284	1.042	1.007
LOC_Os10g29860	1.503	1.434	1.426
LOC_Os11g30320	1.655	1.498	1.483
LOC_Os06g18850	-1.51	-1.551	-2.519	-1.53	-1.923		-1.574			-2.363	-1.891
LOC_Os06g06790		-1.106	-2.102	-1.484	-1.418
LOC_Os02g46270	-1.265	-1.544			-1.759
AK109638	1.491	1.224			1
LOC_Os05g49740	2.644	2.349	2.523	2.493	1.935
LOC_Os07g25290	1.487		1.392	1.493	1.031
AK064269	1.994	1.477			1.106
LOC_Os04g46040	1.561	1.311			1.139
LOC_Os11g44800	3.459	3.649	2.703	3.613	2.87		2.359	2.13	2.374	3.035	2.111
LOC_Os06g10470							1.49	1.314		1.469
LOC_Os02g35450	1.423	1.167	1.074	1.403	1.146
LOC_Os01g60000	1.725	1.874	1.376	1.753
LOC_Os07g38530	1.505		1.175	1.384	1.372				1.124
LOC_Os12g36810							-1.017	-2.78	-1.659	-1.101	-2.549
LOC_Os05g35430	2.223	1.881		1.595	1.421		2.057	1.119			2.304
LOC_Os08g19100							1.083	1.038			1.003
LOC_Os04g34540							-2.182	-2.557			-2.867
LOC_Os02g07800	1.473	1.521		1.364				1.005
LOC_Os02g50410		-2.126	-2.199				-1.032	-3.193	-2.393
AK240769							-1.152	-1.569		-1.063
LOC_Os04g27400	-1.277	-1.263	-1.807	-1.628			-2.06	-2.808	-1.006	-1.899	-2.154
LOC_Os08g38590	-1.644	-2.723	-3.804	-3.156	-2.932					-1.294
LOC_Os04g34640	2.676	1.758		1.455	1.833
LOC_Os04g47530	1.26	1.102	1.101	1.027	1.111
LOC_Os05g49200	-1.096	-1.093	-1.156	-1.175
LOC_Os06g41010	1.59	1.728	1.231	1.151	1.261
LOC_Os07g10420	2.601	2.655	2.321	2.238	2.312
LOC_Os07g19080	1.841		1.461	1.302
LOC_Os07g25380	1.423	1.397	1.238	1.169
LOC_Os08g40930	4.379	4.524	3.283	2.949	2.611
AK107847	2.049	2.009	1.405	1.195	1.355
LOC_Os12g37080	-1.007	-1.632	-1.578	-1.884	-1.695
LOC_Os12g44370	-1.114	-1.095	-1.178	-1.195
LOC_Os01g65100	-1.43	-1.398	-1.994	-2.512	-1.567					-1.618
LOC_Os01g66900	-1.505	-1.862	-2.143	-2.383	-1.882
LOC_Os02g56160	1.973	1.684	1.346	1.075
LOC_Os03g13230	2.175	2.15	1.617	1.46	1.746				1.737
LOC_Os04g39000	2.569	2.569	2.077	1.803	1.441		1.847
LOC_Os05g45280	1.665	1.332	1.308
LOC_Os09g35990	-1.417	-1.133	-1.544	-1.359
LOC_Os01g19630	-1.9	-1.091	-3.844	-1.718
LOC_Os02g43630	2.344	2.855	1.671	2.444
LOC_Os07g48770	2.615	2.158	1.66	2.125	1.635		1.809	1.301	1.451	2.129	2.163
LOC_Os03g49350	2.44	2.122	1.759	2.155	1.854			1.145	1.131	1.743
LOC_Os06g49770	5.044	4.486	3.613	6.144	3.951			2	2.4	3.355	1.613
LOC_Os07g02800			-1.27					-1.33	-1.067
LOC_Os07g36610	5.096	2.85	2.126	3.693	5.694		4.172	1.735	3.083	2.375	1.693
LOC_Os08g18920	1.347	1.152		1.24	1.193
LOC_Os09g15660	3.116	3.039	2.536	2.813	3.438		2.394	2.698	2.636	3.13	1.861
LOC_Os10g24710	-1.27	-2.548	-2.613	-1.86	-2.556				-2.602	-1.398
LOC_Os10g40450	3.305	2.971	2.202	2.62	2.709			1.058
LOC_Os05g41520	-1.295		-1.375	-1.188	-1.583
LOC_Os03g10050	-1.554	-2.072		-1.784	-2.043				-2.005
LOC_Os04g30410	2.199	1.665	1.986	2.022	1.05
LOC_Os05g49670	2.273	1.714	1.484	1.986	1.681			1.166	1.381		1.428
LOC_Os10g32620	1.264	1.17			1.1
LOC_Os12g22120		-1.226	-1.517	-1.346				-1.946	-1.391	-1.118
LOC_Os01g28980	-1.031			-1.063	-1.304				-1.27	-1.029
LOC_Os02g07850	-1.405		-1.488	-1.413	-2.04
LOC_Os04g02010	1.519	1.333			1.243
LOC_Os10g28120	6.107	6.776	4.215	5.71	4.568		3.441	3.619	3.24	5.677	3.939
LOC_Os12g35610	2.14	1.3			1.001
LOC_Os02g19790	-1.097	-1.773			-2.109
LOC_Os02g25680	3.085	3.201	3.097	2.628	3.027		3.04	1.633	2.979		1.649
LOC_Os02g46190		2.377		1.819	1.007
LOC_Os03g59660	-1.049	-1.247	-1.089	-1.835	-2.306			-1.895	-2.689	-1.263
LOC_Os04g11570	1.955	1.892					1.197	-1.479	-1.534		-1.702
LOC_Os05g02040		1.233		1.174	1.049
LOC_Os06g40420	-1.011	-1.491	-1.265	-2.252	-2.66			-3.336		-1.437	-2.487
LOC_Os06g45060	1.685	1.304		1.419	1.263			1.111	1.166
LOC_Os07g16260	-1.003	-1.293			-1.395
LOC_Os07g26540	1.882	1.375			1.175
LOC_Os11g32310	1.765	1.295			1.135
LOC_Os01g24010	2.235	1.884		2.245	1.417
LOC_Os02g04780	6.569	7.197	5.6	6.611	6.057		4.396	5.286	4.793	6.927	3.524
LOC_Os02g38970	1.867	1.615							1.107
LOC_Os03g32570								1.781		3.416	1.156
LOC_Os03g63760				1.887	1.761			1.343	1.813	2.088	1.152
LOC_Os08g13870							-1.311	-1.694		-1.385
LOC_Os01g65380	2.377	2.111	1.928	2.069	2.048			1.439	1.685
LOC_Os02g31890							-1.138	-1.704	-1.515
LOC_Os03g27590	-1.109	-1.197					-1.379	-1.833
LOC_Os04g41640	2.909	3.074					3.04	2.36	2.58		2.641
LOC_Os04g49700	4.949	4.258	2.991	4.486	5.026				1.814		1.464
LOC_Os05g45380	6.677	6.85	5.663	5.274	4.56		4.988	1.779		7.475
LOC_Os06g03590	1.109	1.148							-1.617		-1.728
LOC_Os07g42520	2.041	1.914	1.559	1.667	1.774				1.141
LOC_Os09g02660	2.365	2.85	1.504					1.859	1.113
LOC_Os09g08280	7.073	6.34	5.254				4.981	4.731	1.239
LOC_Os09g10740	2.019	1.395			1.617		1.997	1.152
LOC_Os09g39530	2.64	2.11	1.832		1.211		1.211	-1.075	1.407	2.48
LOC_Os12g18960		4.589	3.337						3.002
LOC_Os01g03810	-1.169			-1.577			-1.178	-1.644	-3.083	-1.393	-1.467
LOC_Os01g10580	2.341	1.991	1.87	1.817	2.156				1.213
LOC_Os01g54620	2.326	3.238	2.744	2.838	2.736		2.839	2.026	2.109	2.77	2.124
LOC_Os02g09830	3.339	2.41	2.45	1.711	2.472		2.445	1.479	1.78	1.959	1.686
LOC_Os02g24730	-1.473	-1.269		-1.49	-1.9				-2.353	-1.833
LOC_Os02g48184	1.683	1.547	1.526	1.521	1.397				1.194
AK109312	2.558	2.062	1.625	1.325	1.505				1.173
LOC_Os03g22980	2.532	2.492	2.006	2.152	2.539				1.487
LOC_Os03g41390	2.472	2.434	2.564	2.553	1.837			1.529	1.687	2.45	1.203
AK063679	4.517	4.209	3.414	3.851	4.03				2.753		1.338
LOC_Os05g11910	3.546	3.588	2.135	1.71	2.463				1.572		1.016
LOC_Os05g17810	-1.089	-1.531	-2.017	-2.252	-1.343				-2.192
LOC_Os05g33680	1.649	2.135							-1.161		-1.748
LOC_Os05g38860	1.874	1.667	1.68	1.569	1.351			1.016	1.303
LOC_Os05g44820		-1.315							-1.466		-1.542
LOC_Os05g48870		1.309			1.212			1.19
LOC_Os06g18150	1.936	2.21	1.609	1.533	1.484			1.144
LOC_Os06g48870	2.008	2.409	1.887	1.917	1.872			1.096
LOC_Os07g01320		-1.335	-1.484	-1.182	-1.725		-1.125	-2.911	-2.104
LOC_Os07g01600	2.951	3.55	2.65	2.507	3.073		3.613	-1.085	2.353		1.928
LOC_Os07g05960	4.189	3.924	3.241	3.269	2.735			1.267	1.779	2.197	1.743
LOC_Os07g40040	2.221	2.229	1.856	2.269	1.921			1.835	1.62	1.702
LOC_Os08g03270	2.56		1.264					-1.538			-1.709
LOC_Os09g26620	3.322	3.359	3.021	2.723	1.964				1.327
LOC_Os09g37580	3.324	4.339	3.04	3.523	1.572		2.261		1.814
LOC_Os10g25010	2.297	2.218	1.969	2.142	2.124				1.594		1.046
LOC_Os11g09150	2.963	2.755	2.435	2.292	2.221				1.699
LOC_Os01g04990	-1.012		-1.118	-1.163	-1.14				-1.293
LOC_Os01g06990	3.591	3.995	2.701	2.028	2.541			-1.165	2.951
AK109538	-1.166	-1.201		-2.227	-1.651		-2.093		-2.108	-1.209	-2.371
LOC_Os03g51870	1.848	1.846	1.608	1.494	1.411			1.225
LOC_Os09g02180	5.026	5.111	4.591	4.61	4.219		3.598	3.719	3.26	4.469	2.077
LOC_Os11g05390	2.911	1.859	1.874	1.233	1.007
LOC_Os01g49050	-2.111	-2.75	-2.7	-3.405	-2.477			-2.51	-2.049	-2.071	-2.884
LOC_Os01g53260	2.275	2.638	1.742	1.339	1.439		1.218			2.441	1.255
LOC_Os01g67100	-1.83			-3.306	-2.485		-1.971	-2.52	-3.097	-1.138
LOC_Os03g50430	3.268	2.763	2.347	1.841	1.68
LOC_Os03g60200	2.912	2.336	1.805	1.273	1.482
AK243013	2.75	2.499	1.763	1.323
AK107832	2.64	2.386	1.924	1.563	1.354
LOC_Os05g38830	1.541	1.199	1.252	1.065
LOC_Os10g24010	-1.339	-1.339	-2.043		-2.822			-2.127	-1.91
LOC_Os01g48120		1.845		1.877	1.478
LOC_Os04g32770		1.492		1.569	1.115
LOC_Os05g22790	1.58			1.272	1.21
LOC_Os06g47520	1.455	1.455	1.336	1.284
LOC_Os11g35120		3.293	2.622					2.805	2.337
LOC_Os12g22750	1.151			1.059	1.042
LOC_Os01g43600		-2.1	-3.219					-3.029	-3.833
LOC_Os05g15880	7.378	7.467	4.721	2.708	3.416			4.03	1.327		3.198
LOC_Os11g03050	1.389	1.13	1.161					1.072
LOC_Os02g07340	1.132	1.048	1.044
LOC_Os07g43600	-1.291	-1.826	-1.847
AK120301	2.228	1.356	1.347
LOC_Os08g44650	1.138	1.027	1.029
LOC_Os09g26660	-1.36	-1.955	-1.951
LOC_Os10g22484	-1.252	-1.573	-1.582
LOC_Os03g05440	3.562	3.562	1.318	3.222	2.572		1.838	2.497	2.051	2.975	2.933
LOC_Os03g19190	1.466	1.185	1.186
LOC_Os03g46330	1.802	1.007	1.025
AK072639	2.642	1.818	1.818
LOC_Os04g49540	1.425	1.026	1.039
LOC_Os07g36860	1.892	1.011	1.227	1.515
AK242000	3.899	3.532	3.167	3.558	3.286		3.112		2.905	4.032
LOC_Os08g43670	1.642	1.307	1.478	1.507					1.038	1.323
LOC_Os12g17680	-1.069	-2.328	-2.043		-1.75
LOC_Os02g06930			1.113					1.048	1.667
LOC_Os03g47820									-1.328	-1.26	-1.453
LOC_Os11g35890	-1.927	-3.475	-2.771					-2.278	-3.139
LOC_Os02g27160	1.474	-2.027	-1.172					-1.911	-1.333		-1.061
LOC_Os07g25690	-1.186	-2.009	-1.667	-1.602
LOC_Os08g36960	1.444	1.025			1.123		1.179		1.24
LOC_Os08g37890	-1.48		-1.88	-1.899	-2.027				-1.353
LOC_Os08g43000	1.89	1.102		1.464
LOC_Os09g26290	-1.563						-1.483		-1.689		-1.866
LOC_Os02g06130							2.894	-1.394	1.538
AK121973	-1.427			-3.583	-2.776		-1.572	-2.014
LOC_Os02g46030	1.466		1.269					1.086
LOC_Os04g21620							1.677	-2.416	-1.27	-1.711	-2.379
LOC_Os04g49420		-1.301	-1.417	-1.085	-1.728			-2.037	-1.059
LOC_Os04g58890	1.36			1.169				1.171		1.44
LOC_Os05g03070	2.24	2.134	1.526	2.332	2.234		1.305	1.477	1.901	2.003	1.109
LOC_Os05g13804	-2.484	-2.323	-3.641	-3.033	-2.438
LOC_Os05g44190		-2.027	-2.441	-1.906	-2.531
LOC_Os06g34280	-1.013	-1.049	-1.498
LOC_Os07g01820		-1.084	-2.354	-2.608	-2.157
LOC_Os07g12990	2.231	2.906	1.963	1.982	1.886
LOC_Os07g39750	-1.322	-1.9	-3.289	-2.222	-1.644
LOC_Os07g40740		-1.107	-1.894	-2.063	-1.83
LOC_Os07g45670							-1.657	-2.09		-2.02	-2.133
LOC_Os08g01700	-2.39	-2.322	-2.569	-2.578	-2.373
LOC_Os08g01820	3.929	2.99	2.818	2.217	2.805
LOC_Os08g34020	-1.472	-1.282			-1.312		-1.09	-1.781	-1.359	-1.467
LOC_Os08g37940	-3.651	-3.651	-4.292	-4.443	-3.87
LOC_Os08g38080		2.936	2.522	2.925	2.151
AK242436		-1.158	-1.401	-1.399	-1.204			-1.592	-1.02
LOC_Os09g24840	-3.214	-3.401	-4.47	-4.413			-2.297	-3.856	-3.28	-4.587
LOC_Os09g26610		2.464	1.222	2.249	1.679		1.87	1.347	1.571	1.036
LOC_Os10g22070		1.429	1.104	1.593	1.006
LOC_Os10g24890	1.586				1.055					1.118
AK072513	-1.552			-3.26	-2.049		-1.447				-2.916
LOC_Os11g05940	2.585	1.867	2.106	2.254	1.365			1.139
LOC_Os11g10370	2.343	2.343	1.91	2.349
LOC_Os11g43720							2.264		1.129	2.069
LOC_Os12g05770	-1.158	-1.175	-1.462
LOC_Os12g10300							1.154	-2.125		-1.038	-1.989
LOC_Os12g14450							-1.214		-1.594	-1.137
LOC_Os12g17410	-1.048		-1.342	-1.157	-1.114
LOC_Os12g18560	3.944	3.425	4.176	2.483	2.506		2.533	1.688	1.641	3.06
LOC_Os12g32260		3.519	1.473	1.944
LOC_Os12g44390			1.197								1.002
LOC_Os01g04770		1.411		1.361	1.266
LOC_Os01g09310			-1.198								-1.48
LOC_Os01g52690	3.599	3.517		1.752			1.511	-1.049	5.261	3.092	2.143
LOC_Os01g61010	-1.223	-1.245	-2.063	-1.709	-1.198
LOC_Os02g15230			1.187	1.234	1.051			1.035	1.391	1.133
LOC_Os02g21640	2.666	2.321	2.323	2.578	1.516			1.168
LOC_Os02g36760			1.325								-1.462
LOC_Os02g37070		2.945		3.776	3.228		4.154	1.819	3.347	2.618	1.744
LOC_Os02g46750	-1.15		-1.754	-1.367	-1.276
LOC_Os02g52630		1.832	1.153	1.111
AK071600				-1.302	-1.816			-2.171	-1.6	-1.142
LOC_Os03g20910	-1.231	-1.88		-3.68	-3.772		-2.375			-3.099	-3.014
LOC_Os03g48750	5.229	5.216	5.001
LOC_Os03g57300	1.244	1.24	1.178
LOC_Os03g63280					1.593		3.587	1.193	3.062		2.201
LOC_Os04g29400		1.575	1.117	1.085
LOC_Os04g39340	1.056	1.026		1.01				-1.311	-1.03
LOC_Os05g03820		1.161	1.043	1.023
LOC_Os05g06200	1.295	1.153			1.138
LOC_Os05g15770	2.214	2.41	1.516	1.379	2.049
LOC_Os05g16640	2.946	3.127	2.73	3.003	2.665			1.494			1.243
LOC_Os05g23560							-1.124		-2.403	-1.218
LOC_Os05g32130		-1.083	-1.936	-2.134	-1.848
LOC_Os05g50900		-1.002	-1.293	-1.325
LOC_Os06g08210			-1.346								-2.258
LOC_Os06g21110	-1.985	-1.759	-2.174	-1.868	-1.93		-1.169	-2.383	-1.904	-1.715
LOC_Os06g40590	3.003	2.727	1.805	1.598	3.244
LOC_Os07g01870	-1.048							-1.335	-1.269
LOC_Os07g02400	2.001	1.209			1.07
LOC_Os07g09610				1.396	1.117			1.005
LOC_Os07g40820							-1.172	-1.849			-1.713
LOC_Os07g44190	-1.065							-1.691	-1.524
LOC_Os07g47470	1.823	1.815	1.592
LOC_Os08g08700							-1.199		-1.563	-1.296
LOC_Os08g09430	1.322	1.167	1.05	1.287
LOC_Os08g13680	-2.02	-2.123		-1.669	-2.839
LOC_Os08g37420	-1.363	-1.365	-2.399	-2.668	-1.394
LOC_Os08g39340		-1.43	-2.214	-2.043	-1.698		-1.173	-2.24	-1.16	-1.312
LOC_Os09g18480	2.109	1.963	-1.09
LOC_Os09g21250	-1.021	-1.029	-1.193
LOC_Os09g37570	2.149	2.117	1.477
LOC_Os10g10170	-1.479	-1.704	-1.967	-2.178	-1.718
LOC_Os11g11330	-1.572	-1.497		-2.119	-2.961		-1.151	-2.144			-1.495
LOC_Os11g24100	-1.52	-2.105	-2.347		-3.173			-2.341	-2.03		-1.412
LOC_Os11g27370	-1.602	-1.618	-2.138
LOC_Os11g35180	2.766	2.07		1.987	1.21			-1.344			-1.504
LOC_Os11g39680	1.258	1.258		1.361	1.07
LOC_Os11g39960	-1.78	-1.955	-1.491	-3.821	-3.211			-2.772	-2.877	-1.417	-1.82
LOC_Os11g45450	-1.853	-1.857	-1.999
LOC_Os12g01850	1.428	1.425	1.342
AK240771	4.018	2.939	3.399	3.234	2.058			1.148
LOC_Os12g11800	1.78	1.358			1.272
LOC_Os12g32610	3.607	3.559	3.72	3.632	2.672			2.658	2.592	3.591
AK241522	-2.727	-2.727	-4.811	-3.683	-2.617
LOC_Os01g11250	-1.632	-1.881	-2.63	-2.146	-1.679
LOC_Os01g12430	4.866	4.252	4.143	3.745	3.069			1.11	1.682		2.198
LOC_Os01g12470			1.115					1.041	1.165
LOC_Os01g12520	2.152	2.029	1.953	1.728	2.37			1.578	1.691	2.032	1.794
LOC_Os01g13024	1.362	1.043		1.256	1.063
LOC_Os01g15740	-1.341	-1.524		-1.386					-1.898	-1.394	-1.689
LOC_Os01g43450							-1.196	-2.047			-2.171
LOC_Os01g45670	1.594	1.347							1.029
LOC_Os01g51450							2.052	1.347			1.212
LOC_Os02g02500	2.17	1.894		2.433	1.386
LOC_Os02g04850	2.516	1.038	1.837		1.223
LOC_Os02g06670		3.203	2.976	3.011	1.906			1.908	1.388		1.878
LOC_Os02g18110	1.712	1.299			1.361
LOC_Os02g47230	-1.433	-1.313	-1.94	-2.214	-2.42				-1.818	-1.217	-1.393
LOC_Os02g57240	2.992	2.68	2.689	2.522	2.54				1.557
LOC_Os03g01614	2.497	1.241			1.254
LOC_Os03g05550	-1.147	-1.129			-1.247				-1.745		-1.541
LOC_Os03g12860				1.705	1.293			1.048
LOC_Os03g14810	2.455	1.137			1.063
LOC_Os03g25990	1.973				1.245						1.982
LOC_Os03g44250	3.127	3.013	2.94	2.978	2.382		1.847	2.624	1.912	3.271	1.471
LOC_Os03g44380	2.656	2.5	2.462	2.242	2.486		2.131	2.169	2.032	2.66	2.014
LOC_Os03g55180		-1.05						-1.852	-1.406
LOC_Os04g10690	7.419	6.79	6.009	7.067	7.154		6.534	5.424	3.023	8.277	4.593
LOC_Os04g33970	-1.319	-1.346							-1.56		-1.47
LOC_Os04g54390								1.565	1.793		1.452
LOC_Os04g57030		1.417	1.206	1.331				-2.014	-1.232	1.234	-1.344
LOC_Os05g02070		1.459			1.017		1.705	1.38	1.443
LOC_Os05g04930							-1.035	-2.156	-1.865
LOC_Os05g10560	2.383	2.083	2.173	2.047	1.917				1.173
LOC_Os05g23500	3.065	2.034			2.042
LOC_Os05g25540	-3.142	-3.374	-3.667	-3.785	-3.058
LOC_Os05g27790	1.892	1.565							1.306
LOC_Os05g29810	2.738	2.969	1.713	2.571	2.333		3.034	1.643	3.856	3.138	2.708
LOC_Os05g41240	1.629	1.448									1.04
LOC_Os05g50380	4.899	4.899	4.692	5.174	5.081		3.104	2.604	2.139	4.397	1.735
LOC_Os06g05340		-1.109	-1.577	-1.122
LOC_Os06g11420	-1.003	-1.069	-1.495	-1.601	-1.539			-1.052	-1.956	-1.44	-1.004
LOC_Os06g13620	2.368			2.356				-1.157			-1.114
LOC_Os06g14170	-1.469	-1.683		-1.484				-2.264			-2.239
LOC_Os06g22430							-1.472	-1.532			-1.549
LOC_Os06g23130	2.122	1.556		2.011	1.387
LOC_Os07g15820	2.778	1.09			1.622
LOC_Os07g23260	-2.022	-2.662	-2.369	-1.883	-3.17
LOC_Os07g23930									-1.669	-1.122	-2.487
LOC_Os07g31510		-1.456	-1.909	-2.144	-1.866					-1.758
LOC_Os07g34020	1.523	1.421							1.352		1.166
AK111318		-1.335			-1.871		-1.217		-1.561
LOC_Os08g07080							-1.096	-3.602		-1.79
LOC_Os08g28110								-2.008		-1.144	-2.207
LOC_Os08g30810	1.114	1.039		1.118	1.008
LOC_Os08g32110	2.321	2.453	2.113	1.32					1.868	2.916	1.854
LOC_Os08g36320	1.647	1.394	1.525	1.427	1.466			1.23	1.453
LOC_Os08g37750								-1.428	-1.036	-1.227	-1.278
LOC_Os09g07620	1.374	1.194			1.212
LOC_Os09g26590							2.578	1.974	1.374	1.77	1.264
LOC_Os09g29310			1.315	2.836	1.237			1.257	1.123
LOC_Os10g28520			1.146	1.196	1.23						-1.325
LOC_Os10g28970	1.443	1.025		1.179	1.234
LOC_Os10g31330			1.769	2.341	1.68					1.939	1.476
AK119966	-1.22	-2.326			-2.104
LOC_Os11g03660	2.449	1.969	2.223	2.541	1.626
LOC_Os12g03390							-1.158		-1.774	-1.884	-2.02
LOC_Os12g15390								-1.827	-1.075		-1.796
LOC_Os12g30930								-1.935	-1.299		-2.129
LOC_Os12g33040	-1.294	-1.958	-1.615	-1.465	-1.873
LOC_Os01g02880	1.418	1.256	1.324	1.403	1.267
LOC_Os01g13010	-1.051			-1.224	-2.172
LOC_Os01g14130	1.904	1.175		1.603					1.029
LOC_Os01g19850	2.994	3.184	3.126	2.953	2.41			1.012	1.396		1.49
LOC_Os01g39120	1.964	1.985	1.995	1.941	1.747			1.047	1.088
LOC_Os01g39420	-1.848	-2.882			-2.721
LOC_Os01g41770							-1.038	-1.365	-1.051		-1.185
AK120696	-1.105			-1.165	-1.964
LOC_Os01g51940	2.351	1.256			1.646
AK064230	4.341	3.069	2.669	2.749	2.605			1.681	1.749	1.472	1.998
LOC_Os01g52960							-1.492		-1.905	-1.781	-1.919
LOC_Os01g55020		1.935	1.782	1.897				-1.794
LOC_Os01g55440	-1.934	-1.991	-1.926	-3.444	-3.022			-4.137	-4.21	-2.91
LOC_Os01g59730	-1.05							-1.585	-1.593
LOC_Os01g65140	4.628	3.972	3.589	3.493	2.346		1.586	1.192	1.117		1.6
LOC_Os01g66260	-1.573	-1.116		-3.042	-2.73		-1.167			-2.053
LOC_Os01g69920			1.209	1.404	1.378			1.087	1.461
LOC_Os01g73644	-1.573	-1.478	-1.749	-2.502	-2.673		-1.798		-1.858	-1.732	-1.381
LOC_Os01g74170	-1.209		-1.576	-1.739	-1.45
LOC_Os01g74320		-1.128							-1.176
LOC_Os02g03270	2.123	2.359	2.18	1.937	2.02			1.24	1.034
LOC_Os02g05710	1.216							1.074	1.066
LOC_Os02g05930	-1.798	-3.076	-2.114	-2.44	-3.3
LOC_Os02g20280	1.324			1.266	1.118
LOC_Os02g28670	-1.535	-2.043	-1.594	-2.904	-2.908		-1.693	-2.048	-2.565	-1.642	-1.86
LOC_Os02g30780	1.811	1.238		1.814	1.104
LOC_Os02g31230	-1.394			-1.692	-3.765
LOC_Os02g37170	2.093	1.754	2.04	1.737	1.502			1.025	1.021
LOC_Os02g37862	-1.081							-1.078	-1.339
LOC_Os03g02939	-1.582	-1.3	-1.835	-2.47	-2.51		1.033		-2.053		-3.015
LOC_Os03g09840	1.746	1.519	1.554	1.369	1.135				1.038
LOC_Os03g11490	3.236	3.184	3.092	3.986	3.14			2.148	2.288		1.579
LOC_Os03g12750	-1.148			-1.145	-1.268
LOC_Os03g18880	4.706	4.375	3.998	3.066	3.046			1.44	1.552		1.073
LOC_Os03g24990							2.207		1.11	1.897
LOC_Os03g25320								-1.781	-1.022		-1.726
LOC_Os03g47614	3.71	3.893	2.51	2.836	2.601		2.697	1.921	3.657	2.282
LOC_Os03g63540					1.515			1.225		2.06
LOC_Os04g02130	1.713			1.686	1.004
LOC_Os04g03310							-1.016	-1.235		-1.082
LOC_Os04g50860	2.074	2.017	2.264	2.117	2.084			1.106	1.017		1.082
LOC_Os04g53000	1.534	1.415					-1.217		-1.984	-1.692
LOC_Os04g55200	4.283	3.844	3.249	3.78	3.323			1.878	1.686	2.056
LOC_Os05g04500	4.755	4.993	2.807	2.582	2.163		2.969	4.613	1.951	3.472	2.801
LOC_Os05g32320	2.047	1.884	1.619	1.967	1.655			1.871	1.481	1.486
LOC_Os05g33190	-1.665	-2.209	-3.172	-3.293	-2.927			-1.555	-2.711	-2.384	-2.424
LOC_Os05g33850	2.728	2.031	2.028	1.669	2.004			1.597	1.378		1.014
LOC_Os05g35570	2.13	2.02	1.81	1.561	1.219			1.261	1.274
LOC_Os05g44080	-1.078	-1.023	-1.109	-1.112
LOC_Os05g48040	1.557	1.938	1.697	1.704	1.579			1.091
LOC_Os05g48340	3.161	2.466	2.337	2.448	1.892				1.07	1.371
LOC_Os05g49040		2.458					2.149	1.069
LOC_Os05g51220	3.585	3.386	2.103	4.665	3.502		3.271	3.289	1.381	1.809	1.182
LOC_Os05g51230	3.013	2.453	2.531	2.241	2.558
LOC_Os06g02000	2.266	2.289	1.98	1.787	1.752				1.383
LOC_Os06g24460	3.769	3.124	3.118	2.641	2.99				1.011
LOC_Os06g33370	1.435	1.656	1.265	1.23
LOC_Os06g34620			1.551		1.063			-1.497			-1.967
LOC_Os06g42220	3.592	3.892	2.483	4.073	3.438		3.313	2.541	2.498	1.566
LOC_Os07g06960	2.899	4.101	3.241	3.527	2.245				1.624
LOC_Os07g14360		1.439	1.082							1.075
LOC_Os07g23570	5.826	1.94	4.942	4.046	2.328
LOC_Os07g37770	-1.085							-1.331	-1.322
LOC_Os07g38160	1.21			1.206	1.124
LOC_Os07g41170	2.893	2.684	2.384	2.004	1.465			1.525		1.792
AK120788	2.779	3.23	2.421	2.174	1.985				1.14
LOC_Os07g48540	1.735	2.165	1.586	1.532	1.844				1.368
LOC_Os08g03520	1.246	1.342		1.256	1.032
LOC_Os08g12150	2.6	1.57	1.345		1.641			-1.498			-1.774
LOC_Os08g31660	2.085	2.543	1.505	2.156	1.693		1.455	1.069		1.337	1.406
LOC_Os08g38990	2.058	2.424	1.959	1.791	1.853				1.077
LOC_Os09g17360	-1.113	-1.327	-2.108	-2.441	-2.626			-1.343	-1.257	-1.379
LOC_Os09g19210	1.201			1.202	1.144
LOC_Os09g21230	1.782	1.753	1.675	1.33	1.652			1.007	1.048		1.147
LOC_Os09g39730	1.672	1.622	1.499		1.379				1.2
LOC_Os10g01720	2.392	2.362	1.873	1.666	2.003
LOC_Os10g20540	1.761			1.826	1.278
AK107154	-1.165			-1.242	-2.269				-1.308
LOC_Os10g28260	1.715		1.709	1.78	1.189
LOC_Os10g34580	2.008	1.829	1.603		1.198
LOC_Os10g38820	3.427	2.818	1.846	2.225	1.543		2.11	1.631	2.205	1.064
LOC_Os11g09830			-1.268				-1.308	-1.371	-1.399		-1.517
LOC_Os11g17810	1.133	1.35	1.063	1.079
LOC_Os11g22240		2.191	1.595	2.701				-1.228	-1.706	-1.13	-1.651
LOC_Os11g36900							-1.332	-2.039	-1.996	-1.161	-2.536
LOC_Os11g41120	3.452	3.295	3.616	2.685	2.637			1.312	1.029
LOC_Os11g47580			2.52		2.628			1.802	2.753		-1.559
LOC_Os11g47830	1.462	1.539	1.425	1.511	1.153
LOC_Os11g47910			1.484	1.48	-1.219			-1.311
LOC_Os12g07250	-1.619			-1.369	-2.639
LOC_Os12g17160	2.345	4.052	2.217	2.48	1.9		2.511		2.08	2.199
LOC_Os12g17790	-1.615	-1.611			-1.815			-1.865	-2.332
LOC_Os12g24150	2.256	2.51	2.134	2.715	2.25		1.951	1.569	2.133	2.926	1.053
LOC_Os12g32030	-1.53	-1.531	-1.527		-1.552				-1.784	-1.392	-2.221
LOC_Os12g34510	1.769			1.763	1.527
AK069318	2.464	2.61	2.326	2.376	2.032			1.698	1.37		1.085
LOC_Os01g06550	1.982	1.934	2.029	1.933	1.81				1.443
LOC_Os01g08120	4.651	5.391	4.524	5.392	2.532
LOC_Os01g10140	3.235	2.985	2.575	2.861	2.208			2.627	2.391	2.203
LOC_Os01g19770	6.379	6.294	6.531	6.56	6.359		4.865	4.576	5.171	6.461	3.882
LOC_Os01g28230		1.483		1.736			2.018			1.088	1.419
LOC_Os01g32330	1.451	1.711	1.176	1.087	1.108
LOC_Os01g40820	1.822	1.802	1.172	1.863	1.215		1.047	1.234	1.378	1.096
LOC_Os01g42710	1.258	1.178	1.254	1.298	1.065
LOC_Os01g47690	2.565	2.486	2.356	2.879	2.643			1.649	1.836	1.686	1.198
LOC_Os01g48900	1.954	1.229	1.362	1.226				-1.08			-2.356
LOC_Os01g50030	2.726	2.7	2.802	2.26	1.912			1.135	1.44
LOC_Os01g55100	3.72	3.892	2.397	3.332	3.384		2.201	1.887	3.262	2.323	1.024
LOC_Os01g63410	1.95	1.895	1.348	1.065
LOC_Os01g64730	3.256	3.143	2.042	2.923	3		2.307	2.945	2.811	2.519	2.151
LOC_Os01g72530	1.487		1.641	2.059	-1.326
AK109878	1.457	1.674	1.27		1.125
LOC_Os02g02230	-1.616	-1.637	-1.917	-2.047	-1.87
LOC_Os02g03120	-1.255		-1.213	-1.171	-1.87		-1.052				-1.62
LOC_Os02g30190	-1.337	-1.632	-2.741	-1.619	-1.661		-3.162	-1.83	-2.412	-1.772	-3.201
LOC_Os02g34600	2.499	1.931	2.202	1.792	1.88			1.366	1.078		1.056
LOC_Os02g38000	-1.04	-1.275			-1.147						-1.292
LOC_Os02g42360	1.473	1.703			1.064			-1.147	-1.165		-2.156
LOC_Os02g48630	2.209	2.223	2.111	2.028	2.297				1.799
LOC_Os02g50630					-1.16			-1.665			-2.496
LOC_Os02g57740	-1.959	-1.453	-2.072	-1.836	-2.036
LOC_Os03g01980	1.671	2.126	1.591	1.671
LOC_Os03g04210	1.682			1.804	1.185
LOC_Os03g08730	-1.197	-1.018	-1.161	-1.722	-1.785				-1.377	-1.067
LOC_Os03g14430	3.13	3.721		3.435	2.153
AK106776	2.964	3.134	1.9	2.386	2.627		1.502	1.588	1.722	1.998	1.582
LOC_Os03g19180	-1.48		-1.222	-1.444				-1.703	-1.516	-1.163	-2.36
LOC_Os03g25710	2.069	1.548			1.891						1.005
LOC_Os03g37770	2.671	3.221	2.899	2.943	2.724		2.606	2.476	1.867	3.695	1.3
LOC_Os03g39160	1.595	1.657	1.289		1.001
LOC_Os03g53300	-1.083			-1.05	-1.28
LOC_Os03g57890	1.096	1.088						1.003
LOC_Os04g19960							-1.631	-2.951	-2.673
LOC_Os04g36740		3.6	2.106	1.672	1.081
AK242368	-1.751	1.017	-2.056	-4.503	-3.394		-2.226		-3.285	-1.978
LOC_Os04g55770	1.269	1.331	1.136		1.021
LOC_Os04g56309	4.072	4.248	4.042	3.81	3.616		3.214	3.602	3.203	4.516	3.162
LOC_Os04g57380	2.229	2.043	1.932	2.061	1.917				2.193		1.185
LOC_Os05g04650			-1.198	-1.121	-1.406
LOC_Os05g07910		-1.278	-1.777	-1.949
LOC_Os05g16070			1.254	1.648	1.041
LOC_Os05g25850	2.282	2.192	2.074	2.182	2.119						1.175
LOC_Os05g30710	1.364	1.478	1.347	1.409	1.173
LOC_Os05g31620	3.387	3.741	3.205	3.587				2.988	2.543	3.469	-2.141
AK240818			-1.336	-1.277	-1.784
LOC_Os05g43360			1.092	1.154	1.018
LOC_Os05g45880	1.475			1.722	1.117					1.313
LOC_Os05g49070	1.695	1.559		1.007
LOC_Os05g51690	1.858	2.089	1.874	1.682	1.822			1.06
LOC_Os06g04230	2.697	3.019	2.765	2.771				2.471	2.894	3.559	-1.393
LOC_Os06g04280			1.069	1.092	1.009
LOC_Os06g12870	1.869	1.617	1.803	2.132	1.26
LOC_Os06g19630	5.878	5.457	4.077	4.904	3.601		3.51	3.964	4.148	3.829	2.031
LOC_Os06g25050	2.026			2.227	1.228
LOC_Os06g28270								-1.281	-1.233	-1.144	-1.475
LOC_Os06g28560	2.33	2.095	1.853	1.589	1.65
LOC_Os06g37780			1.7	2.075	1.273
LOC_Os06g40670	1.956	1.956	1.433	1.19
LOC_Os07g02710	2.217	1.908	1.798	1.36	1.226			1.024	1.033
LOC_Os07g04330			-1.079		-1.223			-1.304
LOC_Os07g37060	1.382	1.056	1.32	1.278	1.034
AK106894	2.395	2.635	1.499	1.078
LOC_Os07g42640	1.22	1.22	1.115		1.006
LOC_Os07g47284			1.481					1.474	2.412
LOC_Os08g01370	5.652	5.744	5.49	5.3	5.248		3.046	3.683	3.341	5.808	1.999
LOC_Os08g03682		2.631	1.891	1.652
LOC_Os08g05020	1.821		1.379	1.128	1.149
LOC_Os08g05410	-1.122	-1.313		-2.015
LOC_Os08g19490	1.801	1.683	1.491		1.248			1.413			1.102
LOC_Os08g43530	-1.805			-1.716	-2.058
LOC_Os09g07150	1.167	1.157	1.079	1.032
LOC_Os09g12660	2.551	3.354	2.448	2.514	1.079		2.101			2.35
LOC_Os09g15680	2.789	2.569	2.059	2.555	1.913		1.565	1.904	2.132	3.42	1.324
LOC_Os09g26840	2.41	2.143	2.559	2.347	-1.616
LOC_Os09g30090							-1.365	-1.697			-2.036
LOC_Os09g31446	1.855	2.445	1.88	1.804	1.709			1.289
LOC_Os09g33860	1.856	1.224	1.538		1.089			1.097
AK119967			1.445	1.671	1.059
LOC_Os10g06000	-2.078	-2.099	-4.187					-3.544	-3.532	-1.057
LOC_Os10g22520	-1.728	-1.861	-3.589	-3.198	-2.729			-1.667
LOC_Os10g33850	2.081	1.063	1.495	1.069
LOC_Os10g41390	3.443	2.275	2.495	1.853	1.55
LOC_Os11g03980	3.023	2.087		1.018	1.295
LOC_Os11g19840	4.512	3.721	5.19	3.341	2.352		2.388	1.13	2.175	3.671	2.168
LOC_Os11g32930	1.886	2.185	1.948	2.128	1.338
LOC_Os11g40130							-1.052	-1.108	-1.019		-1.084
LOC_Os11g42800	-1.011	-1.011	-1.538	-1.805	-1.846
LOC_Os11g44880	1.189	2.236	1.055	1.481	1.075
LOC_Os12g35550	2.014	1.732	1.606	1.366	1.44
LOC_Os12g36900	1.353	1.339						1.061
LOC_Os12g37840	-1.325	-1.102	-1.893	-2.103	-1.803
LOC_Os12g39210					-2.127			-2.429		-1.129
LOC_Os01g03640	-1.043	-2.339	-1.699	-2.229	-1.732
LOC_Os01g04670	-1.739	-1.615	-2.117	-2.122	-2.432					-1.127
LOC_Os01g07560			-1.372	-1.216	-1.798
LOC_Os01g07950	1.669	1.422	1.288	1.038
LOC_Os01g13340	-1.066	-1.001	-1.069	-1.042	-1.139
AK107432	-2.643	-2.14	-2.673	-2.238	-3.131
LOC_Os01g34050	-2.202	-2.22	-2.165	-3.27	-4.219		-2.452	-2.128	-3.872	-2.824	-3.441
AK100725	-1.897	-1.356	-2.825	-2.341	-2.771			-1.695	-2.037
LOC_Os01g40620	1.593	1.261	1.379		1.102
LOC_Os01g43550				1.533				1.411	2.011	1.939
LOC_Os01g45624	4.606	4.475	3.468		2.136
LOC_Os01g52120			-1.083	-1.041	-1.273
LOC_Os01g52980	2.453	2.201	2.282	1.761	1.695			1.024	1.485
LOC_Os01g53900	2.512	3.532	2.456	2.015	2.263			1.288	1.059
AK109802	1.579	1.847	1.355		1.151
LOC_Os01g59880	-1.267	-1.037		-2.234	-2.064			-1.244	-1.805	-1.003
LOC_Os01g61510	-1.199	-1.427		-1.518	-2.166		-1.517	-1.188	-1.627	-1.188
LOC_Os01g62950	3.051	2.917	2.924	2.286	2.421			1.661	1.46
LOC_Os01g63810	-1.07		-1.063				-1.054				-1.434
LOC_Os01g65150	6.02	4.994	4.909	4.173	4.239
LOC_Os01g65810	1.759						-1.797	-1.774	-1.791
LOC_Os01g67520	1.3	1.88	1.245	1.334
LOC_Os01g73110	2.416	2.375			1.934
LOC_Os01g73950	1.338	1.538	1.33	1.447	1.262
LOC_Os02g08320	1.672	1.022	1.359	1.073
LOC_Os02g09320	1.691	1.211	1.35	1.137	1.513
LOC_Os02g12130		-1.271					-1.996	-2.875	-1.976	-1.076
LOC_Os02g19150	1.29	1.465	1.275	1.309	1.191
LOC_Os02g33090			-1.302	-1.288	-1.44
LOC_Os02g36030	-1.265	-2.19	-1.697		-2.439
LOC_Os02g36580			1.791	2.093	1.429
LOC_Os02g36880	4.455	4.592	3.965	2.869	4.355			2.162	1.026		1.201
LOC_Os02g47400	-1.142		-1.264	-1.809						-1.146
LOC_Os02g47800			-1.149	-1.145	-1.263
LOC_Os02g51550					1.138			1.095	1.275
LOC_Os03g08110	-1.43		-1.746		-2.095
LOC_Os03g10390	2.191	2.092	2.156	1.834	1.934			1.388	1.558
LOC_Os03g28920	-1.213	-1.781	-1.76		-2.469
LOC_Os03g32140	1.637	1.446	1.28	1.054
LOC_Os03g44130	1.49	1.3					-1.23	-1.838			-1.694
LOC_Os03g44800	2.48	2.237	2.031	1.739	1.719
LOC_Os03g45210	5.042	5.571	4.116	4.17	4.46		2.745	3.981	3.021	5.099	2.769
LOC_Os03g48320			1.29	1.396	1.151
LOC_Os03g51660			1.354	1.454	1.023
LOC_Os03g53540	-1.274			-1.459	-1.302					-1.281
LOC_Os04g08764			-1.262	-1.2	-1.672
LOC_Os04g14540			1.769	2.33	1.258
LOC_Os04g20630	2.602	2.918	1.55	1.043
LOC_Os04g21430			2.574	2.889	1.292
LOC_Os04g32404			1.261	1.546	1.114
LOC_Os04g36030			2.428	2.697	1.019
LOC_Os04g39489	1.586	1.729	1.678	1.466	1.408			1.052	1.039
LOC_Os04g42290			-1.383	-1.297	-1.479
LOC_Os04g53330	2.349	2.648	1.594	1.675	1.091			2.282	1.812
LOC_Os04g58850	3.643	3.908	3.702	3.77	1.496			3.638	3.756	3.552
LOC_Os05g22990	1.112	1.5	1.058	1.233	1.121
LOC_Os05g30220	-1.092	-1.019	-1.346	-1.845	-2.463						-1.097
LOC_Os05g38750	1.498	1.419	1.314		1.088
LOC_Os06g04350	1.413	1.476	1.31	1.265
LOC_Os06g08080	2.577	2.399	2.462	2.117	1.883				1.384
LOC_Os06g19750	1.836	1.781	1.318	1.022	1.031
LOC_Os06g22080	1.565	1.393	1.595	1.451	1.329				1.115
LOC_Os06g39360	-1.278	-1.29			-1.418
LOC_Os06g40860	3.572	2.596	3.778	3.508	1.218
LOC_Os06g46950	1.098	1.196		1.518	-1.362			1.074	2.335	2.615	-1.306
LOC_Os07g05240	1.864	2.004	2.014	2.292	1.166
LOC_Os07g15160			2.336	2.219	-1.217
LOC_Os07g31040							-1.906	-2.161	-1.399	-1.413	-3.739
LOC_Os07g39090	1.671	1.723	1.555	1.452	1.066
LOC_Os08g43620	3.693	2.667	2.674	2.883	1.549		1.842	3.166	2.593	2.908	1.429
LOC_Os09g11440	3.56	2.109	1.165		-1.863
LOC_Os09g15810	2.661	2.416	2.087	1.523	1.504				1.087
LOC_Os09g31434	-1.31	-1.422	-1.294	-1.423				-1.409		-1.348	-2.141
LOC_Os10g02400	2.023	2.023			1.575				1.662
LOC_Os10g05210	1.634	1.746	1.723	1.62	1.396				1.014
LOC_Os10g31830	3.007	2.266	2.514	1.794	1.511				1.026
LOC_Os10g35070	2.77	2.475	1.676	2.139	1.67		1.429	2.532	2.757	3.152	2.017
LOC_Os10g37720				1.44	1.027		1.516			1.536	1.127
LOC_Os10g41560	1.439	1.358	1.256	1.124	1.02
LOC_Os11g16460	-1.568		-1.725	-1.921	-3.337
LOC_Os11g19790								-1.709	-1.499		-2.068
LOC_Os11g23180	2.212	2.019		1.194	1.15			1.032
LOC_Os11g24570	1.589	1.627	1.433	1.318	1.084
LOC_Os11g26950				2.372					1.712	2.999
LOC_Os11g29960	-1.046			-1.302	-1.248				-1.29
LOC_Os11g33440			1.786		1.164						-1.026
LOC_Os11g42120			2.152	2.113	1.006
AK064062	1.549	1.672	1.125	1.529	1.12		1.01	1.301
LOC_Os12g13550			-1.594	-1.599	-1.836
LOC_Os12g33230	2.588	3.825	2.646	2.771	1.459
LOC_Os12g34350	2.732	2.56	2.154	1.768	1.649
LOC_Os01g04370	3.45	3.728	2.832	3.578	3.838		1.991	3.269	3.14	3.975	1.679
LOC_Os01g05980							-1.807	-2.469	-2.188	-1.423
LOC_Os01g07140	1.668	1.619	1.257	1.019
LOC_Os01g08860	4.074	3.755	3.531	3.711	4.135		3.383	4.344	3.588	4.111	1.953
LOC_Os01g15640					1.086			1.001	1.647
AK242215		1.415	1.296	1.208	1.221					1.65
LOC_Os01g18630	1.388	1.698	1.318	1.326	1.164
LOC_Os01g32259				-1.171					-1.205	-1.094
LOC_Os01g42110	1.843	1.58	1.715					1.691	1.291
LOC_Os01g46600	4.98	4.595	5.147	5.037	3.625
LOC_Os01g51980			-1.323	-1.359	-2.102
LOC_Os01g52830	3.92	3.981	3.731	3.84	3.557		2.177	2.821	2.807	3.976	1.482
LOC_Os01g55974	2.135	2.037	2.093	2.013	1.771
LOC_Os02g05900			-1.149		-1.554				-1.044
LOC_Os02g08510	2.453	2.375			1.079
LOC_Os02g12060	-1.22	-1.318			-1.597			-1.44	-1.443
LOC_Os02g18270	-1.146	-1.155	-1.695
AK107636			1.517	1.475	1.146		1.605	1.412	1.357	3.112
LOC_Os02g32420	-2.292	-1.919	-3.304	-2.811	-2.97					-1.13
LOC_Os02g33000	-1.652			-1.47	-1.99
LOC_Os02g37990		-1.439	-1.771	-2.079	-3.44
LOC_Os02g42200	1.703	1.839	1.701	1.708	1.472
LOC_Os02g46210								1.105	1.223	1.411
LOC_Os03g04030	1.215	1.354	1.119	1.081	1.011
AK107983	2.516	2.19	3.225	2.591	1.078			1.994	2.707	2.726
LOC_Os03g14160	1.171	1.169	1.004
LOC_Os03g26910	2.374		1.573	1.455	1.921		1.469	1.836	2.414	2.224
LOC_Os03g47920	-1.507	-1.225	-1.305	-1.288	-2.201
LOC_Os03g51010	1.184						1.165	1.046
LOC_Os03g57930		-1.763	-1.691	-1.5	-2.097
LOC_Os03g60840								-1.745	-1.719	-1.677
LOC_Os04g25270	-3.397	-2.613	-3.227	-3.596	-3.774				-3.375	-2.651
LOC_Os04g37590								1.596	2.09	2.892
LOC_Os04g39160	1.294	1.285		1.227
LOC_Os04g41540								1.512	1.563	1.645
LOC_Os04g44530	4.015	3.789	4.123	3.507	3.215		2.86	3.645	2.844	4.304	2.125
LOC_Os04g52730			1.715	1.695	1.396
LOC_Os04g53840			-1.103	-1.227	-1.359			-1.429	-1.185
LOC_Os04g56690	-3.203	-2.412	-4.083	-3.781	-4.039					-1.659
LOC_Os04g59210	2.402	2.617	2.341	3.134	1.82				1.865
LOC_Os04g59420	6.087	5.568	4.562	3.917	4.44		4.578	5.803	5.009	5.368	2.455
LOC_Os05g11840	1.382	1.576	1.367	1.351	1.054
LOC_Os05g27304	-1.446	-1.041	-1.934	-2.334	-1.773			-1.306	-2.242	-1.609
LOC_Os05g36970	-1.41		-1.732	-2.013	-2.414
LOC_Os05g49300	1.695	1.581	1.463	1.375	1.337			1.66	1.208
LOC_Os05g50810					1.048			1.043	1.11
LOC_Os06g04220	3.15	2.964	3.021	2.579	1.058				2.437	2.223
LOC_Os06g10600				2.134	1.491			1.654	1.795
LOC_Os06g21650			-1.011	-1.032	-1.314
LOC_Os06g30230		2.19	1.435	1.593	1.112			1.931	1.663
LOC_Os06g34980	2.203	2.547	2.225	2.204	1.313
LOC_Os06g36920	-2.11	-1.964	-2.217	-2.436	-2.807		-1.659	-1.923		-1.666	-2.524
LOC_Os06g43780	-1.844	-1.917		-1.897	-2.952			-1.684			-1.858
LOC_Os06g48180							1.252	1.01	1.06
LOC_Os07g06600					1.025			1.056	1.474
LOC_Os07g06840	-1.01	-1.01	-1.346
LOC_Os07g13980	-2.508	-2.566	-2.802	-3.007	-3.187
LOC_Os07g23850			2.081	1.039	1.393		3.031	1.758	1.666	2.906
LOC_Os07g41840		-1.138	-1.163				-1.1		-1.163
LOC_Os07g47720	1.675	1.675	1.514
LOC_Os08g07490	-2.623	-1.306	-2.725	-2.219	-2.348
AK107399		2.462		2.11	1.971
LOC_Os08g35470								1.101	1.155	1.248
LOC_Os08g41360		-1.409			-2.397				-1.308		-1.551
AK242371	3.137	3.353	2.642	2.316	1.806
LOC_Os09g09520	-1.157	-1.157	-1.166
LOC_Os09g12400		-2.477					-2.283	-2.854
LOC_Os09g25610	-1.925	-2.176	-1.804	-1.789	-6.875			-1.945	-1.828		-1.343
AK112109	-1.916	-2.071	-2.336	-1.274	-2.599					-1.914	-2.847
LOC_Os09g37050	-3.164	-1.359	-3.239	-4.575	-3.433		-1.435		-2.829	-2.108	-2.997
LOC_Os10g21100	-1.492						-1.278			-2.275
LOC_Os10g28000	3.195	3.195	3.253	2.619	2.587				1.308
AK242839		1.751	1.636		1.512
LOC_Os11g11210	-1.363		-1.377	-1.433	-1.677
LOC_Os11g16910		-1.33			-2.299		-1.015				-1.712
AK111297	1.58	1.963		1.444	1.052
LOC_Os11g24460	-1.482	-1.549	-1.325	-2.434	-2.215		-1.546	-1.683	-1.439	-1.279	-2.002
LOC_Os11g32890	6.318	6.832	6.156	6.169	6.118		4.262	5.154	5.007	6.558	2.882
LOC_Os11g40200				-1.002				-1.72	-1.358
LOC_Os11g43550		-1.05		-2.079	-1.307		-1.052				-1.957
AK064454					-1.188			-1.162	-1.03
LOC_Os12g08790	-1.49	-1.49	-1.584
LOC_Os12g16550	-1.74	-2.028	-2.342	-3.045	-3.26			-1.541	-1.868	-1.101	-3.138
LOC_Os12g20420	1.705	1.705	1.287
LOC_Os12g38860	-1.536	-2.806					-1.004	-2.644	-2.328
10: IR77298-14-1-2-B tolerant NIL i.e. IR77298-14-1-2-B-10; 13: IR77298-14-1-2-B susceptible NIL i.e. IR77298-14-1-2-B-13, 18: IR77298-5-6-B tolerant NIL i.e. IR77298-5-6-B-18; 11: IR77298-5-6-B susceptible NIL i.e. IR77298-5-6-B-11. 0.2 and 0.5 FTSW are severe and mild water deficit treatments, blank cell: no change in gene expression

## Sheet: Cluster_5
Additional file 2e. The complete list of differentially expressed genes (DEGs) in different clusters in rice genotypes at different water-deficits (cluster V)
Gene ID	0.2 FTSW						0.5 FTSW
	IR64	10	13	11	18		IR64	10	13	11	18
LOC_Os02g55980			1.198					1.011
LOC_Os08g31560			1.376					1.187
AK108778			1.228					-1.098
LOC_Os10g01844			1.329					-1.379
LOC_Os01g73310			-1.026					-1.054
LOC_Os01g42130		-1.025	-1.008
LOC_Os01g43140		-1.551	-1.089
LOC_Os01g43274		1.228	1.397
LOC_Os01g45900		-1.373	-1.369
LOC_Os01g61730		1.321	2.584
LOC_Os01g64480		1.162	1.247
LOC_Os01g71100		1.119	1.672
AK106692		-1.283	-1.117
LOC_Os02g05720		1.553	1.609
LOC_Os02g08330		1.125	1.67
LOC_Os02g10850		-1.242	-1.002
LOC_Os02g15810		-1.442	-1.349
LOC_Os02g18710		-1.373	-1.01
LOC_Os02g19950		-1.109	-1.019
AK107731		-3.827	-2.496
LOC_Os02g20950		1.368	1.556
LOC_Os02g25830		-2.637	-1.107
AK062336		1.186	1.285
LOC_Os02g38730		1.541	1.929
LOC_Os02g42820		-1.402	-1.133
AK107038		2.264	2.684
LOC_Os02g50770		-2.462	-1.047
LOC_Os03g03570		1.073	1.597
LOC_Os03g12910		-1.086	-1.041
LOC_Os03g14260		-1.06	-1.035
LOC_Os03g26820		1.04	1.069
LOC_Os03g28940		1.024	1.615
LOC_Os03g37850		1.725	2.067
LOC_Os03g38450		1.055	1.45
LOC_Os04g17130		1.477	1.672
LOC_Os04g30890		1.096	1.161
LOC_Os04g48390		1.004	1.161
LOC_Os04g53730		-1.612	-1.235
LOC_Os04g59320		2	2.909
LOC_Os05g05330		1.065	1.272
LOC_Os05g05550		1.164	2.145
LOC_Os05g10730		1.023	1.246
LOC_Os05g11900		-1.087	-1.066
LOC_Os05g13480		-1.352	-1.089
LOC_Os05g14360		1.082	1.43
LOC_Os05g20030		-1.79	-1.288
AK242080		1.011	1.396
LOC_Os05g46360		-1.097	-1.002
LOC_Os05g47670		1.061	1.19
LOC_Os05g48640		1.494	2.288
LOC_Os05g49210		1.047	1.099
LOC_Os06g06560		1.15	1.3
LOC_Os06g37520		1.266	2.003
LOC_Os06g40560		-1.156	-1.111
LOC_Os06g47360		-1.688	-1.06
LOC_Os06g49120		-1.353	-1.03
LOC_Os06g51260		-1.25	-1.09
LOC_Os07g04210		1.241	1.567
LOC_Os07g09950		1.373	1.618
LOC_Os07g18980		1.354	1.882
LOC_Os07g19400		1.037	1.141
LOC_Os07g23560		1.001	1.527
LOC_Os07g29770		1.183	1.223
LOC_Os07g30970		1.114	1.205
LOC_Os07g36690		2.083	2.695
LOC_Os07g37156		1.07	1.172
LOC_Os07g39060		-2.038	-1.672
LOC_Os07g46420		-1.15	-1
LOC_Os08g06630		-1.079	-1.062
LOC_Os08g24380		1.093	1.196
LOC_Os08g29740		2.112	2.138
LOC_Os08g34610		1.553	1.724
LOC_Os08g38360		-1.6	-1
LOC_Os08g38370		1.345	2.053
AK107757		-1.526	-1.202
LOC_Os09g15520		-1.449	-1.093
LOC_Os09g20420		1.532	2.863
LOC_Os09g36244		-2.253	-1.743
LOC_Os09g36600		2.057	2.431
LOC_Os10g11570		-2.117	-1.267
LOC_Os10g14011		1.186	1.259
LOC_Os10g17940		1.419	1.95
LOC_Os10g20080		-1.469	-1.312
LOC_Os10g21670		-4.631	-4.597
LOC_Os10g34440		-1.527	-1.243
LOC_Os10g35230		1.58	2.462
LOC_Os10g35650		1.005	1.196
LOC_Os11g02200		-1.101	-1.048
LOC_Os11g05210		1.359	1.789
LOC_Os11g14544		1.946	1.961
LOC_Os11g25990		-2.073	-2.025
LOC_Os11g31390		-1.295	-1.08
LOC_Os12g03870		1.029	1.088
LOC_Os12g05840		2.224	2.749
LOC_Os12g07440		1.278	1.357
LOC_Os12g13650		1.363	1.495
LOC_Os12g14090		1.961	2.301
LOC_Os12g20144		1.106	1.208
LOC_Os12g31160		2.585	3.609
LOC_Os12g32230		1.529	1.818
LOC_Os12g36840		-1.813	-1.421
LOC_Os12g41250		1.072	1.225
LOC_Os01g22220		-1.265	-1.172
LOC_Os10g38630							-1.646				-1.622
LOC_Os11g36010							1.021				1.623
LOC_Os11g43960	-1.332	-1.345		-1.044	-1.17
LOC_Os01g65480	1.21	1.135	1.414	1.879	1.559
LOC_Os02g19640							1.089				1.141
LOC_Os02g58060							-1.396				-1.149
LOC_Os03g11420							1.574	1.409	1.596	1.958	1.798
LOC_Os03g28130							2.349				2.674
LOC_Os03g48050							1.167				1.261
LOC_Os05g35020							1.138				1.855
LOC_Os06g06260							1.983				2.199
LOC_Os06g15980	1.095		1.124	1.298					1.059
AK063735							-1.409				-1.314
LOC_Os06g39810							-1.391				-1.165
LOC_Os07g18600							-2.013				-1.196
LOC_Os07g30800							1.047				1.501
LOC_Os08g11220							-1.19				-1.008
LOC_Os09g06634							-1.772				-1.126
LOC_Os09g16270							-1.408				-1.085
LOC_Os09g18540							1.043				1.477
LOC_Os09g26010							-2.389				-1.533
LOC_Os09g34250							1.304				1.43
LOC_Os09g37340							-1.282				-1.257
LOC_Os12g06080							1.003				1.239
LOC_Os12g17910							1.132				1.482
LOC_Os12g29160							-2.046				-1.562
LOC_Os12g32850							-1.608				-1.044
LOC_Os12g40750							1.796				2.141
LOC_Os01g20110							1.109				1.774
LOC_Os01g38120							-1.692				-1.177
LOC_Os01g57650							1.707				2.084
LOC_Os01g57880							1.07				1.082
LOC_Os02g01810		1.338	1.416	2.548	1.538			1.146	1.235
LOC_Os02g04960							2.02				2.427
LOC_Os04g39960	2.178	2.09	2.296	3.461	2.414		2.185	1.682	1.849	3.166
LOC_Os05g36990	1.989	1.182		3.859	1.716			1.131	1.501	2.791	2.347
LOC_Os02g52370			1.192				-1.043
LOC_Os04g38290	2.103	2.546	3.19	4.502	2.819			1.118		3.463
LOC_Os06g12250	-1.39	-1.482
LOC_Os06g12510	2.412	1.104
LOC_Os06g12860	-1.763	-1.932
LOC_Os06g12876	1.703	1.381
LOC_Os06g16620	-1.005							-1.374
LOC_Os06g17510	1.735	1.716
LOC_Os06g21930	1.044	1.035
LOC_Os06g23210	1.403	1.212
LOC_Os06g24550	-1.018	-2.31
LOC_Os06g25150	2.263	1.328
LOC_Os06g26234	1.122	1.109
LOC_Os06g27380	2.348	1.466
LOC_Os06g29470	-1.238	-1.334
LOC_Os06g30120	1.368	1.142
AK109247	1.081	1.063
LOC_Os06g31860	1.584	1.364
AK119285	2.709	1.169
LOC_Os06g39060	-1.418	-2.023
LOC_Os06g43950	1.073	1.068
LOC_Os06g45040	1.224							1.064
AK062363	1.085	1.019
LOC_Os06g48240	-2.112	-3.119
LOC_Os06g49200	1.61	1.365
LOC_Os06g49460			1.187					1.024
LOC_Os06g50300	-1.046	-1.091
LOC_Os06g50470	1.792	1.065
LOC_Os07g02090	1.111	1.032
LOC_Os07g03458	1.411	1.4
LOC_Os07g04620	2.565	1.434
LOC_Os07g07400	1.603	1.386
LOC_Os07g07590	2.146	1.112
LOC_Os07g08669	1.185	1.163
LOC_Os07g10310	2.478	2.277
LOC_Os07g12100	-1.798	-1.805
LOC_Os07g12140	1.247	1.058
LOC_Os07g12210	1.642	1.206
LOC_Os07g12880	-1.121	-1.397
LOC_Os07g13440	-2.366	-2.392
LOC_Os07g17430	1.449	1.079
LOC_Os07g19310	1.209	1.128
LOC_Os07g19320	1.893	1.375
LOC_Os07g20530	-1.176	-1.197
LOC_Os07g22680	-2.413	-2.892
LOC_Os07g22770	1.912	1.613
LOC_Os07g23960	1.985	1.358
LOC_Os07g26410	2.385	2.296
LOC_Os07g27140	1.303	1.045
LOC_Os07g29620	1.044	1.014
LOC_Os07g29794	1.091	1.055
LOC_Os07g30090	-2.132	-2.354
AK108270			1.003				-1.026
LOC_Os07g35470	-1.469	-1.8
LOC_Os07g36110	2.253	2.194
LOC_Os07g37840	-1.129	-1.277
LOC_Os07g38140	-1.009	-1.068
LOC_Os07g39850	1.116							1.095
LOC_Os07g40690	1.095	1.045
LOC_Os07g42994	1.229	1.075
LOC_Os07g44450	-1.065	-1.225
AK061060	1.373	1.051
LOC_Os07g47370	1.5	1.165
LOC_Os08g01020	1.399	1.176
LOC_Os08g01630	1.578	1.432
LOC_Os08g03450	-1.041							-1.155
LOC_Os08g04420	-1.284	-1.3
LOC_Os08g06560	-1.022	-1.026
LOC_Os08g09420	1.458	1.143
LOC_Os08g10340	1.2	1.007
LOC_Os08g13600	1.828	1.376
LOC_Os08g18060	3.146	1.352
LOC_Os08g18880	2.307	2.256
LOC_Os08g19230	2.191							1.26
LOC_Os08g22370	-1.327	-1.441
LOC_Os08g24170	2.245	1.565
LOC_Os08g26870	1.288	1.247
LOC_Os08g30710	1.843	1.533
LOC_Os08g30800	-2.075	-2.571
LOC_Os08g33160	-1.012	-1.258
LOC_Os08g33400	1.082	1.075
LOC_Os08g35020	2.8	1.609
LOC_Os08g36030	-1.046	-1.854
LOC_Os08g36560	1.197	1.062
LOC_Os08g40580	1.393	1.386
LOC_Os08g41880	-1.921	-2.034
LOC_Os08g42800	-1.004	-1.176
LOC_Os08g44350	1.128	1.004
LOC_Os09g02214	-1.096	-1.124
LOC_Os09g02690	2.202	1.77
LOC_Os09g03890	-1.491	-1.525
LOC_Os09g04260	1.593	1.326
LOC_Os09g04930	-1.217	-1.964
LOC_Os09g06770	3.139	2.287
AK099706	-1.385	-1.401
LOC_Os09g11840	1.59	1.296
LOC_Os09g14140	1.993	1.086
LOC_Os09g14400	1.159	1.096
LOC_Os09g14410	-1.009	-1.126
LOC_Os09g14530	1.313							1.213
LOC_Os09g15290	-1.39	-1.511
LOC_Os09g20460	-1.106	-1.417
AK108754	1.255	1.126
LOC_Os09g24029	-1.096	-1.821
LOC_Os09g26360	-2.051	-3.063	-2.125	-1.544	-2.431		-2.926	-3.221	-3.447	-2.425	-2.723
LOC_Os09g28750	-1.041	-1.201
LOC_Os09g31370	-1.351	-1.504
LOC_Os10g04370	4.988	3.266	4.611	6.513	5.173		2.131	2.178	2.472	4.043	2.543
LOC_Os10g06020	-1.001	-1.145
LOC_Os10g18500	-1.123	-1.347
LOC_Os10g24810	1.108	1.095
LOC_Os10g30054	1.555	1.251	1.356	1.534	1.588		1.032	1.315	1.254	1.442
LOC_Os10g30770	-1.092	-1.246
LOC_Os10g33450		1.313	1.429	1.826	1.572			1.013	1.158
LOC_Os10g34240	-1.375	-1.637
LOC_Os10g38189	-1.082	-1.093
LOC_Os10g39680	1.797	1.046
LOC_Os10g40080	1.484	1.405
LOC_Os10g41520	1.13	1.013
LOC_Os10g41800	-1.059	-1.519
LOC_Os11g02150	1.162	1.127
LOC_Os11g03200	1.097	1.057
LOC_Os11g03670	1.531	1.261
LOC_Os11g07690	-1.498	-3.409
LOC_Os11g09110	1.342	1.081
LOC_Os11g12400	-1.089	-1.82
LOC_Os11g14780	1.531	1.28
LOC_Os11g15040	-1.308						-1.561
LOC_Os11g15730	1.406	1.318
LOC_Os11g19940	1.819	1.79
LOC_Os11g24240	2.192	1.554
LOC_Os11g24824	1.287	1.279
LOC_Os11g30400	1.782	1.112
LOC_Os11g37960	-1.585	-1.895
LOC_Os11g43750	-1.14	-1.19
AK111295	1.094	1.049
LOC_Os12g01940	1.257	1.202
LOC_Os12g02094	1.2	1.178
LOC_Os12g02880	1.182	1.14
LOC_Os12g03816	1.894	1.173
LOC_Os12g06300	2.083	1.721
LOC_Os12g06780	-1.018	-1.082
LOC_Os12g09150	1.287							1.218
LOC_Os12g16680	1.458	1.205
LOC_Os12g17380	1.518	1.324
LOC_Os12g19290	1.2	1.098
LOC_Os12g30320	2.448	1.074
LOC_Os12g35710	-3.037	-3.143
LOC_Os12g36110	-1.375	-1.7
LOC_Os12g37660	-2.061	-2.25
LOC_Os12g38890	1.067	1.035
LOC_Os12g41400	-1.292	-1.324
LOC_Os01g02830	-1.278	-1.423
LOC_Os01g05530	1.084	1.041
LOC_Os01g07060	-1.368	-3.136
LOC_Os01g09800	-1.046	-1.204
LOC_Os01g13920	2.176	1.841
LOC_Os01g17980	2.417	2.001
LOC_Os01g18300	1.868	1.486
LOC_Os01g19080	1.229	1.168
LOC_Os01g22700	-1.83	-1.825	-2.053	-1.173	-1.277				-2.243
LOC_Os01g22870	1.164	1.057
LOC_Os01g24480	1.283	1.021
LOC_Os01g24764	-1.073	-2.311
LOC_Os01g24970	-1.078	-1.248
LOC_Os01g34420	1.503	1.044
LOC_Os01g34870	1.477	1.21
LOC_Os01g36620	-1.175	-1.198
LOC_Os01g43350	-1.226	-1.266
LOC_Os01g45000	-1.226	-2.469
LOC_Os01g49340	1.232	1.016
LOC_Os01g51040	1.063							1.008
LOC_Os01g52790	-1.271	-1.323
LOC_Os01g52800	-1.218	-1.302
AK110930	1.306	1.087
LOC_Os01g54460	1.165	1.097
LOC_Os01g55420	1.195	1.078
LOC_Os01g57073	-1.024	-1.461
LOC_Os01g58040	-1.074	-1.126
LOC_Os01g58100	2.367	1.962
LOC_Os01g59040	3.104	1.258
LOC_Os01g60070	1.572	1.287
LOC_Os01g60930	-1.164	-1.298
LOC_Os01g61290	3.081	1.83
LOC_Os01g62990	2.048	1.511
LOC_Os01g63990	-1.023	-1.17
LOC_Os01g64720	1.243	1.091
LOC_Os01g64890	-1.106	-1.462
LOC_Os01g65440	1.436	1.351
LOC_Os01g66060	-1.566	-2.165
LOC_Os01g68900	-2.235	-3.199
LOC_Os02g02130	-1.201							-1.214
LOC_Os02g06610	2.976	1.179
LOC_Os02g08364	1.261	1.195
LOC_Os02g10030	2.568	1.686
LOC_Os02g12340	1.31	1.204
LOC_Os02g14130	-1.172	-1.312
LOC_Os02g14710	1.413	1.117
LOC_Os02g16620	1.296	1.04
LOC_Os02g18840	1.339	1.052
LOC_Os02g24620	1.422	1.002
LOC_Os02g25900	1.338	1.104
LOC_Os02g25960	1.319	1.098
LOC_Os02g27870	1.193	1.027
LOC_Os02g30974	1.427	1.377
LOC_Os02g32000	2.215	2.127
LOC_Os02g32920	1.6	1.06
LOC_Os02g32930	-1.026	-1.095
LOC_Os02g43810	1.201	1.181
LOC_Os02g44920	-1.144	-1.387
LOC_Os02g45054	-1.263	-1.33
AK100994	1.208	1.173
LOC_Os02g46473	1.475	1.374
LOC_Os02g48460	-2.371	-2.425
LOC_Os02g49410	1.414	1.124
LOC_Os02g50490	-1.281	-1.595
LOC_Os02g55020	1.358	1.043
LOC_Os02g56210	1.025	1.014
LOC_Os02g58500	1.875	1.338
LOC_Os03g04000	-1.078	-1.156
LOC_Os03g05450	1.945	1.869
LOC_Os03g06980	-1.135							-1.281
LOC_Os03g07930	2.495	1.972
LOC_Os03g08410	-1.037	-1.389
LOC_Os03g10320	2.31	2.237	1.71	2.727	2.967		1.697	1.562	1.114	2.542	2.255
LOC_Os03g10570	1.976	1.026
LOC_Os03g10900	1.285	1.099
LOC_Os03g19610	-2.913	-3.08
LOC_Os03g20720	-1.17						-1.19
LOC_Os03g21740	1.218	1.097
LOC_Os03g22450	1.489	1.417
AK111362	1.434	1.395
LOC_Os03g30264	2.026	1.759
AK107232	3.014	1.9
LOC_Os03g32040	-1.189							-1.443
LOC_Os03g44260	1.19	1.016
LOC_Os03g48230	2.283	1.77
LOC_Os03g48410	1.76	1.115
LOC_Os03g49180	1.317	1.025
LOC_Os03g52280	1.232	1.214
LOC_Os03g53650	1.093	1.012
LOC_Os03g58010	-1.243	-1.271
LOC_Os03g61990	1.13	1.111
LOC_Os03g62870	1.327	1.148
LOC_Os03g63450	-1.029	-1.058
LOC_Os03g63660	2.126	1.36
LOC_Os04g01150	-2.735	-3.594
LOC_Os04g10910	2.992	1.602
AK120001	-1.07							-1.994
LOC_Os04g16800	-1.011	-1.074
LOC_Os04g18280	1.891	1.121
LOC_Os04g28760	1.945	1.94
LOC_Os04g29280	-1.217	-1.736
LOC_Os04g40430	1.183	1.008
LOC_Os04g41300	1.222	1.175
LOC_Os04g41490	1.234	1.084
LOC_Os04g42160	1.579	1.097
LOC_Os04g43150	1.471	1.14
AK109871	1.936	1.198
LOC_Os04g45710	1.331	1.119
LOC_Os04g45790	2.771	1.235
AK111470	1.543	1.525
LOC_Os04g49350	-1.11	-1.338
LOC_Os04g50184	-1.364	-1.537
AK073515	-1.881	-1.881	-1.797	-1.287
LOC_Os04g51680	1.675	1.131
LOC_Os04g52530	1.218	1.04
LOC_Os04g53130	1.276	1.119
LOC_Os04g53170	1.073	1.069
AK120897	1.386	1.146
LOC_Os04g55610	1.699	1.516
LOC_Os04g56939	1.327	1.311
LOC_Os04g58220	-1.153	-1.259
AK108132	1.122	1.008
LOC_Os04g59130	1.11	1.002
LOC_Os05g01030	-1.113	-1.263
LOC_Os05g05560	1.209	1.144
LOC_Os05g07430	1.357	1.146
LOC_Os05g08110	1.622	1.457
LOC_Os05g10520	-1.592	-1.781
LOC_Os05g11400	1.749	1.702
LOC_Os05g14310	1.586	1.256
LOC_Os05g23660	1.607							1.03
LOC_Os05g24210	2.299	2.033	1.162		3.074			1.111	1.718
LOC_Os05g24760	-1.577	-1.775
LOC_Os05g25000	1.963	1.084
LOC_Os05g25920	-1.568	-1.911
LOC_Os05g26880	2.29	1.056
LOC_Os05g30300	-1.634	-1.809
LOC_Os05g31910	1.687	1.255
LOC_Os05g34220	-1.202	-1.257
LOC_Os05g34500	-1.007	-1.182
LOC_Os05g38670	-1.128	-1.152
LOC_Os05g40770	-1.164	-1.371
LOC_Os05g45610	1.263	1.153
LOC_Os05g46640	1.766	1.543
LOC_Os05g46700	1.585	1.105
LOC_Os05g48940	1.439	1.4	1.481	1.682
LOC_Os05g49620	-1.615	-2.059
LOC_Os05g50360	1.329	1.173
LOC_Os06g04330	1.13	1.127
LOC_Os06g04780	1.096	1.021
AK108018	1.534	1.339
LOC_Os06g07030	1.569	1.354	1.402	1.769	1.629				1.265
LOC_Os06g07840	1.716	1.293
LOC_Os06g09170	2.054	1.876
LOC_Os07g02880	3.229	2.428	2.906	4.716	3.697		2.751	2.924	1.784	3.907	4.456
LOC_Os07g36880	1.349		1.368	1.629
LOC_Os07g48460	1.621	1.56	1.364	2.557	2.336				1.172	2.023	2.045
LOC_Os08g10130	-1.49		-4.643	-1.618	-1.171		-2.217		-4.467	-2.305	-1.022
LOC_Os08g19660	1.739	1.217	1.98	3.346
LOC_Os08g23800	-1.252		-1.923	1.074			-2.128	-1.787	-1.942
LOC_Os08g38160	-2.056	-2.313	-1.894	-1.095	-1.509
LOC_Os10g09340	1.207		1.296	1.804
AK241032	3.179	2.193	1.499	4.829	4.923		1.802	1.125	1.657	2.644	1.139
LOC_Os11g09280	1.555	1.5	1.652	1.879	1.755
LOC_Os12g12600	-2.111		-2.032	-1.326
LOC_Os12g16240	-2.167	-2.349	-2.13	-1.234	-1.76
LOC_Os12g16280	-2.199	-2.214	-2.115	-1.282	-1.792
LOC_Os12g40270	1.048	1.037	1.066	1.68	1.393
LOC_Os12g41170	2.33	1.908	2.408	3.336	2.921
LOC_Os01g03620	-1.307	-1.323	-1.319	-1.17	-1.238
LOC_Os01g17390	-1.857	-1.857	-1.727	-1.13
LOC_Os01g48740	-2.626	-2.785	-2.416	-1.287
LOC_Os01g66340	-1.483	-2.175	-1.17	1.999			-1.224	-3.795
LOC_Os02g37800	-3.03	-3.261	-3.193	-1.205	-2.27
LOC_Os02g52450	-2.02	-2.046	-1.952	-1.126	-1.528
LOC_Os03g24590	-1.749	-1.848	-1.743	-1.353	-1.471
LOC_Os03g33500	1.023		1.119	2.099
LOC_Os03g37830	-1.493	-1.682	-1.578	-1.128	-1.213
LOC_Os04g51050	-1.409	-1.454	-1.429	-1.269	-1.329
LOC_Os05g30454	-1.519	-1.688	-1.462	-1.113
LOC_Os06g08370		1.219	1.319	1.6
LOC_Os06g15330	-1.783	-2.623	-3.397	-2.011	-1.276			-3.144	-2.565	-2.624
LOC_Os07g19030	1.245	1.044	1.214	1.633	1.644
AK106732	1.234		1.249	1.562
LOC_Os07g36370	1.056		1.03	1.487	1.298
LOC_Os07g37510	-2.034	-2.329	-2.384	-1.101	-1.481
LOC_Os08g04560	-1.975	-2.334	-2.269	-1.088
LOC_Os08g35710	-2.125	-2.369	-2.308		-1.673
LOC_Os09g27290	-2.276		-2.24	-1.455
LOC_Os09g29560	-2.21	-3.315	-2.981	-1.431			-2.947	-3.306	-3.201	-1.313	-2.21
LOC_Os11g27300	-1.713	-1.874	-1.874	-1.238	-1.52
LOC_Os12g44220	2.304	2.226	1.555	3.102	2.303		1.332	1.427
LOC_Os01g08150	-2.894	-3.434	-2.993		-2.232
LOC_Os01g63970	-1.904	-2.666	-2.341		-1.064
LOC_Os02g26670	-2.146	-3.068	-2.313		-1.221
LOC_Os02g39960	2.425	2.17	1.6	2.541	2.894		1.434	1.34	2.472	2.194
LOC_Os02g40640	-1.908	-2.485	-2.197	-1.055	-1.656
LOC_Os02g45750	-1.499	-1.844	-1.723		-1.183
LOC_Os06g22340	1.513	1.29	1.319	1.718	1.559
LOC_Os06g42000	1.187	1.039	1.06	1.32	1.275
LOC_Os07g31280	1.215	1.036	1.111		1.396
LOC_Os08g01270	-2.004	-2.617	-2.367	-1.564	-1.545
LOC_Os08g17640		-1.825	-1.485		-1.064			-2.159
LOC_Os11g31570	-2.277	-4.164	-3.271		-2.159		-3.222	-4.711	-3.455	-1.834	-2.208
LOC_Os01g01890	-2.168	-2.168	-2.312	-1.273	-2.182		-2.979	-3.022	-2.989	-2.547	-2.804
LOC_Os01g37470	1.366	1.399	1.294	1.616			1.093	1.017	1.483	1.447
LOC_Os01g59950	1.249	1.043	1.028	1.441	1.306
LOC_Os01g67480	-1.525	-1.707	-1.679	-1.298
LOC_Os02g43030	-2.345	-3.223	-2.736	-1.234
LOC_Os03g02900	-1.467	-1.995	-1.935	-1.173	-1.372
LOC_Os03g29250	-2.507	-3.54	-2.967	-1.245	-2.227
LOC_Os04g12150	1.852	1.27	1.502	2.474
LOC_Os05g05500	1.743	1.19	1.089	1.853	1.597			1.045	1.204
LOC_Os09g27820	-1.213	-1.898	-1.777		-1.204
LOC_Os10g11500	-3.32	-4.657	-4.046		-3.027
LOC_Os10g19200	-1.141	-1.39	-1.422	-1.205	-1.067			-1.438	-1.466
LOC_Os01g10260	-1.599	-2.104	-1.994	-1.264
LOC_Os01g59760	1.64	1.632	1.474	1.818	1.922			1.075
LOC_Os01g60230	-1.174	-1.293	-1.182
LOC_Os02g18440	2.637	1.752	2.554
LOC_Os02g29150	1.207	1	1.176
LOC_Os02g48320	-2.351	-2.397	-2.356
LOC_Os03g22210	-2.497	-2.983	-2.601
LOC_Os03g47190	1.353	1.063	1.3
LOC_Os04g04790	-1.013	-2.98						-2.346	-3.042	-1.499	-1.63
LOC_Os04g22740	-1.016	-2.127	-1.266
LOC_Os04g37550	-1.085	-1.267	-1.118
LOC_Os05g44220	2.105	1.097	1.806
LOC_Os05g50930	-1.559	-1.941	-1.674
LOC_Os06g03720	2.011	1.484	1.666	2.302	1.824
LOC_Os06g41380	2.102	1.726	2.066
LOC_Os06g51100	1.267	1.208	1.255
LOC_Os07g35740	-1.56	-3.327	-1.993
LOC_Os07g40180	-1.513	-1.85	-1.613
LOC_Os08g03880	2.568	2.195	2.538
LOC_Os08g04070	3.217	1.403	2.585
LOC_Os08g07740	-1.836	-1.922	-1.853
LOC_Os08g09110	-1.648	-2.454	-2.408	-1.124
LOC_Os08g17330	2.751	1.888	2.556
LOC_Os08g35310		1.21	1.606	2.643
LOC_Os09g09330	1.97	1.47	1.639	2.188
LOC_Os09g14490	1.963	1.225	1.849
LOC_Os09g18240	1.43	1.007	1.206	1.671
AK111071	4.684	3.376	4.385
LOC_Os10g28080	-1.581	-2.119	-1.679
LOC_Os11g03700	1.612	1.323	1.527
LOC_Os11g30560	-1.266	-3.139	-1.772
LOC_Os11g32770	-1.929	-2.335	-2.073
LOC_Os11g41990	1.184	1.144	1.18
LOC_Os12g27770	2.571	1.688	2.516
LOC_Os12g40630	1.758	1.229	1.729
LOC_Os01g03930	1.49	1.227	1.314	1.555
LOC_Os01g39260	1.58	1.317	1.494
LOC_Os01g43774	-2.426	-2.598	-2.447
LOC_Os01g53350	-1.608	-2.057	-1.662
LOC_Os01g57310	1.161	1.019	1.122
LOC_Os01g71420	1.889	1.334	1.676
LOC_Os02g10290	1.671	1.167	1.596
LOC_Os02g38572	1.672	1.332	1.396	1.739	1.547
LOC_Os02g42040	1.245	1.132	1.208
LOC_Os02g51920	1.784	1.141	1.652
LOC_Os03g05290	-1.518	-1.759	-1.597
LOC_Os03g12030	-1.296	-1.785	-1.461
LOC_Os03g14380	1.303	1.021	1.195
LOC_Os03g16910	-1.031	-1.231	-1.086
LOC_Os03g35960	2.61	1.07	2.242
LOC_Os03g45890	2.799	1.404	1.574		2.358
LOC_Os04g51400	-1.607	-1.767	-1.668
LOC_Os05g02910	2.838	2.035	2.559
LOC_Os06g19120	2.803	1.284	2.23
LOC_Os07g07280	1.343	1.051	1.239
LOC_Os07g41720	-1.309	-1.491	-1.384
LOC_Os08g34420		1.231	1.325	1.607					1.07
LOC_Os08g43120	6.774	4.824	3.828	6.82	6.104		4.535	1.072	3.504	5.587	5.211
LOC_Os09g36440	1.256	1.155	1.216
LOC_Os12g17960	1.908	1.079	1.267	2.075
LOC_Os12g39640	-1.085	-1.324	-1.193
LOC_Os01g02070	-1.591	-2.51	-2.285	-1.471
LOC_Os01g08800	1.825	1.625	1.74
LOC_Os01g12760	5.749	4.262	5.128
LOC_Os05g45020	3.126	2.141	2.658
LOC_Os06g43990	-1.141	-1.485	-1.309
LOC_Os07g03790	-1.527	-2.503	-1.947
AK241529	1.751	1.448	1.609
AK242810	2.218	1.25	1.76
LOC_Os02g49230	2.386	1.417	1.905
LOC_Os03g57780	1.596	1.522	1.557
LOC_Os04g44790	1.721	1.344	1.509
LOC_Os06g02160	1.692	1.326	1.486
LOC_Os08g21900	-1.09	-1.147	-1.12
LOC_Os08g40690	-1.089	-2.317	-1.831
LOC_Os09g06440		1.346	1.716	2.609
LOC_Os09g30411	1.606	1.255	1.413
LOC_Os11g13980	1.244	1.081	1.157
LOC_Os12g34419	3.198	2.418	2.72
LOC_Os01g16250	2.931	1.063	1.953
LOC_Os01g26880	-1.064	-1.377	-1.25
LOC_Os01g52760	1.886	1.574	1.706
LOC_Os01g65920	1.286	1.142	1.19
LOC_Os03g29970	-1.421	-1.656	-1.563
LOC_Os03g39690	-1.626	-2.367	-2.049
LOC_Os03g57030	-1.057	-2.033	-1.661
LOC_Os04g43750	1.643	1.324	1.442
LOC_Os05g03510	1.171	1.058	1.101
LOC_Os06g41690	2.777	1.799	2.116
LOC_Os06g43940	1.436	1.133	1.247
LOC_Os07g08960	1.698	1.407	1.505
LOC_Os09g39920	1.846	1.357	1.538
LOC_Os01g53990		1.227	1.43	2.421
LOC_Os02g05960		1	1.067	1.373
LOC_Os02g24170		1.268	1.393	2.07
LOC_Os04g08550	-1.143	-2.883	-2.947	-1.047	-1.564
LOC_Os04g33680	-2.399	-2.972	-2.991	-2.038	-2.408
LOC_Os04g57810	1.318	1.024	1.144						1.05
LOC_Os05g30920	1.056								1.019
LOC_Os09g10760		1.331					1.181
AK119487	2.046	2.324	1.497	3.197	2.975			1.368	1.124		1.5
LOC_Os04g54240							1.935				2.959
LOC_Os04g55590							-1.505				-1.224
LOC_Os04g59260							2.448				2.697
LOC_Os07g05210			-1.463	-1.186	-1.383		-1.502
LOC_Os07g20290	-1.745	-1.778	-1.867		-1.939		-2.464	-2.464	-3.156		-1.137
LOC_Os09g39020	1.52	1.348	1.158	1.254	1.737			1.081	1.024
AK100517			1.595						-1.425
LOC_Os11g38590			1.216						-1.364
LOC_Os12g24310	-1.386								-1.626
LOC_Os01g11000	-1.953	-1.738			-1.3				-2.155	-1.213	-1.428
LOC_Os01g13440	-1.605	-3.726	-2.226					-3.793	-2.983	-2.447	-1.204
LOC_Os01g22249							-1.707	-3.271	-1.283		1.014
LOC_Os02g02260			-1.281						-1.599
LOC_Os02g30900			1.083						1.059
LOC_Os02g49880	1.606	1.151	1.572	1.719	2.161				1.006
LOC_Os03g04480	-1.486	-1.441	-1.4		-1.003		-1.615	-2.941	-2.924	-1.847	-1.264
LOC_Os03g04560	-2.294	-3.027	-2.089	-1.299	-2.528		-2.722	-2.822	-2.638	-2.539	-2.671
LOC_Os03g10210	4.622	5.165	6.022	6.202	7.444			-1.631	5.339	3.685	2.955
LOC_Os03g11160		-1.175	-1.755						-2.473		-1.126
LOC_Os03g22680	4.01	4.196	2.787	4.418	4.52		1.744	1.225	3.539	2.38	2.952
LOC_Os03g29540	1.878	1.722	1.633	1.941	1.872				1.337
LOC_Os03g57200	2.084	1.13	1.645	1.834	2.164		1.703		1.007	1.296	1.569
LOC_Os04g06520			1.339						1.086
LOC_Os04g12710	1.805		1.933	2.308	1.521				1.199	1.543
LOC_Os04g41260	2.833	2.535	2.709	3.584	3.011			1.756	1.604	1.845	3.135
LOC_Os04g58050	3.259	3.756	3.861	5.24	3.45		1.089	1.785	1.754	2.187
LOC_Os05g46220			1.43						1.2
AK109260		1.041	1.162	1.375
LOC_Os06g24180							2.006		1.754	4.459	3.175
LOC_Os06g49660	4.296	4.147	4.21	5.385	5.766		3.096	2.323	2.272	4.063	3.216
LOC_Os07g10840	3.702	3.726	3.577	3.932	3.807		3.203	3.358	2.95	3.164	3.724
LOC_Os07g42570	1.37			2.043	1.404		-2.957	-2	-1.636	-1.536
LOC_Os08g04260	-1.902	-2.407			-1.932		-2.575	-2.717	-2.4	-2.407
LOC_Os08g12160	-1.48	-2.848	-1.935		-1.742			-2.864	-2.647	-2.71	-1.93
LOC_Os09g07730	2.16	2.089	1.931	3.233	1.655		1.001	1.684	1.302	1.607	1.975
LOC_Os09g23170	2.477	1.446		3.189	3.741		1.192	2.553	-1.159	1.51
LOC_Os09g31080	1.845	1.904	1.41	2.453	1.652		1.268			1.392	1.811
LOC_Os09g33530	1.432	2.035	1.78	2.554	2.559			1.36	1.348
LOC_Os10g20120	-2.448	-3.356	-2.068		-1.128			-3.169	-4.056
LOC_Os10g24690	3.402			3.964			2.083			2.957
LOC_Os11g30180	2.368	2.445	2.507	3.157	2.921				1.28	2.192
LOC_Os11g35660	-2.377	-3.214	-1.846	-1.01			-1.867	-2.779	-3.07	-2.332
AK072494							-1.599		-1.657		1.292
AK242063	3.234	1.96	1.548	4.731	4.52		1.425	1.374	1.46	2.266
LOC_Os12g29220	1.659	1.338	1.58	2.082	1.79		1.381		1.403	1.504
LOC_Os01g06660	2.073	2.085	2.196	2.492	2.176			1.076	1.191	1.439
LOC_Os01g29104	4.11	3.401	3.086	5.192	5.39			2.071	1.909	2.36
LOC_Os01g59360	-2.643	-3.615						-3.929	-3.195	-2.674	-1.661
LOC_Os02g08150	-2.226	-2.149	-2.089	-1.3
LOC_Os02g37000	2.072	1.867	2.279	2.287	2.353			1.106	1.242	1.265
LOC_Os02g40180	-2.12	-2.395	-1.654		-1.057		-3.226	-4.172	-3.726	-3.409	-1.62
LOC_Os03g03450	-1.19	-1.194		-1.131	-1.051				-1.256	-1.177
LOC_Os03g16940	3.969	2.783	1.996	3.547	3.682				1.158	2.252	2.37
LOC_Os03g28090	1.936	1.674	2.431	2.823	3.435		1.538		1.42	2.699	2.816
AK240840	2.656	2.445	1.802	4.046	3.857		1.15	1.731	1.811	2.177
LOC_Os03g43770	-1.191	-1.558		-1.168	-1.914			-1.723	-1.84	-1.59	-1.184
LOC_Os03g55250	1.508	1.722	1.629	3.563	2.795			1.26
LOC_Os03g56140							-1.79		-1.887	-1.151	-1.506
LOC_Os04g01310	1.091	1.112	1.342	1.784	1.507
LOC_Os04g45380	2.055	1.413	1.23	1.605	2.239		1.297	1.255	1.392	1.133
LOC_Os04g47080	-1.81	-2.241	-2.229	1
LOC_Os04g58000	1.221	1.163		3.059	2.361
LOC_Os05g09660	1.996	2.212	2.487	2.997	2.751			1.691
LOC_Os05g10930	1.946	1.867	1.853	2.405	2.108		1.442	1.332	1.504	1.315
LOC_Os05g34870	-2.59			-1.374	-1.74			-2.663	-3.041
LOC_Os05g42070	1.379	1.175	1.347		2.495
LOC_Os05g45210	-1.42	-1.597	-1.347		-1.015
LOC_Os06g24490							1.388		1.059	1.925	1.667
LOC_Os06g37150	1.56	1.786	1.098	2.366	2.148		1.721	1.585	1.097	1.586	2.122
LOC_Os07g08780	-1.28	-1.306	-1.275	-1.237						-1.291
LOC_Os07g10180	-2.992	-3.131		-1.511	-1.899
LOC_Os07g15959	1.784			4.875	4.823		1.239			2.694	1.131
LOC_Os07g23150	-2.111	-2.055	-2.059	-1.194	-1.392
LOC_Os07g39190	2.712	2.258	2.582	3.337	2.127			1.492	1.832	1.875
LOC_Os07g42250	-1.357	-1.418	-1.341		-1.015
LOC_Os07g44250	2.673	1.226		4.219	3.337		2.723	1.221		3.142	3.843
LOC_Os07g47490	1.178	1.14		1.327
LOC_Os08g07010	-3.085	-3.251	-2.955	-1.723	-1.89
AK242255	2.328	1.96	2.195	3.299	3.167			1.393	1.26	1.343
LOC_Os08g24670	1.267		1.309	1.69	1.512					1.353
LOC_Os08g29320	1.313	1.046		2.351
LOC_Os09g07670	1.484	1.252			2.115
LOC_Os09g10010	2.025	2.456	1.774	3.604	3.825		1.658	1.542		2.67	3.224
AK241737	-1.063		-2.66	-1.107	-1.898			-2.734	-1.938	-2.472	-1.179
LOC_Os09g37460	-5.053	-5.399	-5.081	-3.427	-3.54
LOC_Os09g39060	-2.017	-2.621	-2.972	-1.919	-1.485				-2.68	-3.063
LOC_Os10g01470				1.336	1.086					1.069
LOC_Os10g02480	-2.291	-2.376	-2.131	-1.17	-1.225
LOC_Os10g21280	-2.222	-2.359	-1.884	-1.088
LOC_Os10g39330		-2.29	-2.067		-1.656
LOC_Os11g07160	-2.945	-3.727	-3.022	-1.481	-1.68		-4.407	-3.74	-3.284	-2.644	-1.605
LOC_Os11g40570	1.312	1.262	1.54	2.049	1.802
LOC_Os11g42870	1.48	1.103			2.397
LOC_Os11g45770	1.198		1.218	2.446	1.3		1.122	1.348			2.044
LOC_Os11g45990	-4.858	-4.605	-4.476	-1.799	-3.086
LOC_Os12g16220	-2.801	-2.988	-3.031	-1.714	-2.006
LOC_Os12g37260	-4.37	-4.557	-3.038	1.877	1.292
LOC_Os12g40380	1.726	1.902	1.523	1.973	1.976			1.062	1.057	1.103
LOC_Os01g11160	-3.1	-2.955	-2.736	-1.351	-1.959
LOC_Os01g12390	-2.395	-2.243	-2.193	-1.243
LOC_Os01g12810	-1.954	-1.868	-1.886	-1.056	-1.2
LOC_Os01g14520	-1.596	-2.651	-2.204	-1.485	-1.569			-2.253	-2.649	-2.695	-1.434
LOC_Os01g15550	2.072	2.054	1.945	2.094	2.514		1.86	1.735	2.078	2.107
LOC_Os01g18744	-3.224	-3.681	-3.912	1.673
LOC_Os01g37270	-1.445		-1.367	-1.129	-1.221					-1.227
LOC_Os01g37910	1.327	1.214	1.218	1.842	1.782				1.308
LOC_Os01g38650	-1.551	-1.689	-1.651		-1.284
LOC_Os01g45290	-1.548	-1.739			-1.107
LOC_Os01g55620	1.042		1.146	1.833	1.772				1.079	1.505
LOC_Os01g58950	-2.733	-2.693	-2.423	-1.336
LOC_Os01g59020	-2.406	-2.259	-2.04	-1.226
LOC_Os01g59300		1.06	1.236		1.516
LOC_Os01g60270	1.17	1.17	1.229	1.469	1.448
LOC_Os01g66670	-2.21	-1.862	-1.88	1.08
LOC_Os02g02524	-1.252	-1.253	-1.197	-1.089
LOC_Os02g06450			1.254	1.586	1.473
LOC_Os02g12760	-2.125	-2.264	-1.891	-1.093	-1.147
LOC_Os02g17270	1.272	1.091			1.808
LOC_Os02g20040	-2.993	-2.781	-2.659	-1.162
LOC_Os02g34970	3.48	1.768		4.252	4.713		2.128	2.056	2.537	2.959	3.586
LOC_Os02g35300	-1.871	-3.878	-2.453		2.003			-3.427	-3.203	-2.147
AK241261	-3.273	-3.314	-2.792	-1.546	-1.73
LOC_Os03g30720	-1.846	-2.061	-1.88	-1.31	-1.199
LOC_Os03g38730	-1.951	-1.659	-1.689	-1.015	-1.293
LOC_Os03g48060	-2.378	-2.439	-2.493	-1.04
LOC_Os03g49270			1.075	1.395	1.314				1.044
LOC_Os03g63530	1.193	1.162	1.226	1.401	1.413
LOC_Os04g01520	1.187	1.334	1.417	2.295	1.963
LOC_Os04g04780		1.373	1.344	2.356	1.848
LOC_Os04g25420	1.323	1.323	1.328	2.066
LOC_Os04g36062	-1.384	-1.371	-1.312	-1.027	-1.072
LOC_Os04g39020	1.019	1.008		1.07
AK107792	1.391	1.289		1.899
LOC_Os05g08530	-2.454	-2.64	-2.07	-1.001	-1.2
LOC_Os05g41370	-2.662	-2.874		-1.346
LOC_Os05g47810			1.097	1.648	1.507			1.047
LOC_Os05g50654	1.221	1.221	1.313		1.643
LOC_Os06g14390	-1.932	-1.932	-1.848	-1.55	-1.607
LOC_Os06g22880	-2.558	-2.85		-1.227
LOC_Os07g13600	1.239	1.23		1.288
LOC_Os07g34250	-1.909	-3.011	-2.23	-1.202			-1.505	-2.883	-2.325	-2.449	-1.239
LOC_Os07g43400	2.711	2.512		3.632
LOC_Os08g03670			1.126	1.694	1.391				1.083
LOC_Os08g24300			1.026	1.938	1.596
LOC_Os09g09490	-1.927	-2.151	-1.807		-1.005		-1.398	-2.205	-2.231
LOC_Os09g30030	-2.529	-3.623	-2.578	-2.364	-1.397		-1.019	-3.825	-3.644	-2.915	-1.957
LOC_Os09g30466		1.26	1.011	2.031	1.987		1.689			1.311	1.946
LOC_Os09g36210	-1.875	-1.857	-2.163	-1.265	-1.032						-1.422
LOC_Os10g39044	-2.155	-2.706	-2.254	-1.647	-1.955		-2.092	-3.13	-2.938	-1.845	-1.103
LOC_Os12g43840		1.358	1.924	3.484	3.549			1.666	1.309
LOC_Os01g09510	-1.089							-1.604	-1.194		1.052
LOC_Os01g27230	-1.786	-1.579		-1.328	-1.137		-1.455	-2.466	-2.169	-2.048	-1.004
LOC_Os01g41550	-1.3		-1.52	-1.372	-1.438				-1.637	-1.685	-1.122
LOC_Os01g55280							1.189	-1.068		1.925	1.875
LOC_Os02g44130	-3.131	-1.66			-1.568		-2.612	-3.407	-2.65	-1.873	-1.574
LOC_Os02g46980	-2.996	-3.105	-2.738	-1.873	-1.829
LOC_Os03g03070	-2.103	-1.869	-1.758	-1.272	-1.489		-1.585	-2.588	-2.009	-1.435
LOC_Os06g20670							-1.18	-2.034		-1.045	-1.158
LOC_Os06g30430	1.496	1.236			2.122
LOC_Os06g48000		-2.19			-1.45		-1.075	-2.942	-2.32	-2.258	-1.809
LOC_Os07g03590	3.314	3.684	3.497	4.962	5.249			2.17	2.722	2.133
LOC_Os07g20380	1.313	2.143		2.384	2.575				1.017
LOC_Os07g35310		-1.248	-1.8		-1.211			-3.28	-2.563	-1.884
LOC_Os08g20570	2.776	2.582	2.64	3.316	2.877			1.629	1.834	2.166	1.577
LOC_Os08g36510	-1.778	-1.984	-1.837	-1.699			-1.932			-2.06
LOC_Os08g42960	1.704	1.711	1.723	1.846	2.238			1.84	1.004	1.411
LOC_Os09g11460	2.497	2.142	2.368	3.347	2.17			1.521		1.161
LOC_Os09g17590	1.283	1.072			1.701
LOC_Os09g19229				-2.061	-2.921					-2.923	-2.509
LOC_Os09g30120	1.921	2.405	2.547	4.207	3.588					1.378	1.798
LOC_Os09g37740	1.684	1.666	1.605	2.196	1.904					1.072	1.626
LOC_Os09g38730	1.203		1.236	2.174	1.924			1.037		1.166
LOC_Os09g38772	1.115	1.248		1.858	1.769					1.089	1.16
LOC_Os10g21784	1.582	2.382	1.693	2.899	2.655			1.452	1.507	1.611
LOC_Os10g35750	1.159	1.094	1.159		1.233
LOC_Os10g41660	1.959	2.215	2.087	2.799	3.089			1.046	1.258	1.036	1.272
LOC_Os11g09210	1.316	1.012	1.3		1.615
LOC_Os11g11694	1.321		1.634	2.146						1.257
LOC_Os11g17980	1.565	1.05			2.575
LOC_Os11g32350	2.796	2.549	2.665	3.259	3.191				1.879	1.722
LOC_Os11g38010	1.34	1.84	1.682	2.666	2.496		1.384		1.567	1.403	1.598
LOC_Os11g47453	2.631	2.521	2.233	3.599	3.369		1	1.096	1.714	1.634
LOC_Os11g47454	2.679	2.559	2.229	3.679	3.432		1.051	1.294	1.744	1.692
LOC_Os12g02500	1.269	2.457	1.469	2.87	2.827		1.174	1.265	1.584	1.524	1.78
LOC_Os12g42910	2.337	2.028	3.158	3.572	3.31			1.125	2.098	2.184	1.768
LOC_Os01g22380	2.492	1.753	2.407	3.586	1.734		1.288	2.097	1.013	1.171
LOC_Os01g27449	1.704	1.828	1.528	2.697	2.515		1.064	1.713	1.355	1.63
LOC_Os01g32430	1.587	1.457			1.863
LOC_Os01g42690	2.341	2.627	3.059	3.356	2.189		1.317	1.414	1.075	1.736
LOC_Os01g49480	-1.621	-2.389	-2.081	1.82	-1.189				-2.372	-1.492
LOC_Os01g53470	1.349		2.082	2.845	2.175				1.107	2.022
LOC_Os01g67420	1.124				1.372				1.019	1.013
LOC_Os01g68570	3.522	3.775	3.397	6.524	4.357		1.82	2.637	2.314	2.607	2.797
AK111370	2.917	1.574	2.202	3.101	2.036				2.353	2.254
LOC_Os02g37760	-3.429	-3.821	-3.258		-2.619
LOC_Os02g39930	1.64	2.012	1.233	2.26	2.437			1.574	1.104	1.55	1.685
LOC_Os02g42380	-1.203	-1.908	-1.867		-1.104			-1.829	-1.509	-1.369
LOC_Os02g50340	2.579	2.285	3.067	3.053	2.981			2.01	2.024	2.148	2.022
LOC_Os02g55070	1.474	1.859	2.242	3.336	2.12			1.557		1.188
LOC_Os02g56750	2.907	1.814	2.378	3.703	2.875		1.266		1.884	1.718	1.229
LOC_Os03g01820	1.662	2.807	1.655	2.11	2.889			1.6		1.798
LOC_Os03g07660	1.846	1.814	2.073	2.733	1.727			1.491	1.971	1.256
LOC_Os03g14420		1.045	1.343	2.243	2.209				1.211	1.286	1.28
LOC_Os03g19580			1.096	1.148	1.129
LOC_Os03g22790	1.646		1.658	2.229	2.019			1.585	1.841	1.703
LOC_Os03g27110	3.261	1.775	2.934	4.369	4.916			1.968	2.956	1.617	2.357
LOC_Os03g38350		1.889	1.473	2.689	1.948			1.265		1.547
LOC_Os03g45750	-1.851			-1.209	-1.051		-1.902		-2.723	-2.414	-2.341
LOC_Os03g53200			1.254	1.62	1.382					1.123
LOC_Os03g54040	-1.481		-1.448	-1.307	-1.339
LOC_Os04g34590	1.895	1.985	1.683	4.245	3.91				2.279	1.435
LOC_Os04g35580	3.058	2.911	1.758	3.597	3.868		1.341	1.463	2.307	1.652	1.391
LOC_Os04g37490	1.305		1.743	2.662	1.45					1.288
LOC_Os04g40590	1.136			1.718	1.826			1.09	1.023	1.389
LOC_Os04g46680	2.486		1.472	4.491	2.482		1.366		1.944	1.476
LOC_Os04g51890							-1.623	-2.398	-1.587	-1.032	-1.377
LOC_Os04g55850	2.495	2.5	2.167	2.693	3.023		1.822	2.376	2.495	2.174	2.433
LOC_Os04g59190	2.167		1.878	4.559	2.854				1.163	2.247	1.628
LOC_Os05g06399	1.706	2.015	1.933	2.749	2.767			1.995	1.425	1.527
LOC_Os05g07626	-2.09		-1.403		-1.01			-2.479	-2.331	-1.854
LOC_Os05g13350	1.395	1.425	1.126	1.58	1.817					1.249
LOC_Os05g16824	1.234	1.104	1.321	1.583	1.461
LOC_Os05g25770	-3.139	-4.023	-3.214	-1.982	-2.301
LOC_Os05g41500		1.004		1.28					1.119	1.095	1.1
LOC_Os05g46050	1.208		1.166	2.779	1.951					1.061
LOC_Os05g47850	1.184	1.6	1.392	1.945	1.739		1.404			1.257	1.469
LOC_Os05g51160	1.937	1.585	1.215	2.467	2.293		1.45	1.618		1.123	1.825
LOC_Os06g06930			2.443	4.25	2.307		1.633		2.627	3.139	2.323
LOC_Os06g17730		-1.032					-1.113
LOC_Os06g48010	-2.868	-4.431	-2.903	-2.519	-2.711		-2.894	-4.559	-3.426	-2.967
LOC_Os07g07410	1.051		1.078	1.336	1.569				1.063	1.018
LOC_Os07g22650	-1.736	-1.589	-1.583	-1.219	-1.301
LOC_Os07g35390		-3.32	-2.817	1.121				-2.988	-2.012
LOC_Os07g43910			1.067	2.47	2.215
LOC_Os08g34370	1.683			3.631				1.267		1.057
LOC_Os08g41090				1.594	1.234					1.138
AK241147	1.888			4.925	4.836					2.543	1.194
LOC_Os09g14600	-2.075	-1.777	-1.703	-1.031	-1.268
LOC_Os09g17810			1.045	2.091	1.75
LOC_Os10g11270	1.662	2.027	1.394				1.245	1.128	2.307	2.874	2.618
LOC_Os10g22730		1.616	1.881	2.232	2.068
LOC_Os11g06234		-1.52	-1.461	-1.014	-1.223			-1.501	-1.346
LOC_Os12g02000	1.068		1.11	1.263
LOC_Os12g02340			-1.73	-1	-1.191
LOC_Os12g05110			1.153	1.477	1.4
LOC_Os12g10580	-1.984	-1.87	-1.71	-1.25
LOC_Os12g36160			1.276	1.502	1.448
LOC_Os01g05780	-2.041		-1.862	-1.165
LOC_Os01g41040			1.114	1.292	1.275			1.028
LOC_Os01g59790			1.019	1.225	1.171
LOC_Os03g15740	-2.654	-2.426	-2.15	-1.222
LOC_Os03g19670	-3.317	-3.006	-2.928	-2.003	-2.246
LOC_Os03g39224			1.137	2.052				1.39			1.787
LOC_Os03g58820	1.274	1.026	1.213	1.456	1.47
LOC_Os03g59090	-2.107	-1.89	-1.814	-1.036	-1.116
LOC_Os03g61710			1.197	1.388	1.355
LOC_Os04g10160	-2.374	-3.904	-2.719	-1.277	-1.554		-2.339	-3.659	-2.299	-1.351
LOC_Os04g24804	1.797	1.321	1.211	2.044	2.167			1.211		2.293
LOC_Os04g46020			-1.391	-1.03	-1.153
LOC_Os05g33310			1.135	1.575	1.418
LOC_Os06g07887	2.893	2.391	1.624	2.87	3.606		1.8	1.545	2.748	3.398
LOC_Os07g08400				1.108	1.097				1.004
LOC_Os07g33440	-2.656	-3.934	-2.183	1.171			-2.208	-4.92	-1.341
LOC_Os07g46960	2.086	1.143	1.567	2.806	2.534		1.069		1.888
LOC_Os09g25420	-1.642	-2.689	-1.651		-1.006						-1.184
LOC_Os10g01660	-3.135	-3.232	-3.711		-1.96			-3.544	-3.112	-1.42	-1.207
LOC_Os10g20470	2.096	1.068	1.769	2.686	2.595
[truncated: 784 more rows]

## Sheet: Cluster_6
Additional file 2f. The complete list of differentially expressed genes (DEGs) in different clusters in rice genotypes at different water-deficits (cluster VI)
[truncated: 1,506 more rows]

[truncated: 2 more sheets: Cluster_7, Cluster_8]
