# Supplementary material for: Transcriptional profiling of the leaves of near-isogenic rice lines with contrasting drought tolerance at the reproductive stage in response to water deficit
Source: BMC Genomics. 2015 Dec 29;16:1110. doi: 10.1186/s12864-015-2335-1 (PMC4696290; doi:10.1186/s12864-015-2335-1)
Supplement: Additional file 3: — Putative drought-responsive genes, including all significant differentially expressed common genes (DECGs), in the two pairs of NILs and the rice parent IR64 under different water-deficit treatments. (XLSX 111 kb) [file 12864_2015_2335_MOESM3_ESM.xlsx]

## Sheet: Additional file 3
Additional file 3 Putative drought-responsive genes, including all significant differentially expressed common genes (DECGs), in the two pairs of NILs and the rice parent IR64 under different water-deficit treatments
					No.	MSU6.1_Locus_ID	RAP5_ID	RAP ID(KOME conv)	Genbank id	description
	1)Up-regulated DECGs
		Severe water-deficit
			Biological process
				embryonic development
					1	LOC_Os03g18380	Os03g0294900	Os03g0294900	AK120544	ubiquitin-activating enzyme E1 3
					2	LOC_Os01g43530	Os01g0624400			late embryogenesis abundant protein Lea14-A
					3	AK242047			AK242047	NAE
					4	AK062758		Os10g0479100	AK062758	NAE
					5	LOC_Os06g02040	Os06g0110200	Os06g0110200	AK107973	seed maturation protein
					6	LOC_Os05g46480	Os05g0542500	Os05g0542500	AK063984	late embryogenesis abundant protein, group 3
					7	LOC_Os03g53610	Os03g0747400			late embryogenesis abundant protein D-34
					8	LOC_Os01g12580	Os01g0225600			late embryogenesis abundant protein Lea14-A
					9	LOC_Os01g50910	Os01g0705200	Os01g0705200	AK064074	late embryogenesis abundant protein, group 3
					10	LOC_Os03g02100	Os03g0111700	Os03g0111700	AK066973	valyl-tRNA synthetase
					11	AK242086		Os10g0473800	AK242086	NAE
					12	LOC_Os06g23350	Os06g0341300	Os06g0341300	AK107654	late embryogenesis abundant protein D-34
					13	LOC_Os03g06360	Os03g0159600	Os03g0159600	AK106743	late embryogenesis abundant protein D-34
					14	AK243273		Os01g0705000	AK243273	NAE
					15	LOC_Os03g62620	Os03g0843300	Os03g0843300	AK101917	salt tolerance protein
					16	LOC_Os08g23870	Os08g0327700	Os08g0327700	AK107930	seed maturation protein
				response to abiotic stimuli
					1	LOC_Os08g37700	Os08g0483200	Os08g0483200	AK072137	ribonucleoprotein, chloroplast precursor
					2	LOC_Os08g39730	Os08g0508000	Os08g0508000	AK102040	cytochrome P450 76C2
					3	LOC_Os02g32520	Os02g0526400	Os02g0526400	AK068727	ERD1 protein, chloroplast precursor
					4	LOC_Os03g46770	Os03g0670700	Os03g0670700	AK070016	glycine-rich RNA-binding protein 2
					5	LOC_Os01g71200	Os01g0938200	Os01g0938200	AK099501	RNA binding protein
					6	LOC_Os06g35960	Os06g0553100	Os06g0553100	AK241254	heat shock factor protein 3
					7	LOC_Os01g53880	Os01g0741900	Os01g0741900	AK068600	OsIAA6 - Auxin-responsive Aux/IAA gene family member
					8	LOC_Os04g36750	Os04g0445100	Os04g0445100	AK063700	22.0 kDa class IV heat shock protein precursor
					9	LOC_Os01g61380	Os01g0829800	Os01g0829800	AK058753	malate dehydrogenase, mitochondrial precursor
					10	LOC_Os05g28830	Os05g0356700	Os05g0356700	AK071031	expressed protein
					11	LOC_Os04g01740	Os04g0107900	Os04g0107900	AK063629	heat shock protein 82
					12	LOC_Os01g39020	Os01g0571300	Os01g0571300	AK064271	heat shock factor protein HSF30
					13	LOC_Os01g04380	Os01g0136200	Os01g0136200	AK121025	16.9 kDa class I heat shock protein 2
					14	LOC_Os01g08860	Os01g0184100	Os01g0184100	AK071240	17.5 kDa class II heat shock protein
					15	LOC_Os06g43520	Os06g0642600	Os06g0642650	AK241715	cytochrome P450 71D7
					16	LOC_Os01g13210	Os01g0233000	Os01g0233000	AK065256	DREPP4 protein
					17	LOC_Os06g07200	Os06g0168500	Os06g0168500	AK100316	syntaxin 132
					18	LOC_Os06g16170	Os06g0272900			expressed protein
					19	LOC_Os02g51350	Os02g0748300	Os02g0748300	AK066613	kelch motif family protein
					20	LOC_Os01g43530	Os01g0624400			late embryogenesis abundant protein Lea14-A
					21	LOC_Os06g06130	Os06g0155000			glutamate receptor 2.1 precursor
					22	LOC_Os05g24780	Os05g0312600	Os05g0312600	AK243353	calcium-binding protein CAST
					23	LOC_Os02g42710	Os02g0640000	Os02g0640000	AK120841	elicitor-responsive protein 3
					24	LOC_Os06g12870	Os06g0235200	Os06g0235200	AK240937	expressed protein
					25	LOC_Os04g57440	Os04g0670200	Os04g0670200	AK109371	cysteine protease 1 precursor
					26	LOC_Os02g39930	Os02g0612900	Os02g0612900	AK071108	OsTIL-1 - Oryza sativa Temperature-induced lipocalin-1
					27	LOC_Os06g21360	Os06g0318500			sodium/hydrogen exchanger 4
					28	LOC_Os01g32330	Os01g0507700	Os01g0507700	AK060145	farnesylated protein 2
					29	LOC_Os01g04370	Os01g0136100	Os01g0136100	AK242299	16.9 kDa class I heat shock protein 1
					30	LOC_Os01g62900	Os01g0848200	Os01g0848200	AK069425	delta 1-pyrroline-5-carboxylate synthetase
					31	LOC_Os05g46750	Os05g0545300	Os05g0545300	AK109702	MAPKKK16
					32	LOC_Os11g26750	Os11g0453900	Os11g0453900	AK109096	dehydrin Rab16D
					33	LOC_Os04g48030	Os04g0568700			heat shock factor protein 4
					34	LOC_Os02g53320	Os02g0773200	Os02g0773200	AK108499	USP family protein
					35	LOC_Os11g26570	Os11g0451700			embryogenic cell protein 40
					36	LOC_Os02g53690	Os02g0776900	Os02g0776900	AK109652	atGRF5
					37	LOC_Os06g42220	Os06g0627500	Os06g0627500	AK101725	too many mouths protein precursor
					38	LOC_Os01g27360	Os01g0371200	Os01g0371200	AK058900	glutathione S-transferase GSTF1
					39	LOC_Os01g60190	Os01g0817700	Os01g0817700	AK060836	2,3-bisphosphoglycerate-independent phosphoglycerate mutase
					40	LOC_Os03g55090	Os03g0758100	Os03g0758100	AK063766	alpha-1,4 glucan phosphorylase, L isozyme, chloroplast precursor
					41	LOC_Os06g16150	Os06g0272700			expressed protein
					42	LOC_Os08g03290	Os08g0126300	Os08g0126300	AK071097	glyceraldehyde-3-phosphate dehydrogenase, cytosolic
					43	LOC_Os08g01480	Os08g0105700	Os08g0105700	AK058639	cytochrome P450 71C4
					44	LOC_Os03g14180	Os03g0245800	Os03g0245800	AK120048	small heat shock protein, chloroplast precursor
					45	LOC_Os04g46400	Os04g0549700	Os04g0549700	AK107119	dehydration-responsive element-binding protein 1B
					46	LOC_Os01g43851	Os01g0628900	Os01g0628900	AK060213	cytochrome P450 72A1
					47	LOC_Os08g14200	Os08g0240500			xyloglucan endotransglucosylase/hydrolase protein 23 precursor
					48	LOC_Os08g44340	Os08g0557600	Os08g0557600	AK102459	monodehydroascorbate reductase
					49	LOC_Os01g50400	Os01g0699400	Os01g0699400	AK107168	mitogen-activated protein kinase kinase kinase 1
					50	LOC_Os07g47100	Os07g0666900	Os07g0666900	AK064004	sodium/hydrogen exchanger 2
					51	LOC_Os05g36290	Os05g0438800	Os05g0438800	AK071586	actin-1
					52	LOC_Os02g40510	Os02g0618200	Os02g0618200	AK111828	two-component response regulator-like PRR1
					53	LOC_Os06g06470	Os06g0159600	Os06g0159600	AK068486	heat shock protein STI
					54	LOC_Os03g24380	Os03g0358100	Os03g0358100	AK073938	glutathione peroxidase 4
					55	LOC_Os01g22670	Os01g0330200			bromelain precursor, X-hyb=LOC_Os01g24560
					56	LOC_Os10g09110	Os10g0171500	Os10g0171500	AK058441	cytochrome P450 76B1
					57	LOC_Os01g07760	Os01g0172400	Os01g0172400	AK061865	phospholipase D alpha 1 precursor
					58	LOC_Os05g35010	Os05g0424300	Os05g0424300	AK120987	cytochrome P450 71C4
					59	LOC_Os02g33420	Os02g0537400	Os02g0537400	AK064436	ATPase, AAA family protein
					60	LOC_Os04g59394	Os04g0690300			TPR Domain containing protein
					61	LOC_Os08g43334	Os08g0546800	Os08g0546800	AK101700	heat shock factor protein 7
					62	LOC_Os07g46990	Os07g0665200	Os07g0665200	AK243377	superoxide dismutase 2
					63	LOC_Os03g55250	Os03g0760300	Os03g0760300	AK059895	cytochrome P450 71C4
					64	LOC_Os01g50700	Os01g0702450	Os01g0702500	AK063691	dehydrin family protein
					65	LOC_Os11g26760	Os11g0454000	Os11g0454000	AK071366	dehydrin Rab16C
					66	LOC_Os09g27030		Os09g0442300	AK066748	thiol protease aleurain precursor
					67	LOC_Os02g57360	Os02g0819000			metal ion binding protein
					68	LOC_Os03g16030	Os03g0267000			17.4 kDa class I heat shock protein 3
					69	LOC_Os03g16920	Os03g0277300			heat shock cognate 70 kDa protein
					70	LOC_Os02g44870	Os02g0669100	Os02g0669100	AK070197	dehydrin COR410
					71	LOC_Os03g27280	Os03g0390200	Os03g0390200	AK068899	serine/threonine-protein kinase SAPK1
					72	LOC_Os05g01444	Os05g0104700	Os05g0104700	AK108676	polygalacturonase inhibitor precursor
					73	LOC_Os04g43200	Os04g0511200	Os04g0511200	AK243204	caleosin 2
					74	LOC_Os06g07878	Os06g0176000			proteasome subunit alpha type 4
					75	LOC_Os06g12820	Os06g0234600	Os06g0234600	AK063415	expressed protein
					76	LOC_Os05g51150	Os05g0589200	Os05g0589200	AK068666	RNA polymerase sigma factor rpoD
					77	LOC_Os02g32590	Os02g0527300	Os02g0527300	AK101934	heat shock factor protein 2
					78	LOC_Os01g32780	Os01g0511100	Os01g0511100	AK070914	ethylene-responsive protein
					79	LOC_Os10g25010	Os10g0389000	Os10g0389000	AK065782	caltractin
					80	LOC_Os07g43810	Os07g0631900	Os07g0631900	AK061072	ribonucleoprotein A, chloroplast precursor
					81	LOC_Os05g43230	Os05g0508300	Os05g0508300	AK241017	cysteine proteinase RD21a precursor
					82	LOC_Os01g68790	Os01g0916600		AK059446	glycine-rich RNA-binding protein 2, mitochondrial precursor
					83	LOC_Os04g50860	Os04g0596300	Os04g0596300	AK067781	expressed protein
					84	LOC_Os03g50870	Os03g0717900	Os03g0717900	AK060573	expressed protein
					85	LOC_Os02g09320	Os02g0186200			cytochrome P450 71D10
					86	LOC_Os10g37034	Os10g0514400	Os10g0514400	AK060321	cytochrome P450 family protein
					87	LOC_Os05g38150	Os05g0455500	Os05g0455500	AK102633	delta 1-pyrroline-5-carboxylate synthetase
					88	LOC_Os03g55960	Os03g0769500	Os03g0769500	AK107501	calmodulin-like protein 41
					89	LOC_Os01g12580	Os01g0225600			late embryogenesis abundant protein Lea14-A
					90	LOC_Os10g38060	Os10g0524400	Os10g0524400	AK110268	phospholipase D beta 1
					91	LOC_Os08g08970	Os08g0189200	Os08g0189200	AK059781	germin-like protein subfamily 1 member 11 precursor
					92	LOC_Os05g51160	Os05g0589400	Os05g0589400	AK068595	MCB2 protein
					93	LOC_Os01g09280	Os01g0187900	Os01g0187900	AK071611	myb-related transcription activator
					94	LOC_Os11g26780	Os11g0454200	Os11g0454200	AK063517	dehydrin Rab16B
					95	LOC_Os07g34570	Os07g0529600	Os07g0529600	AK064916	thiazole biosynthetic enzyme 1-1, chloroplast precursor
					96	LOC_Os09g37240	Os09g0544400			glutathione S-transferase, C-terminal domain containing protein
					97	LOC_Os03g53900	Os03g0750000	Os03g0750000	AK071321	ethylene-responsive protein
					98	LOC_Os06g45710	Os06g0668200	Os06g0668200	AK070705	phosphoglycerate kinase, cytosolic
					99	LOC_Os12g05650	Os12g0152700		AK060070	ACT domain containing protein
					100	LOC_Os10g38110	Os10g0525000		AK099925	cytochrome P450 94A2
					101	LOC_Os06g03670	Os06g0127100			dehydration-responsive element-binding protein 1A
					102	LOC_Os03g53340	Os03g0745000	Os03g0745000	AK109590	heat shock factor protein HSF8
					103	LOC_Os02g34600	Os02g0551100	Os02g0551100	AK067395	serine/threonine-protein kinase SAPK6
					104	LOC_Os01g07120	Os01g0165000	Os01g0165000	AK121956	dehydration-responsive element-binding protein 2A
					105	LOC_Os12g39630	Os12g0586100	Os12g0586100	AK069697	serine/threonine-protein kinase SAPK9
					106	LOC_Os06g39050	Os06g0590500	Os06g0590500	AK107080	syntaxin 125
					107	LOC_Os03g19270	Os03g0305400	Os03g0305400	AK071397	ER6 protein
					108	LOC_Os04g40470	Os04g0480700	Os04g0480700	AK121175	cytochrome P450 71A9
					109	LOC_Os02g48140	Os02g0711300	Os02g0711300	AK107963	17.4 kDa class I heat shock protein 3
					110	LOC_Os05g10690	Os05g0195700	Os05g0195700	AK065594	MYBR2
					111	LOC_Os03g48780	Os03g0694000	Os03g0694000	AK059872	oxalate oxidase 2 precursor
					112	LOC_Os03g48760	Os03g0693800			oxalate oxidase GF-2.8 precursor
					113	LOC_Os01g64360	Os01g0863300	Os01g0863300	AK111571	DNA binding protein
					114	LOC_Os02g56850	Os02g0813500	Os02g0813500	AK058270	glutathione reductase, cytosolic
					115	LOC_Os01g50900	Os01g0705100			germin-like protein subfamily T member 2 precursor
					116	LOC_Os11g10000	Os11g0206400	Os11g0206400	AK064170	mTERF family protein
					117	LOC_Os05g06500	Os05g0157200	Os05g0157200	AK103075	USP family protein
					118	LOC_Os08g01420	Os08g0105000	Os08g0105000	AK069782	PHD-finger family protein
					119	LOC_Os02g27030	Os02g0469600		AK119670	cysteine proteinase 1 precursor
					120	LOC_Os02g50690	Os02g0740400		AK099325	anther-specific proline-rich protein APG precursor
					121	LOC_Os11g33110	Os11g0537350			germin-like protein subfamily 3 member 4 precursor
					122	LOC_Os01g53220	Os01g0733200	Os01g0733200	AK066316	heat shock factor protein HSF30
					123	LOC_Os02g42990	Os02g0643800	Os02g0643800	AK243422	OsSAUR11 - Auxin-responsive SAUR gene family member
					124	LOC_Os03g62620	Os03g0843300	Os03g0843300	AK101917	salt tolerance protein
					125	LOC_Os03g48770	Os03g0693900			oxalate oxidase 2 precursor
					126	LOC_Os03g17790	Os03g0286900	Os03g0286900	AK070872	expressed protein
					127	LOC_Os03g49350	Os03g0700400			lipoxygenase 3
					128	LOC_Os01g64970	Os01g0869900	Os01g0869900	AK070407	serine/threonine-protein kinase SAPK4
					129	LOC_Os09g31450	Os09g0491612			polygalacturonase inhibitor 1 precursor
					130	LOC_Os04g49450	Os04g0583900	Os04g0583900	AK101209	expressed protein
					131	LOC_Os02g45420	Os02g0676800	Os02g0676800	AK243146	ap2/EREBP transcription factor
					132	LOC_Os04g57320	Os04g0668900	Os04g0668900	AK067891	immutans protein
					133	LOC_Os03g19250	Os03g0305100	Os03g0305100	AK101765	AMP-binding protein
					134	LOC_Os04g18380	Os04g0255600	Os04g0255525	AK242256	cytochrome P450 81E1
					135	LOC_Os03g08754	Os03g0186600	Os03g0186600	AK242211	MADS-box transcription factor 47
					136	LOC_Os02g50060	Os02g0733500	Os02g0733500	AK108506	polcalcin Jun o 2
					137	LOC_Os03g18120	Os03g0291200	Os03g0291200	AK110898	expressed protein
					138	LOC_Os05g28740	Os05g0355400	Os05g0355400	AK070138	universal stress protein
					139	LOC_Os10g30550	Os10g0442100			phosphoglycerate kinase, chloroplast precursor
					140	LOC_Os05g37970	Os05g0453700	Os05g0453700	AK073600	USP family protein
					141	LOC_Os05g43910	Os05g0515200	Os05g0515200	AK062293	cytochrome P450 71A1
					142	LOC_Os05g03130	Os05g0122700	Os05g0122700	AK241639	expressed protein
					143	LOC_Os09g02700	Os09g0115400	Os09g0115400	AK101706	polyadenylate-binding protein 2
					144	LOC_Os02g09200	Os02g0184700			cytochrome P450 71D10
					145	LOC_Os10g28000	Os10g0415300	Os10g0415300	AK108799	glutathione reductase, chloroplast precursor
					146	LOC_Os01g48910	Os01g0681200	Os01g0681200	AK066286	ACS-like protein
					147	LOC_Os01g59780	Os01g0813300			protein BABY BOOM 1, X-hyb=LOC_Os11g03540
					148	LOC_Os05g07810	Os05g0170200	Os05g0170200	AK063609	USP family protein
					149	LOC_Os02g13800	Os02g0232000	Os02g0232000	AK106488	heat shock factor protein 1
					150	LOC_Os03g55230	Os03g0760000	Os03g0760000	AK107231	cytochrome P450 81E1
					151	LOC_Os02g30100	Os02g0503900	Os02g0503900	AK100163	cytochrome P450 81E1
					152	LOC_Os01g14410	Os01g0246400	Os01g0246400	AK062972	early light-induced protein, chloroplast precursor
					153	LOC_Os06g51150	Os06g0727200	Os06g0727200	AK069446	catalase isozyme B
					154	LOC_Os11g26790	Os11g0454300	Os11g0454300	AK121952	water stress-inducible protein Rab21
					155	LOC_Os08g39694	Os08g0507400	Os08g0507702	AK099637	cytochrome P450 76C2
					156	LOC_Os08g09250	Os08g0191700	Os08g0191700	AK066092	lactoylglutathione lyase
					157	LOC_Os11g05930	Os11g0157600	Os11g0157600	AK120059	CCT motif family protein
					158	LOC_Os02g09270	Os02g0185500			cytochrome P450 71A1
					159	LOC_Os06g22340	Os06g0328900	Os06g0328900	AK110659	cytochrome P450 89A2
					160	LOC_Os12g12850	Os12g0230100	Os12g0230100	AK066153	ATP-dependent Clp protease ATP-binding subunit clpA homolog
					161	LOC_Os09g11460	Os09g0286600	Os09g0286600	AK060090	DNA-binding protein
					162	LOC_Os04g32030	Os04g0390100	Os04g0390100	AK243360	ATFP3
					163	LOC_Os01g09460	Os01g0190400	Os01g0190400	AK064011	hexokinase-1
					164	LOC_Os03g11910	Os03g0218500	Os03g0218500	AK102685	heat shock 70 kDa protein 1
					165	LOC_Os04g55650	Os04g0650000		AK071913	cysteine proteinase RD21a precursor
					166	LOC_Os07g39520	Os07g0584100	Os07g0584100	AK072014	serine/threonine-protein kinase WNK2
					167	LOC_Os10g30150	Os10g0437500	Os10g0437500	AK107152	ethylene-responsive protein
					168	LOC_Os03g21260	Os03g0330200			2,3-bisphosphoglycerate-independent phosphoglycerate mutase
					169	LOC_Os07g42260	Os07g0614100	Os07g0614100	AK102448	proteasome subunit alpha type 6
					170	LOC_Os11g05080	Os11g0148200	Os11g0148200	AK243624	expressed protein
				regulation of transcription
					1	LOC_Os06g14670	Os06g0258000	Os06g0258000	AK107483	odorant 1 protein
					2	AK242986		Os02g0638650	AK242986	NAE
					3	LOC_Os05g29810	Os05g0361700	Os05g0361700	AK100184	ethylene responsive element binding protein 2
					4	LOC_Os09g11480	Os09g0287000	Os09g0287000	AK106057	callus-expressing factor
					5	LOC_Os01g48060	Os01g0670800	Os01g0670800	AK103776	auxin response factor 3
					6	LOC_Os06g01230	Os06g0101800	Os06g0101800	AK064178	nam-like protein 1
					7	LOC_Os01g66120	Os01g0884300	Os01g0884300	AK068392	NAC domain-containing protein 48
					8	LOC_Os06g35960	Os06g0553100	Os06g0553100	AK241254	heat shock factor protein 3
					9	LOC_Os01g53880	Os01g0741900	Os01g0741900	AK068600	OsIAA6 - Auxin-responsive Aux/IAA gene family member
					10	LOC_Os06g35814	Os06g0551400	Os06g0551400	AK066548	ras-related protein RIC2
					11	LOC_Os09g21180	Os09g0379600			homeodomain leucine zipper protein CPHB-5
					12	LOC_Os01g64730	Os01g0867300	Os01g0867300	AK067919	G-box-binding factor 4
					13	LOC_Os05g43920	Os05g0515400	Os05g0515400	AK067927	auxin response factor 4
					14	LOC_Os05g27090	Os05g0337200	Os05g0337200	AK063202	expressed protein
					15	LOC_Os11g03300	Os11g0126900	Os11g0126900	AK069257	NAC domain transcription factor
					16	LOC_Os03g21970	Os03g0338400	Os03g0338400	AK073378	DNA binding protein
					17	LOC_Os01g39020	Os01g0571300	Os01g0571300	AK064271	heat shock factor protein HSF30
					18	LOC_Os01g74020	Os01g0971800			ARR1 protein-like
					19	LOC_Os03g19370	Os03g0306700	Os03g0306700	AK109929	ocs element-binding factor 1
					20	LOC_Os01g03720	Os01g0128000	Os01g0128000	AK107424	MYB transcription factor
					21	LOC_Os01g46970	Os01g0658900	Os01g0658900	AK121925	G-box-binding factor 1
					22	LOC_Os11g36030	Os11g0568300		AK064398	ubiquitin-protein ligase/ zinc ion binding protein
					23	LOC_Os04g48030	Os04g0568700			heat shock factor protein 4
					24	LOC_Os12g37690	Os12g0564100	Os12g0564100	AK072403	MYB transcription factor
					25	LOC_Os11g03310	Os11g0127000			NAC domain-containing protein 77, X-hyb=LOC_Os12g03050
					26	LOC_Os09g34060	Os09g0516200	Os09g0516200	AK102795	transcription factor RF2a
					27	LOC_Os03g20090	Os03g0315400	Os03g0315400	AK120551	MYB transcription factor
					28	LOC_Os07g27670	Os07g0460900			AR411
					29	LOC_Os08g44820	Os08g0562200	Os08g0562200	AK120773	no apical meristem protein
					30	LOC_Os09g23620	Os09g0401000	Os09g0401000	AK064679	odorant 1 protein
					31	LOC_Os08g33190	Os08g0428800			linker histone H1 and H5 family protein, X-hyb=LOC_Os07g02430
					32	LOC_Os03g08470	Os03g0183000	Os03g0183000	AK101949	root abundant factor
					33	LOC_Os04g46400	Os04g0549700	Os04g0549700	AK107119	dehydration-responsive element-binding protein 1B
					34	LOC_Os05g10620	Os05g0194500	Os05g0194500	AK242227	ANAC075
					35	LOC_Os03g42100				DNA binding protein
					36	LOC_Os06g07030	Os06g0166400	Os06g0166400	AK107775	dehydration responsive element binding protein
					37	LOC_Os02g47770	Os02g0706600			zinc finger homeodomain protein 1
					38	LOC_Os02g40510	Os02g0618200	Os02g0618200	AK111828	two-component response regulator-like PRR1
					39	LOC_Os02g42850	Os02g0641300			transcription factor LAF1
					40	LOC_Os02g38320	Os02g0596700			protein binding protein
					41	LOC_Os05g34830	Os05g0421600	Os05g0421600	AK107746	NAC domain-containing protein 48
					42	LOC_Os05g44400	Os05g0520300			GATA transcription factor 13
					43	LOC_Os03g42240	Os03g0619800			B3 DNA binding domain containing protein
					44	LOC_Os08g43334	Os08g0546800	Os08g0546800	AK101700	heat shock factor protein 7
					45	LOC_Os11g32100	Os11g0523700	Os11g0523700	AK109915	helix-loop-helix DNA-binding
					46	LOC_Os01g06550	Os01g0158900	Os01g0158900	AK066765	protein shuttle craft
					47	LOC_Os02g56140	Os02g0805250			protein SPATULA
					48	LOC_Os02g07170	Os02g0168200	Os02g0168200	AK108211	DNA binding protein
					49	LOC_Os02g43330	Os02g0649300		AK063685	homeobox-leucine zipper protein ATHB-6
					50	LOC_Os03g21030	Os03g0327100	Os03g0327100	AK065989	GRAB2 protein
					51	LOC_Os12g03040	Os12g0123700			NAC domain transcription factor
					52	LOC_Os06g22030	Os06g0326000	Os06g0326000	AK121658	DNA-binding protein
					53	LOC_Os02g03270	Os02g0125200			DNA binding protein
					54	LOC_Os04g48070	Os04g0569100	Os04g0569100	AK112099	homeobox protein OCL1
					55	LOC_Os12g41950	Os12g0613700	Os12g0613700	AK121703	auxin response factor 6
					56	LOC_Os03g20550	Os03g0321700	Os03g0321700	AK101653	OsWRKY55 - Superfamily of rice TFs having WRKY and zinc finger domains
					57	LOC_Os08g42550	Os08g0537900	Os08g0537900	AK064252	AP2 domain containing protein
					58	LOC_Os02g35660	Os02g0564700	Os02g0564700	AK241924	helix-loop-helix DNA-binding domain containing protein
					59	LOC_Os05g51150	Os05g0589200	Os05g0589200	AK068666	RNA polymerase sigma factor rpoD
					60	LOC_Os02g32590	Os02g0527300	Os02g0527300	AK101934	heat shock factor protein 2
					61	LOC_Os12g03050	Os12g0123800			NAC domain-containing protein 77
					62	LOC_Os02g04640	Os02g0139000	Os02g0139000	AK065704	transfactor-like protein
					63	LOC_Os03g59460	Os03g0809200	Os03g0809200	AK102250	DNA-binding protein EMBP-1
					64	LOC_Os08g38990	Os08g0499300	Os08g0499300	AK065518	OsWRKY30 - Superfamily of rice TFs having WRKY and zinc finger domains
					65	LOC_Os11g31380	Os11g0512600			no apical meristem protein
					66	LOC_Os04g32620	Os04g0398000	Os04g0398000	AK101501	DNA binding protein
					67	LOC_Os01g55340	Os01g0758200	Os01g0758200	AK071083	expressed protein
					68	LOC_Os08g36790	Os08g0472000	Os08g0472000	AK062347	bZIP transcription factor ABI5
					69	LOC_Os04g34970	Os04g0429050			AP2 domain containing protein
					70	LOC_Os08g19694	Os08g0293300	Os08g0293300	AK073881	NB-ARC domain containing protein
					71	LOC_Os02g43820	Os02g0655200	Os02g0655200	AK241246	AP2 domain containing protein
					72	LOC_Os07g48450	Os07g0683200	Os07g0683200	AK068606	NAC domain-containing protein 18
					73	LOC_Os06g03670	Os06g0127100			dehydration-responsive element-binding protein 1A
					74	LOC_Os03g53340	Os03g0745000	Os03g0745000	AK109590	heat shock factor protein HSF8
					75	LOC_Os02g09830	Os02g0191600			ocs element-binding factor 1
					76	LOC_Os01g65370	Os01g0874300	Os01g0874300	AK060684	transcription repressor MYB4
					77	LOC_Os01g07120	Os01g0165000	Os01g0165000	AK121956	dehydration-responsive element-binding protein 2A
					78	LOC_Os01g22030				hypothetical protein
					79	LOC_Os02g43560	Os02g0652100	Os02g0652100	AK072906	OsWRKY34 - Superfamily of rice TFs having WRKY and zinc finger domains
					80	LOC_Os03g21060	Os03g0327800	Os03g0327800	AK243514	NAC domain transcription factor
					81	LOC_Os07g37210	Os07g0558100			MYB transcription factor
					82	LOC_Os01g09550	Os01g0191300	Os01g0191300	AK121339	ANAC075
					83	LOC_Os06g43090	Os06g0637500	Os06g0637500	AK121564	MYB transcription factor TaMYB1
					84	LOC_Os04g38720	Os04g0460600	Os04g0460600	AK071020	NAC domain protein NAC5
					85	LOC_Os12g13570	Os12g0238000			myb
					86	LOC_Os02g09480	Os02g0187700			MYB transcription factor TaMYB1
					87	LOC_Os10g38820	Os10g0531900	Os10g0531900	AK108607	transcription factor RF2a
					88	LOC_Os12g06010	Os12g0156200			retrotransposon protein, unclassified
					89	LOC_Os02g32140	Os02g0521100	Os02g0521100	AK109226	AP2 domain transcription factor
					90	LOC_Os01g60270	Os01g0818400	Os01g0818400	AK102788	WUSCHEL-related homeobox 14
					91	LOC_Os04g45810	Os04g0541700	Os04g0541700	AK109177	homeodomain-leucine zipper transcription factor TaHDZipI-1
					92	LOC_Os05g49700	Os05g0572000			DNA binding protein
					93	LOC_Os06g19630	Os06g0300500	Os06g0300500	AK111400	steroid nuclear receptor, ligand-binding
					94	LOC_Os01g53220	Os01g0733200	Os01g0733200	AK066316	heat shock factor protein HSF30
					95	LOC_Os11g32880	Os11g0533100	Os11g0533100	AK120240	transcription-repair coupling factor
					96	LOC_Os11g05640	Os11g0154900			bZIP transcription factor family protein
					97	LOC_Os01g12440	Os01g0224100	Os01g0224100	AK106517	ap2 domain protein
					98	LOC_Os08g36740	Os08g0471401			DNA binding protein
					99	LOC_Os02g45420	Os02g0676800	Os02g0676800	AK243146	ap2/EREBP transcription factor
					100	LOC_Os03g08754	Os03g0186600	Os03g0186600	AK242211	MADS-box transcription factor 47
					101	LOC_Os11g45740	Os11g0684000	Os11g0684000	AK069082	DNA binding protein
					102	LOC_Os02g36890	Os02g0579300			DNA binding protein
					103	LOC_Os01g06640	Os01g0159800	Os01g0159800	AK106292	DNA binding protein
					104	LOC_Os03g45194	Os03g0654600			short-chain dehydrogenase/reductase SDR
					105	LOC_Os02g49986	Os02g0732600	Os02g0732600	AK108709	odorant 1 protein
					106	LOC_Os03g60120	Os03g0815800	Os03g0815800	AK066670	DNA binding protein
					107	LOC_Os01g53260	Os01g0734000	Os01g0734000	AK108909	OsWRKY23 - Superfamily of rice TFs having WRKY and zinc finger domains
					108	LOC_Os08g33660	Os08g0433400	Os08g0433400	AK059468	MYB1
					109	LOC_Os01g59780	Os01g0813300			protein BABY BOOM 1, X-hyb=LOC_Os11g03540
					110	LOC_Os02g13800	Os02g0232000	Os02g0232000	AK106488	heat shock factor protein 1
					111	LOC_Os10g31830	Os10g0456600	Os10g0456600	AK102843	ras-related protein Rab-18
					112	LOC_Os01g09100	Os01g0186000	Os01g0186000	AK109578	OsWRKY10 - Superfamily of rice TFs having WRKY and zinc finger domains
					113	LOC_Os03g55990	Os03g0769800	Os03g0769800	AK100250	homeobox domain containing protein
					114	LOC_Os04g42950	Os04g0508500	Os04g0508500	AK109620	DNA binding protein
					115	LOC_Os10g27380	Os10g0413900	Os10g0413900	AK110942	expressed protein
					116	LOC_Os01g59760	Os01g0813100			bZIP transcription factor
					117	LOC_Os02g36880	Os02g0579000	Os02g0579000	AK108080	NAC domain protein NAC5
					118	LOC_Os12g39850	Os12g0589000			DNA binding protein
					119	LOC_Os11g05930	Os11g0157600	Os11g0157600	AK120059	CCT motif family protein
					120	LOC_Os03g60130	Os03g0815900		AK119756	transcription elongation factor A protein 2
					121	LOC_Os02g35770	Os02g0565600	Os02g0565600	AK064118	homeobox protein
					122	LOC_Os09g11460	Os09g0286600	Os09g0286600	AK060090	DNA-binding protein
					123	LOC_Os03g10210	Os03g0198600	Os03g0198600	AK073446	DNA binding protein
					124	LOC_Os05g28320	Os05g0350900			MYB family transcription factor
					125	LOC_Os01g62950	Os01g0848700	Os01g0848700	AK071303	ras-related protein Rab11C
					126	LOC_Os04g39960	Os04g0475400			hypothetical protein
					127	LOC_Os11g04360	Os11g0139000			cell death associated protein
			Molecular Functions
				Transcription Factor Activity
					1	LOC_Os06g14670	Os06g0258000	Os06g0258000	AK107483	odorant 1 protein
					2	AK242987		Os05g0444750	AK242987	NAE
					3	AK242986		Os02g0638650	AK242986	NAE
					4	LOC_Os05g29810	Os05g0361700	Os05g0361700	AK100184	ethylene responsive element binding protein 2
					5	LOC_Os09g11480	Os09g0287000	Os09g0287000	AK106057	callus-expressing factor
					6	LOC_Os01g48060	Os01g0670800	Os01g0670800	AK103776	auxin response factor 3
					7	LOC_Os06g01230	Os06g0101800	Os06g0101800	AK064178	nam-like protein 1
					8	LOC_Os01g66120	Os01g0884300	Os01g0884300	AK068392	NAC domain-containing protein 48
					9	LOC_Os06g35960	Os06g0553100	Os06g0553100	AK241254	heat shock factor protein 3
					10	LOC_Os01g53880	Os01g0741900	Os01g0741900	AK068600	OsIAA6 - Auxin-responsive Aux/IAA gene family member
					11	LOC_Os09g21180	Os09g0379600			homeodomain leucine zipper protein CPHB-5
					12	LOC_Os01g64730	Os01g0867300	Os01g0867300	AK067919	G-box-binding factor 4
					13	LOC_Os07g39310	Os07g0581366	Os07g0581400	AK063137	zinc finger, C2H2 type family protein
					14	LOC_Os05g43920	Os05g0515400	Os05g0515400	AK067927	auxin response factor 4
					15	AK241601			AK241601	NAE
					16	LOC_Os03g41390	Os03g0610400			zinc-finger protein 1
					17	LOC_Os11g03300	Os11g0126900	Os11g0126900	AK069257	NAC domain transcription factor
					18	LOC_Os03g21970	Os03g0338400	Os03g0338400	AK073378	DNA binding protein
					19	LOC_Os01g39020	Os01g0571300	Os01g0571300	AK064271	heat shock factor protein HSF30
					20	LOC_Os05g10670	Os05g0195101	Os05g0195101	AK063896	zinc finger C-x8-C-x5-C-x3-H type family protein
					21	LOC_Os01g10320	Os01g0200300	Os01g0200300	AK112091	class III HD-Zip protein 8
					22	LOC_Os01g74020	Os01g0971800			ARR1 protein-like
					23	LOC_Os06g16370	Os06g0275000	Os06g0274950	AK241018	zinc finger protein CONSTANS
					24	AK241032		Os10g0385550	AK241032	NAE, X-hyb=R03-TIGRv4S1-000964R
					25	LOC_Os04g47640	Os04g0564000			RWP-RK domain containing protein
					26	LOC_Os03g60560	Os03g0820300	Os03g0820300	AK068861	ZFP16-2
					27	LOC_Os03g19370	Os03g0306700	Os03g0306700	AK109929	ocs element-binding factor 1
					28	LOC_Os01g03720	Os01g0128000	Os01g0128000	AK107424	MYB transcription factor
					29	LOC_Os01g46970	Os01g0658900	Os01g0658900	AK121925	G-box-binding factor 1
					30	LOC_Os01g63980	Os01g0859100	Os01g0859100	AK064334	TRANSPARENT TESTA 1 protein
					31	LOC_Os04g48030	Os04g0568700			heat shock factor protein 4
					32	LOC_Os06g50560				START domain containing protein, X-hyb=LOC_Os06g50724
					33	LOC_Os12g37690	Os12g0564100	Os12g0564100	AK072403	MYB transcription factor
					34	LOC_Os11g03310	Os11g0127000			NAC domain-containing protein 77, X-hyb=LOC_Os12g03050
					35	LOC_Os09g34060	Os09g0516200	Os09g0516200	AK102795	transcription factor RF2a
					36	LOC_Os03g20090	Os03g0315400	Os03g0315400	AK120551	MYB transcription factor
					37	LOC_Os03g60570	Os03g0820400	Os03g0820400	AK119690	zinc finger DNA-binding protein
					38	AK062922		Os02g0653000	AK062922	NAE
					39	LOC_Os03g04900	Os03g0142600			MYB305, X-hyb=LOC_Os04g42950
					40	LOC_Os02g36360	Os02g0572900	Os02g0572900	AK071320	zinc finger, C2H2 type family protein
					41	LOC_Os07g27670	Os07g0460900			AR411
					42	LOC_Os05g38620	Os05g0461200			zinc finger, C2H2 type family protein
					43	LOC_Os04g45060	Os04g0533200			MYB14, X-hyb=LOC_Os06g14670
					44	LOC_Os01g05480	Os01g0147800	Os01g0147800	AK106926	expressed protein
					45	LOC_Os08g44820	Os08g0562200	Os08g0562200	AK120773	no apical meristem protein
					46	AK064579		Os01g0884200	AK064579	NAE
					47	AK241019		Os06g0528350	AK241019	NAE
					48	AK109635		Os01g0740700	AK109635	NAE
					49	LOC_Os12g10660	Os12g0209200	Os12g0209200	AK067820	salt tolerance-like protein
					50	LOC_Os09g23620	Os09g0401000	Os09g0401000	AK064679	odorant 1 protein
					51	AK242047			AK242047	NAE
					52	LOC_Os03g08470	Os03g0183000	Os03g0183000	AK101949	root abundant factor
					53	LOC_Os01g69830	Os01g0922600	Os01g0922600	AK062581	teosinte glume architecture 1
					54	LOC_Os04g46400	Os04g0549700	Os04g0549700	AK107119	dehydration-responsive element-binding protein 1B
					55	LOC_Os03g42100				DNA binding protein
					56	LOC_Os06g07030	Os06g0166400	Os06g0166400	AK107775	dehydration responsive element binding protein
					57	LOC_Os02g47770	Os02g0706600			zinc finger homeodomain protein 1
					58	AK242459		Os05g0588550	AK242459	NAE
					59	LOC_Os02g40510	Os02g0618200	Os02g0618200	AK111828	two-component response regulator-like PRR1
					60	LOC_Os01g56540	Os01g0772150			histone-lysine N-methyltransferase SUVR3
					61	LOC_Os02g42850	Os02g0641300			transcription factor LAF1
					62	LOC_Os02g49880	Os02g0731700	Os02g0731700	AK120314	zinc finger protein CONSTANS-LIKE 16
					63	AK241554		Os06g0353700	AK241554	NAE, X-hyb=LOC_Os04g20749
					64	LOC_Os05g34830	Os05g0421600	Os05g0421600	AK107746	NAC domain-containing protein 48
					65	LOC_Os05g44400	Os05g0520300			GATA transcription factor 13
					66	LOC_Os05g08970	Os05g0182600	Os05g0182600	AK102592	structure-specific recognition protein 1
					67	AK106460			AK106460	NAE
					68	AK069318		Os01g0149200	AK069318	NAE
					69	AK242130		Os09g0280750	AK242130	NAE
					70	LOC_Os02g48370	Os02g0714300	Os02g0714300	AK107036	DNA-binding protein
					71	LOC_Os08g43334	Os08g0546800	Os08g0546800	AK101700	heat shock factor protein 7
					72	LOC_Os11g32100	Os11g0523700	Os11g0523700	AK109915	helix-loop-helix DNA-binding
					73	LOC_Os07g17230	Os07g0273700			disease resistance protein
					74	LOC_Os04g50060	Os04g0590400	Os04g0590400	AK100784	DELLA protein RGL3
					75	LOC_Os01g06550	Os01g0158900	Os01g0158900	AK066765	protein shuttle craft
					76	LOC_Os03g48450	Os03g0690600	Os03g0690600	AK101451	DELLA protein RGL1
					77	LOC_Os02g56140	Os02g0805250			protein SPATULA
					78	AK064210		Os01g0848250	AK064210	NAE
					79	LOC_Os02g07170	Os02g0168200	Os02g0168200	AK108211	DNA binding protein
					80	LOC_Os01g53650	Os01g0738400	Os01g0738400	AK110661	nucleic acid binding protein
					81	AK062758		Os10g0479100	AK062758	NAE
					82	LOC_Os03g14100	Os03g0244875			mybHv5, X-hyb=LOC_Os12g02430
					83	AK240697			AK240697	NAE, X-hyb=LOC_Os10g19919
					84	AK241139		Os03g0807000	AK241139	NAE
					85	AK241102		Os05g0107000	AK241102	NAE
					86	AK240743		Os08g0387050	AK240743	NAE
					87	AK240746			AK240746	NAE
					88	LOC_Os03g21030	Os03g0327100	Os03g0327100	AK065989	GRAB2 protein
					89	AK106678		Os11g0702000	AK106678	NAE
					90	LOC_Os12g03040	Os12g0123700			NAC domain transcription factor
					91	LOC_Os02g05610	Os02g0149600	Os02g0149600	AK119431	expressed protein
					92	LOC_Os01g06560	Os01g0159000	Os01g0159000	AK106273	tumor-related protein
					93	LOC_Os07g48870	Os07g0688200	Os07g0688200	AK103455	typical P-type R2R3 Myb protein
					94	LOC_Os03g63530	Os03g0852300	Os03g0852300	AK103607	histone-like transcription factor and archaeal histone family protein
					95	LOC_Os04g48070	Os04g0569100	Os04g0569100	AK112099	homeobox protein OCL1
					96	LOC_Os12g41950	Os12g0613700	Os12g0613700	AK121703	auxin response factor 6
					97	LOC_Os03g20550	Os03g0321700	Os03g0321700	AK101653	OsWRKY55 - Superfamily of rice TFs having WRKY and zinc finger domains
					98	LOC_Os08g42550	Os08g0537900	Os08g0537900	AK064252	AP2 domain containing protein
					99	LOC_Os02g52670	Os02g0764700	Os02g0764700	AK107146	ethylene-responsive element binding protein 2
					100	LOC_Os02g35660	Os02g0564700	Os02g0564700	AK241924	helix-loop-helix DNA-binding domain containing protein
					101	LOC_Os05g51150	Os05g0589200	Os05g0589200	AK068666	RNA polymerase sigma factor rpoD
					102	LOC_Os02g32590	Os02g0527300	Os02g0527300	AK101934	heat shock factor protein 2
					103	AK240731			AK240731	NAE, X-hyb=R04-TIGRv4S1-000205F
					104	LOC_Os02g53030	Os02g0769700	Os02g0769700	AK111328	WRKY transcription factor 19
					105	AK111023		Os01g0863500	AK111023	NAE
					106	AK242063		Os12g0255866	AK242063	NAE, X-hyb=R03-TIGRv4S1-000964R
					107	LOC_Os01g08680	Os01g0182400	Os01g0182400	AK070335	expressed protein
					108	LOC_Os12g03050	Os12g0123800			NAC domain-containing protein 77
					109	AK242240			AK242240	NAE, X-hyb=R07-TIGRv4S1-000483R
					110	LOC_Os02g04640	Os02g0139000	Os02g0139000	AK065704	transfactor-like protein
					111	LOC_Os02g51280	Os02g0747400	Os02g0747400	AK068818	TCP-domain protein
					112	LOC_Os03g59460	Os03g0809200	Os03g0809200	AK102250	DNA-binding protein EMBP-1
					113	LOC_Os09g33550	Os09g0509700	Os09g0509700	AK120589	zinc finger protein CONSTANS-LIKE 15
					114	LOC_Os08g38990	Os08g0499300	Os08g0499300	AK065518	OsWRKY30 - Superfamily of rice TFs having WRKY and zinc finger domains
					115	LOC_Os05g51160	Os05g0589400	Os05g0589400	AK068595	MCB2 protein
					116	LOC_Os01g09280	Os01g0187900	Os01g0187900	AK071611	myb-related transcription activator
					117	LOC_Os04g32620	Os04g0398000	Os04g0398000	AK101501	DNA binding protein
					118	LOC_Os01g55340	Os01g0758200	Os01g0758200	AK071083	expressed protein
					119	LOC_Os08g36790	Os08g0472000	Os08g0472000	AK062347	bZIP transcription factor ABI5
					120	LOC_Os04g34970	Os04g0429050			AP2 domain containing protein
					121	AK106942		Os10g0364800	AK106942	NAE
					122	LOC_Os02g43820	Os02g0655200	Os02g0655200	AK241246	AP2 domain containing protein
					123	AK242255		Os08g0273600	AK242255	NAE
					124	AK242086		Os10g0473800	AK242086	NAE
					125	LOC_Os03g18330	Os03g0294300			conserved hypothetical protein
					126	LOC_Os07g48450	Os07g0683200	Os07g0683200	AK068606	NAC domain-containing protein 18
					127	AK241354		Os01g0498802	AK241354	NAE
					128	LOC_Os06g03670	Os06g0127100			dehydration-responsive element-binding protein 1A
					129	LOC_Os03g53340	Os03g0745000	Os03g0745000	AK109590	heat shock factor protein HSF8
					130	LOC_Os04g54830	Os04g0640850	Os04g0640900	AK062582	expressed protein
					131	LOC_Os02g09830	Os02g0191600			ocs element-binding factor 1
					132	LOC_Os01g65370	Os01g0874300	Os01g0874300	AK060684	transcription repressor MYB4
					133	LOC_Os01g07120	Os01g0165000	Os01g0165000	AK121956	dehydration-responsive element-binding protein 2A
					134	AK240712		Os04g0266200	AK240712	NAE
					135	LOC_Os02g43560	Os02g0652100	Os02g0652100	AK072906	OsWRKY34 - Superfamily of rice TFs having WRKY and zinc finger domains
					136	LOC_Os03g21060	Os03g0327800	Os03g0327800	AK243514	NAC domain transcription factor
					137	LOC_Os02g44930	Os02g0670400	Os02g0670400	AK242556	HMG1/2-like protein
					138	LOC_Os02g54160	Os02g0782700		AK064027	ethylene response element binding protein
					139	LOC_Os07g37210	Os07g0558100			MYB transcription factor
					140	LOC_Os02g01380	Os02g0104500	Os02g0104500	AK120063	expressed protein
					141	LOC_Os02g33770	Os02g0542400	Os02g0542400	AK065397	expressed protein
					142	LOC_Os07g39960	Os07g0588600	Os07g0588600	AK108320	zinc finger, C2H2 type family protein
					143	AK110992		Os03g0825850	AK110992	NAE
					144	LOC_Os06g43090	Os06g0637500	Os06g0637500	AK121564	MYB transcription factor TaMYB1
					145	LOC_Os05g10690	Os05g0195700	Os05g0195700	AK065594	MYBR2
					146	LOC_Os04g38720	Os04g0460600	Os04g0460600	AK071020	NAC domain protein NAC5
					147	LOC_Os01g64360	Os01g0863300	Os01g0863300	AK111571	DNA binding protein
					148	LOC_Os12g39400	Os12g0583700			zinc-finger protein 1
					149	LOC_Os12g13570	Os12g0238000			myb
					150	LOC_Os02g09480	Os02g0187700			MYB transcription factor TaMYB1
					151	LOC_Os10g38820	Os10g0531900	Os10g0531900	AK108607	transcription factor RF2a
					152	AK243273		Os01g0705000	AK243273	NAE
					153	LOC_Os12g06010	Os12g0156200			retrotransposon protein, unclassified
					154	LOC_Os02g32140	Os02g0521100	Os02g0521100	AK109226	AP2 domain transcription factor
					155	AK106490		Os06g0146700	AK106490	NAE
					156	LOC_Os01g60270	Os01g0818400	Os01g0818400	AK102788	WUSCHEL-related homeobox 14
					157	LOC_Os04g45810	Os04g0541700	Os04g0541700	AK109177	homeodomain-leucine zipper transcription factor TaHDZipI-1
					158	LOC_Os05g49700	Os05g0572000			DNA binding protein
					159	LOC_Os06g19630	Os06g0300500	Os06g0300500	AK111400	steroid nuclear receptor, ligand-binding
					160	LOC_Os01g53220	Os01g0733200	Os01g0733200	AK066316	heat shock factor protein HSF30
					161	LOC_Os11g32880	Os11g0533100	Os11g0533100	AK120240	transcription-repair coupling factor
					162	AK064265		Os01g0660000	AK064265	NAE
					163	AK064062		Os11g0661900	AK064062	NAE
					164	LOC_Os11g05640	Os11g0154900			bZIP transcription factor family protein
					165	LOC_Os01g12440	Os01g0224100	Os01g0224100	AK106517	ap2 domain protein
					166	LOC_Os08g36740	Os08g0471401			DNA binding protein
					167	LOC_Os04g49450	Os04g0583900	Os04g0583900	AK101209	expressed protein
					168	LOC_Os02g45420	Os02g0676800	Os02g0676800	AK243146	ap2/EREBP transcription factor
					169	AK240840		Os03g0561249	AK240840	NAE, X-hyb=LOC_Os12g22489
					170	LOC_Os03g08754	Os03g0186600	Os03g0186600	AK242211	MADS-box transcription factor 47
					171	LOC_Os11g45740	Os11g0684000	Os11g0684000	AK069082	DNA binding protein
					172	LOC_Os05g36190	Os05g0437900	Os05g0437900	AK059586	tubby-like protein
					173	LOC_Os02g36890	Os02g0579300			DNA binding protein
					174	LOC_Os04g50770	Os04g0594100	Os04g0594100	AK111960	myb-related protein Zm1
					175	LOC_Os01g06640	Os01g0159800	Os01g0159800	AK106292	DNA binding protein
					176	LOC_Os01g62190	Os01g0839100	Os01g0839100	AK108227	PEThy
					177	LOC_Os02g49986	Os02g0732600	Os02g0732600	AK108709	odorant 1 protein
					178	LOC_Os03g60120	Os03g0815800	Os03g0815800	AK066670	DNA binding protein
					179	LOC_Os01g53260	Os01g0734000	Os01g0734000	AK108909	OsWRKY23 - Superfamily of rice TFs having WRKY and zinc finger domains
					180	LOC_Os08g33660	Os08g0433400	Os08g0433400	AK059468	MYB1
					181	LOC_Os01g59780	Os01g0813300			protein BABY BOOM 1, X-hyb=LOC_Os11g03540
					182	AK120358		Os03g0405400	AK120358	NAE
					183	LOC_Os02g13800	Os02g0232000	Os02g0232000	AK106488	heat shock factor protein 1
					184	LOC_Os02g33560	Os02g0538900	Os02g0538900	AK063644	expressed protein
					185	LOC_Os01g09100	Os01g0186000	Os01g0186000	AK109578	OsWRKY10 - Superfamily of rice TFs having WRKY and zinc finger domains
					186	LOC_Os02g36510	Os02g0574800	Os02g0574800	AK108451	ETHYLENE-INSENSITIVE3-like 4 protein
					187	LOC_Os03g55990	Os03g0769800	Os03g0769800	AK100250	homeobox domain containing protein
					188	LOC_Os04g42950	Os04g0508500	Os04g0508500	AK109620	DNA binding protein
					189	LOC_Os01g59760	Os01g0813100			bZIP transcription factor
					190	LOC_Os02g36880	Os02g0579000	Os02g0579000	AK108080	NAC domain protein NAC5
					191	LOC_Os08g42440	Os08g0536300	Os08g0536300	AK099722	CCT motif family protein
					192	LOC_Os12g39850	Os12g0589000			DNA binding protein
					193	LOC_Os04g38400	Os04g0456900			ETHYLENE-INSENSITIVE3-like 4 protein
					194	LOC_Os11g04400	Os11g0139600	Os11g0139600	AK073051	scarecrow-like protein
					195	LOC_Os12g06630	Os12g0163400	Os12g0163400	AK102298	tubby-like protein
					196	LOC_Os11g05930	Os11g0157600	Os11g0157600	AK120059	CCT motif family protein
					197	LOC_Os03g60130	Os03g0815900		AK119756	transcription elongation factor A protein 2
					198	LOC_Os02g35770	Os02g0565600	Os02g0565600	AK064118	homeobox protein
					199	LOC_Os03g10140	Os03g0197800			nucleic acid binding protein
					200	LOC_Os09g31380	Os09g0489200			conserved hypothetical protein
					201	LOC_Os07g07974	Os07g0176200	Os07g0176200	AK062003	TSO1
					202	LOC_Os09g11460	Os09g0286600	Os09g0286600	AK060090	DNA-binding protein
					203	LOC_Os03g10210	Os03g0198600	Os03g0198600	AK073446	DNA binding protein
					204	AK242752		Os05g0248301	AK242752	NAE
					205	LOC_Os07g39520	Os07g0584100	Os07g0584100	AK072014	serine/threonine-protein kinase WNK2
					206	LOC_Os04g45750	Os04g0541100	Os04g0541100	AK107139	expressed protein
					207	LOC_Os05g28320	Os05g0350900			MYB family transcription factor
					208	AK241278		Os01g0838725	AK241278	NAE
					209	LOC_Os01g10580	Os01g0202500	Os01g0202500	AK242176	B-box zinc finger family protein
					210	AK108294		Os02g0799400	AK108294	NAE
				Lipid binding
					1	LOC_Os10g36100	Os10g0504900	Os10g0504900	AK063117	nonspecific lipid-transfer protein precursor
					2	LOC_Os01g10320	Os01g0200300	Os01g0200300	AK112091	class III HD-Zip protein 8
					3	LOC_Os08g34400				hypothetical protein
					4	LOC_Os01g14050	Os01g0242600	Os01g0242600	AK067756	C2 domain containing protein
					5	LOC_Os06g50560				START domain containing protein, X-hyb=LOC_Os06g50724
					6	LOC_Os02g51750	Os02g0753800	Os02g0753800	AK101787	annexin-like protein RJ4
					7	LOC_Os04g33920	Os04g0415800			lipid binding protein
					8	LOC_Os07g26460	Os07g0445800			pleckstrin homology domain containing, family A
					9	LOC_Os06g47200	Os06g0686400	Os06g0686400	AK069702	lipid binding protein
					10	LOC_Os06g49770	Os06g0711900	Os06g0711900	AK105838	lipid binding protein
					11	LOC_Os04g48070	Os04g0569100	Os04g0569100	AK112099	homeobox protein OCL1
					12	LOC_Os06g07878	Os06g0176000			proteasome subunit alpha type 4
					13	LOC_Os06g10890	Os06g0211300	Os06g0211300	AK060015	sterol carrier protein-2
					14	LOC_Os05g47700	Os05g0550300	Os05g0550300	AK062463	nonspecific lipid-transfer protein precursor
					15	LOC_Os11g34460	Os11g0547000	Os11g0547000	AK065369	adagio protein 1
					16	LOC_Os07g07930	Os07g0175600	Os07g0175600	AK104966	lipid transfer protein
					17	LOC_Os03g50960	Os03g0718800			cortical cell-delineating protein precursor
					18	LOC_Os06g30370	Os06g0498800	Os06g0498800	AK107056	OsMFT1 - Rice MFT-Like1 homogous to Arabidopsis Mother of FT and TFL1 gene
					19	LOC_Os03g02050	Os03g0111300	Os03g0111300	AK062506	nonspecific lipid-transfer protein precursor
					20	LOC_Os01g62980	Os01g0849000	Os01g0849000	AK105208	lipid binding protein
					21	LOC_Os01g68060	Os01g0908700	Os01g0908700	AK120427	copine-6
					22	LOC_Os03g16690	Os03g0274000	Os03g0274000	AK060769	oxysterol-binding protein homolog C2F12.05c
					23	LOC_Os05g47730	Os05g0550600	Os05g0550600	AK119689	nonspecific lipid-transfer protein AKCS9 precursor
					24	LOC_Os05g39250	Os05g0468800	Os05g0468800	AK241478	expressed protein
					25	LOC_Os03g55990	Os03g0769800	Os03g0769800	AK100250	homeobox domain containing protein
					26	LOC_Os08g43290	Os08g0546300		AK064717	LIM1 protein precursor
				hydrolase activity, hydrolyzing O-glycosyl compounds
					1	AK242986		Os02g0638650	AK242986	NAE
					2	LOC_Os11g37950	Os11g0592000	Os11g0592000	AK121059	win2 precursor
					3	AK110257		Os05g0581600	AK110257	NAE
					4	LOC_Os07g10730	Os07g0208100	Os07g0208100	AK119482	polygalacturonase precursor
					5	LOC_Os09g21210	Os09g0379900	Os09g0379900	AK100032	beta-glucan elicitor receptor
					6	LOC_Os05g46510	Os05g0542800	Os05g0542800	AK105858	polygalacturonase precursor
					7	AK063216		Os02g0453500	AK063216	NAE
					8	LOC_Os09g36350	Os09g0533900	Os09g0533900	AK100449	endoglucanase 1 precursor
					9	LOC_Os03g27980	Os03g0397600			glucan endo-1,3-beta-glucosidase 5 precursor
					10	AK241601			AK241601	NAE
					11	LOC_Os10g35070	Os10g0492900	Os10g0492900	AK240700	alpha-galactosidase precursor
					12	LOC_Os05g15880	Os05g0247800	Os05g0247800	AK073843	xylanase inhibitor protein 2 precursor
					13	LOC_Os05g46520	Os05g0542900	Os05g0542900	AK102925	polygalacturonase precursor
					14	LOC_Os11g03780	Os11g0132600	Os11g0132600	AK102526	alpha-N-arabinofuranosidase 1 precursor
					15	AK241032		Os10g0385550	AK241032	NAE, X-hyb=R03-TIGRv4S1-000964R
					16	LOC_Os05g33130	Os05g0399300	Os05g0399300	AK108949	basic endochitinase A precursor
					17	LOC_Os06g04080	Os06g0131500	Os06g0131500	AK105303	glucan endo-1,3-beta-glucosidase 7 precursor
					18	LOC_Os04g33460	Os04g0409200			1,4-alpha-glucan branching enzyme IIB, chloroplast precursor
					19	LOC_Os09g33690	Os09g0511700	Os09g0511700	AK101420	cyanogenic beta-glucosidase precursor
					20	LOC_Os05g32710	Os05g0393700			isoamylase-type starch debranching enzyme ISO2
					21	AK064579		Os01g0884200	AK064579	NAE
					22	LOC_Os05g15770	Os05g0247100	Os05g0247100	AK065866	xylanase inhibitor protein 2 precursor
					23	AK241789		Os08g0385400	AK241789	NAE
					24	LOC_Os09g36810	Os09g0539200	Os09g0539200	AK119414	beta-galactosidase precursor
					25	AK242047			AK242047	NAE
					26	LOC_Os04g41970	Os04g0497200	Os04g0497200	AK243593	glycoside transferase, six-hairpin, subgroup
					27	LOC_Os01g51754	Os01g0715400	Os01g0715400	AK065152	alpha-amylase isozyme C2 precursor
					28	LOC_Os08g14200	Os08g0240500			xyloglucan endotransglucosylase/hydrolase protein 23 precursor
					29	AK242459		Os05g0588550	AK242459	NAE
					30	LOC_Os01g43220	Os01g0619800	Os01g0619800	AK106731	hydrolase, hydrolyzing O-glycosyl compounds
					31	AK241554		Os06g0353700	AK241554	NAE, X-hyb=LOC_Os04g20749
					32	AK105502		Os01g0119800	AK105502	NAE
					33	LOC_Os10g32810	Os10g0465700	Os10g0465700	AK067249	beta-amylase
					34	LOC_Os03g20710	Os03g0323350			conserved hypothetical protein
					35	AK109464		Os03g0162400	AK109464	NAE
					36	LOC_Os05g23924	Os05g0304900	Os05g0304900	AK105545	hydrolase, hydrolyzing O-glycosyl compounds
					37	AK106460			AK106460	NAE
					38	AK064210		Os01g0848250	AK064210	NAE
					39	AK062758		Os10g0479100	AK062758	NAE
					40	AK240697			AK240697	NAE, X-hyb=LOC_Os10g19919
					41	AK241139		Os03g0807000	AK241139	NAE
					42	AK240743		Os08g0387050	AK240743	NAE
					43	AK240746			AK240746	NAE
					44	LOC_Os11g47820		Os11g0704600	AK100931	glucan endo-1,3-beta-glucosidase precursor
					45	AK106678		Os11g0702000	AK106678	NAE
					46	AK107108		Os10g0100200	AK107108	NAE
					47	LOC_Os06g24990				xylanase inhibitor protein 1 precursor
					48	LOC_Os08g40930	Os08g0520900			isoamylase
					49	LOC_Os06g49970		Os06g0713800	AK059671	alpha-amylase isozyme C2 precursor
					50	AK119487		Os10g0515100	AK119487	NAE
					51	LOC_Os02g32660	Os02g0528200	Os02g0528200	AK108535	1,4-alpha-glucan branching enzyme IIB, chloroplast precursor
					52	LOC_Os08g23720	Os08g0326500	Os08g0326500	AK109514	glucan endo-1,3-beta-glucosidase 5 precursor
					53	AK240731			AK240731	NAE, X-hyb=R04-TIGRv4S1-000205F
					54	AK242063		Os12g0255866	AK242063	NAE, X-hyb=R03-TIGRv4S1-000964R
					55	LOC_Os01g32364	Os01g0508000	Os01g0508000	AK069177	non-cyanogenic beta-glucosidase precursor
					56	LOC_Os07g46280	Os07g0656200	Os07g0656200	AK068499	non-cyanogenic beta-glucosidase precursor
					57	AK242240			AK242240	NAE, X-hyb=R07-TIGRv4S1-000483R
					58	AK242086		Os10g0473800	AK242086	NAE
					59	AK241354		Os01g0498802	AK241354	NAE
					60	LOC_Os01g64170	Os01g0860800	Os01g0860800	AK103072	glucan endo-1,3-beta-glucosidase 7 precursor
					61	AK240712		Os04g0266200	AK240712	NAE
					62	LOC_Os01g04300	Os01g0134900	Os01g0134900	AK241996	endo-1,4-beta-xylanase
					63	AK103051		Os07g0468200	AK103051	NAE, X-hyb=R10-TIGRv4S1-000203F
					64	LOC_Os03g25790	Os03g0374600	Os03g0374600	AK120709	glycosyl hydrolases family 17 protein
					65	LOC_Os05g04690	Os05g0138200	Os05g0138200	AK110261	basic endochitinase C precursor
					66	LOC_Os06g51084	Os06g0726400	Os06g0726400	AK119436	1,4-alpha-glucan branching enzyme, chloroplast precursor
					67	AK064265		Os01g0660000	AK064265	NAE
					68	AK240840		Os03g0561249	AK240840	NAE, X-hyb=LOC_Os12g22489
					69	LOC_Os10g28120	Os10g0416800	Os10g0416800	AK060033	chitinase 1 precursor
					70	LOC_Os05g14150	Os05g0230100			polygalacturonase precursor, X-hyb=LOC_Os06g16810
					71	LOC_Os12g21789	Os12g0406100	Os12g0406100	AK070373	glycosyl hydrolase, family 43 protein
					72	LOC_Os11g47590		Os11g0701900	AK064281	xylanase inhibitor protein 1 precursor
					73	AK100866		Os08g0483800	AK100866	NAE
					74	LOC_Os03g06940	Os03g0165400	Os03g0165400	AK102192	beta-galactosidase precursor
					75	LOC_Os03g57880	Os03g0792800	Os03g0792800	AK242876	glucan endo-1,3-beta-glucosidase 5 precursor
					76	LOC_Os01g19750	Os01g0303100	Os01g0303100	AK062603	acidic endochitinase precursor
					77	LOC_Os05g50260	Os05g0578600	Os05g0578600	AK108477	polygalacturonase precursor
					78	LOC_Os09g31270	Os09g0487600			polygalacturonase
					79	LOC_Os01g71690		Os01g0944900	AK058891	recA protein
					80	AK242752		Os05g0248301	AK242752	NAE
					81	LOC_Os03g51240	Os03g0722500	Os03g0722500	AK100108	glucan endo-1,3-beta-glucosidase 7 precursor
					82	LOC_Os11g47600		Os11g0702100	AK102505	xylanase inhibitor protein 1 precursor
		Mild water-deficit
			Biological process
				embryonic development
					1	LOC_Os08g23870	Os08g0327700	Os08g0327700	AK107930	seed maturation protein
					2	LOC_Os03g20680	Os03g0322900			embryonic protein DC-8
					3	LOC_Os06g02040	Os06g0110200	Os06g0110200	AK107973	seed maturation protein
					4	LOC_Os01g43530	Os01g0624400			late embryogenesis abundant protein Lea14-A
					5	LOC_Os06g23350	Os06g0341300	Os06g0341300	AK107654	late embryogenesis abundant protein D-34
					6	LOC_Os01g50910	Os01g0705200	Os01g0705200	AK064074	late embryogenesis abundant protein, group 3
					7	LOC_Os06g21910	Os06g0324400	Os06g0324400	AK063726	protein LE25
					8	AK240713		Os05g0415800	AK240713	NAE
					9	LOC_Os03g06360	Os03g0159600	Os03g0159600	AK106743	late embryogenesis abundant protein D-34
					10	AK243273		Os01g0705000	AK243273	NAE
			Molecular function
				Lipid binding
					1	LOC_Os03g02050	Os03g0111300	Os03g0111300	AK062506	nonspecific lipid-transfer protein precursor
					2	LOC_Os01g62980	Os01g0849000	Os01g0849000	AK105208	lipid binding protein
					3	LOC_Os08g01710	Os08g0108700			expressed protein
					4	LOC_Os11g34460	Os11g0547000	Os11g0547000	AK065369	adagio protein 1
					5	LOC_Os04g33920	Os04g0415800			lipid binding protein
					6	LOC_Os03g50960	Os03g0718800			cortical cell-delineating protein precursor
					7	LOC_Os01g10320	Os01g0200300	Os01g0200300	AK112091	class III HD-Zip protein 8
					8	LOC_Os05g39250	Os05g0468800	Os05g0468800	AK241478	expressed protein
					9	LOC_Os08g36410	Os08g0467300	Os08g0467300	AK105541	clathrin assembly protein
					10	LOC_Os05g47700	Os05g0550300	Os05g0550300	AK062463	nonspecific lipid-transfer protein precursor
					11	LOC_Os07g26460	Os07g0445800			pleckstrin homology domain containing, family A
					12	LOC_Os08g43290	Os08g0546300		AK064717	LIM1 protein precursor
					13	LOC_Os04g48070	Os04g0569100	Os04g0569100	AK112099	homeobox protein OCL1
	2) Down-regulated DECGs
		Severe water-deficit
			Biological process
				Cell wall organization
					1	LOC_Os05g39990	Os05g0477600	Os05g0477600	AK100179	alpha-expansin 1 precursor
					2	LOC_Os01g60770	Os01g0823100	Os01g0823100	AK070463	alpha-expansin 10 precursor
					3	LOC_Os04g38560	Os04g0458900	Os04g0458900	AK121454	pectinesterase-1 precursor
					4	LOC_Os10g30340	Os10g0439200			alpha-expansin 17 precursor, X-hyb=LOC_Os03g31480
					5	LOC_Os09g26360	Os09g0433700	Os09g0433700	AK072369	pectinesterase-3 precursor
					6	LOC_Os04g15840	Os04g0228400	Os04g0228400	AK069548	alpha-expansin 1 precursor
					7	LOC_Os08g44790	Os08g0561900	Os08g0561900	AK070505	alpha-expansin 3 precursor
					8	LOC_Os01g21034	Os01g0312500	Os01g0312500	AK105998	pectinesterase-2 precursor
					9	LOC_Os10g30330	Os10g0439100			alpha-expansin 1 precursor
					10	LOC_Os05g44600	Os05g0521600	Os05g0521600	AK063238	pectinesterase-2 precursor
					11	LOC_Os03g06000	Os03g0155300			alpha-expansin 17 precursor
					12	LOC_Os01g14660	Os01g0249100			alpha-expansin 4 precursor
					13	LOC_Os07g49100	Os07g0691100	Os07g0691100	AK071728	pectinesterase-1 precursor
				Response to endogenous stimulus
					1	LOC_Os01g02360	Os01g0113800	Os01g0113800	AK111700	LRK33
					2	LOC_Os01g48444	Os01g0675700	Os01g0675700	AK061495	OsIAA5 - Auxin-responsive Aux/IAA gene family member
					3	LOC_Os10g18260	Os10g0329700			ATP binding protein
					4	LOC_Os12g37400	Os12g0560700	Os12g0560700	AK073411	PROLIFERA protein
					5	LOC_Os01g57560	Os01g0784700			serine/threonine-protein kinase receptor precursor
					6	LOC_Os01g02560	Os01g0115600	Os01g0115600	AK121074	Ser/Thr receptor-like kinase
					7	LOC_Os01g02810	Os01g0117500			receptor kinase LRK14, X-hyb=LOC_Os01g02790
					8	LOC_Os07g03860	Os07g0130700			lectin-like receptor kinase 7
					9	LOC_Os01g18910	Os01g0293500			peroxidase N precursor, X-hyb=LOC_Os07g06190
					10	LOC_Os01g02580	Os01g0115750			receptor kinase ORK10
					11	LOC_Os11g02100	Os11g0112200	Os11g0112200	AK108385	cationic peroxidase 1 precursor
					12	LOC_Os02g44360	Os02g0662700	Os02g0662700	AK066248	SCARECROW gene regulator
					13	LOC_Os07g37420	Os07g0561500			versicolorin reductase
					14	LOC_Os03g15250	Os03g0258000	Os03g0258000	AK107444	lectin-like receptor kinase 7
					15	LOC_Os07g41250	Os07g0603800	Os07g0603800	AK061822	peptide transporter PTR2
					16	LOC_Os06g10790	Os06g0210400	Os06g0210400	AK110453	protein kinase
					17	LOC_Os02g02930	Os02g0121700	Os02g0121700	AK110925	terpene synthase 2
					18	LOC_Os09g37394	Os09g0546000			OsSAUR44 - Auxin-responsive SAUR gene family member
					19	LOC_Os07g04110	Os07g0133000	Os07g0133000	AK108625	lectin-like receptor kinase 7
					20	LOC_Os01g67630	Os01g0902700	Os01g0902700	AK242900	peptide transporter PTR2
					21	LOC_Os10g40990	Os10g0559200	Os10g0559200	AK066405	flavonol synthase/flavanone 3-hydroxylase
					22	LOC_Os02g41860	Os02g0629200	Os02g0629200	AK120386	aquaporin PIP2.2
					23	LOC_Os07g39820	Os07g0586900	Os07g0586900	AK120959	SHR
					24	LOC_Os07g35810	Os07g0542600	Os07g0542600	AK243295	serine/threonine kinase-like protein
					25	LOC_Os05g09740	Os05g0190300		AK119190	stem 28 kDa glycoprotein precursor
					26	LOC_Os09g27750	Os09g0451000	Os09g0451000	AK065039	1-aminocyclopropane-1-carboxylate oxidase 1, X-hyb=LOC_Os12g29740
					27	LOC_Os06g22290	Os06g0328400	Os06g0328400	AK121604	legume lectins beta domain containing protein
					28	LOC_Os04g52780	Os04g0618700	Os04g0618700	AK120799	leucine-rich repeat receptor protein kinase EXS precursor
					29	LOC_Os04g28210	Os04g0349700	Os04g0349700	AK119351	verticillium wilt disease resistance protein
					30	LOC_Os05g42180	Os05g0501200			conserved hypothetical protein
					31	LOC_Os07g03900	Os07g0131100			lectin-like receptor kinase 7
					32	LOC_Os01g34060	Os01g0524500	Os01g0524500	AK068565	DNA binding protein
					33	LOC_Os10g22560	Os10g0370700	Os10g0370700	AK065895	peptide transporter PTR2
					34	LOC_Os04g13640	Os04g0213800			BRASSINOSTEROID INSENSITIVE 1-associated receptor kinase 1 precursor
					35	LOC_Os04g09920	Os04g0178400	Os04g0178400	AK071864	cytochrome P450 CYP99A1
					36	LOC_Os04g57070	Os04g0666300			jasmonate O-methyltransferase, X-hyb=LOC_Os04g57050
					37	LOC_Os09g37410	Os09g0546200			OsSAUR46 - Auxin-responsive SAUR gene family member, X-hyb=LOC_Os09g37430
					38	LOC_Os02g18880	Os02g0291000			calcineurin B-like protein 4
					39	LOC_Os06g18000	Os06g0288100	Os06g0288100	AK068504	protein kinase domain containing protein
					40	LOC_Os04g50950	Os04g0597800	Os04g0597800	AK101480	peptide transporter PTR2
					41	LOC_Os11g35410	Os11g0558400			expressed protein
					42	LOC_Os03g05560	Os03g0149700			RING-H2 finger protein ATL5I
					43	LOC_Os09g20970	Os09g0376600			receptor kinase
					44	LOC_Os04g56680	Os04g0662200	Os04g0662200	AK107934	OsSAUR22 - Auxin-responsive SAUR gene family member
					45	LOC_Os08g03040	Os08g0124633			protein kinase, X-hyb=LOC_Os08g03240
					46	LOC_Os06g05070	Os06g0142650			receptor-like protein kinase-like protein
					47	LOC_Os02g27310	Os02g0472800			SCP-like extracellular protein
					48	LOC_Os02g41710	Os02g0627700			cyclic nucleotide-gated ion channel 15
					49	LOC_Os07g35370	Os07g0538200	Os07g0538200	AK103518	receptor-like protein kinase homolog RK20-1
					50	LOC_Os05g40960	Os05g0488600	Os05g0488600	AK241362	MYR1
					51	LOC_Os05g34010	Os05g0410900	Os05g0410900	AK070558	peptide transporter PTR2
					52	LOC_Os11g41710	Os11g0635500	Os11g0635500	AK067543	cytochrome P450 71D10
					53	LOC_Os02g05910	Os02g0153100			phytosulfokine receptor precursor
					54	LOC_Os11g11410	Os11g0221000	Os11g0221000	AK102073	OsIAA27 - Auxin-responsive Aux/IAA gene family member
					55	LOC_Os02g06150	Os02g0155900			leucine-rich repeat receptor protein kinase EXS precursor
					56	LOC_Os01g41750	Os01g0601625			leucine-rich repeat receptor protein kinase EXS precursor
					57	LOC_Os02g45010	Os02g0671300	Os02g0671300	AK107063	expressed protein
					58	LOC_Os01g65100	Os01g0871500	Os01g0871500	AK068840	POT family protein
					59	LOC_Os09g09510	Os09g0268100			protein kinase
					60	LOC_Os06g45970	Os06g0671600	Os06g0671600	AK111011	OsSAUR26 - Auxin-responsive SAUR gene family member
					61	LOC_Os07g48020	Os07g0677200	Os07g0677200	AK122028	peroxidase 2 precursor
					62	LOC_Os03g35600	Os03g0556600	Os03g0556600	AK066162	serine/threonine-protein kinase receptor precursor
					63	LOC_Os07g29750	Os07g0480800	Os07g0480800	AK243098	xyloglucan endotransglucosylase/hydrolase protein 32 precursor
					64	LOC_Os03g07450	Os03g0170600	Os03g0170600	AK108366	homeobox-leucine zipper protein HAT7
					65	LOC_Os03g51910	Os03g0728900			BHLH transcription factor
					66	LOC_Os10g02100	Os10g0109900			peptide transporter PTR2
					67	LOC_Os04g30030	Os04g0369000	Os04g0369000	AK119916	resistance protein
					68	LOC_Os05g27010	Os05g0335800	Os05g0335800	AK108393	peptide transporter PTR2
					69	LOC_Os01g66100	Os01g0883800			gibberellin 20 oxidase 2
					70	LOC_Os04g45000	Os04g0532400			short-chain dehydrogenase/reductase SDR
					71	LOC_Os02g36220	Os02g0571300	Os02g0571300	AK121446	ent-kaurene synthase B, chloroplast precursor
					72	LOC_Os03g08490	Os03g0183200	Os03g0183200	AK106987	ethylene-responsive element binding protein 2
					73	LOC_Os03g08070	Os03g0178100	Os03g0178066	AK243029	copper-transporting ATPase PAA1
					74	LOC_Os04g49160	Os04g0580800	Os04g0580800	AK067005	RING-H2 finger protein ATL2L
					75	LOC_Os07g04130	Os07g0133100	Os07g0133100	AK243480	protein kinase
					76	LOC_Os11g18170	Os11g0284900	Os11g0284900	AK101583	glutathione peroxidase 3, mitochondrial precursor
					77	LOC_Os08g41320	Os08g0524800		AK099291	BHLH transcription factor
					78	LOC_Os06g08032				flavonol synthase/flavanone 3-hydroxylase, X-hyb=LOC_Os06g07932
					79	LOC_Os12g12934	Os12g0231000	Os12g0231000	AK120737	peptide transporter PTR2
					80	LOC_Os06g20920	Os06g0314600	Os06g0314600	AK067321	jasmonate O-methyltransferase
					81	LOC_Os09g37350	Os09g0545500			OsSAUR40 - Auxin-responsive SAUR gene family member
					82	LOC_Os08g35110	Os08g0452500	Os08g0452500	AK106714	OsSAUR33 - Auxin-responsive SAUR gene family member
					83	LOC_Os07g34980	Os07g0534500	Os07g0534500	AK072564	protein kinase domain containing protein
					84	LOC_Os05g05670	Os05g0149300			1-aminocyclopropane-1-carboxylate oxidase
					85	LOC_Os08g03240	Os08g0125800	Os08g0125800	AK240899	lectin-like receptor kinase 1, X-hyb=LOC_Os08g03070
					86	LOC_Os08g02110	Os08g0113000	Os08g0113000	AK069503	peroxidase 47 precursor
					87	LOC_Os02g57770	Os02g0823700			xyloglucan endotransglucosylase/hydrolase protein 32 precursor
					88	LOC_Os02g34790	Os02g0553000	Os02g0553000	AK241126	receptor-like protein kinase 5 precursor
					89	LOC_Os10g38960	Os10g0533800			lectin-like receptor kinase 7
					90	LOC_Os05g16670		Os05g0256100	AK073574	SHR5-receptor-like kinase
					91	LOC_Os05g27304	Os05g0338900			peptide transporter PTR2
					92	LOC_Os07g07440	Os07g0170000			versicolorin reductase, X-hyb=LOC_Os07g37420
					93	LOC_Os05g06970	Os05g0162000		AK067416	peroxidase 1 precursor
					94	LOC_Os09g09500	Os09g0268000			lectin-like receptor kinase 7
					95	LOC_Os07g48010	Os07g0677100	Os07g0677100	AK101772	peroxidase 2 precursor
					96	LOC_Os02g45710	Os02g0681200		AK071853	RING zinc finger protein-like
					97	LOC_Os05g43880	Os05g0514600	Os05g0514600	AK107211	gibberellin 2-beta-dioxygenase
					98	LOC_Os03g02939	Os03g0121300	Os03g0121300	AK064633	cationic peroxidase 2 precursor
					99	LOC_Os05g07420	Os05g0166300	Os05g0166300	AK241221	S-domain receptor-like protein kinase
					100	LOC_Os11g47210				receptor-like protein kinase 5 precursor, X-hyb=LOC_Os11g47000
					101	LOC_Os02g20360	Os02g0306401			tyrosine aminotransferase
					102	LOC_Os09g29460	Os09g0470500		AK105484	homeobox-leucine zipper protein ATHB-6
					103	LOC_Os04g49210	Os04g0581100	Os04g0581100	AK100853	naringenin,2-oxoglutarate 3-dioxygenase
					104	LOC_Os03g36560	Os03g0563600	Os03g0563600	AK122030	peroxidase 27 precursor
					105	LOC_Os10g17960	Os10g0327000			receptor-like protein kinase homolog RK20-1
					106	LOC_Os04g54180	Os04g0634400			serine/threonine-protein kinase receptor precursor
					107	LOC_Os10g38800	Os10g0531700			ATP binding protein
					108	LOC_Os08g44590	Os08g0560000		AK107230	gibberellin 20 oxidase 2
					109	LOC_Os11g01790	Os11g0109000	Os11g0109000	AK063260	catalytic/ protein phosphatase type 2C
					110	LOC_Os07g18230	Os07g0283050			lectin receptor-type protein kinase
					111	LOC_Os04g12220	Os04g0199600			protein kinase, X-hyb=LOC_Os04g12060
					112	LOC_Os01g27140	Os01g0368900			glutaredoxin, X-hyb=LOC_Os01g27140
					113	LOC_Os07g35004	Os07g0534700	Os07g0534700	AK060565	receptor-like protein kinase homolog RK20-1
					114	LOC_Os03g42130	Os03g0618300	Os03g0618300	AK073307	gibberellin 20 oxidase 2
					115	LOC_Os09g25540	Os09g0423200			receptor-like protein kinase precursor
					116	LOC_Os04g52140	Os04g0610900	Os04g0610900	AK120898	protein kinase domain containing protein
					117	LOC_Os06g48010	Os06g0695300	Os06g0695300	AK243205	peroxidase 16 precursor
					118	LOC_Os04g57720	Os04g0673300	Os04g0673300	AK059734	OsRR6 - Rice type-A response regulator
					119	LOC_Os11g07230	Os11g0173500	Os11g0173500	AK111677	receptor-like protein kinase 5 precursor
					120	LOC_Os05g34030	Os05g0411100			peptide transporter PTR2
					121	LOC_Os01g04070	Os01g0132100			verticillium wilt disease resistance protein
					122	LOC_Os11g47170				systemin receptor SR160 precursor, X-hyb=LOC_Os11g46960
					123	LOC_Os06g47550	Os06g0690700	Os06g0690700	AK100055	cadmium/zinc-transporting ATPase HMA1, chloroplast precursor
					124	LOC_Os07g02440	Os07g0115300	Os07g0115300	AK061511	peroxidase 50 precursor
					125	LOC_Os01g19020	Os01g0294700		AK068755	peroxidase 1 precursor
					126	LOC_Os02g13510	Os02g0228300	Os02g0228300	AK111620	receptor-like protein kinase 5 precursor
					127	LOC_Os07g29310	Os07g0475700	Os07g0475700	AK060076	OsSAUR30 - Auxin-responsive SAUR gene family member
					128	LOC_Os01g04480	Os01g0137200			protein kinase
					129	LOC_Os05g50890	Os05g0586200	Os05g0586200	AK071721	indole-3-acetic acid-amido synthetase GH3.5
					130	LOC_Os08g25430	Os08g0343000	Os08g0343000	AK099236	serine/threonine kinase-like protein
					131	LOC_Os06g35520	Os06g0547400	Os06g0547400	AK121950	peroxidase 52 precursor
					132	LOC_Os01g07770	Os01g0172600	Os01g0172600	AK058554	peroxidase 25 precursor
					133	LOC_Os09g20720	Os09g0373500			strictosidine synthase 1 precursor, X-hyb=LOC_Os09g20684
					134	LOC_Os11g36160	Os11g0569600	Os11g0569600	AK111589	receptor-like protein kinase precursor
					135	LOC_Os12g43660	Os12g0632900	Os12g0632900	AK071957	receptor-like protein kinase 5 precursor
					136	LOC_Os02g05630	Os02g0149800	Os02g0149800	AK066016	protein phosphatase 2C isoform epsilon
					137	LOC_Os02g36264	Os02g0571800			ent-kaurene synthase B, chloroplast precursor
					138	LOC_Os01g41900	Os01g0603300	Os01g0603300	AK103432	MCB2 protein
					139	LOC_Os01g70930	Os01g0935400			flavonol synthase/flavanone 3-hydroxylase
					140	LOC_Os07g46852	Os07g0663800	Os07g0663800	AK061856	sex determination protein tasselseed-2
					141	LOC_Os01g06760	Os01g0161000			verticillium wilt disease resistance protein Ve2
					142	LOC_Os10g02040	Os10g0109300		AK104730	peroxidase 54 precursor
					143	LOC_Os06g14390	Os06g0255000			1-aminocyclopropane-1-carboxylate oxidase
					144	LOC_Os01g49580	Os01g0690600	Os01g0690600	AK241482	protein kinase domain containing protein, X-hyb=LOC_Os01g49614
					145	LOC_Os07g15460	Os07g0258400	Os07g0258400	AK121534	metal transporter Nramp6
					146	LOC_Os06g39344	Os06g0594100	Os06g0594100	AK072650	3-hydroxyisobutyryl-CoA hydrolase/ catalytic
					147	LOC_Os08g01270	Os08g0103000	Os08g0103000	AK061938	serine/threonine-protein kinase CTR1
					148	LOC_Os11g35850	Os11g0565000	Os11g0565000	AK241152	expressed protein
					149	LOC_Os02g13870	Os02g0232900	Os02g0232900	AK068806	aquaporin NIP1.2
					150	LOC_Os11g35450	Os11g0558900	Os11g0558900	AK119422	leucine-rich repeat receptor protein kinase EXS precursor
					151	LOC_Os08g08140	Os08g0179000	Os08g0179000	AK122092	receptor-like kinase
					152	LOC_Os12g04220	Os12g0136900			calcium-transporting ATPase 4, plasma membrane-type
					153	LOC_Os04g51450	Os04g0604200	Os04g0604200	AK063614	brassinosteroid-regulated protein BRU1 precursor
					154	LOC_Os02g55410	Os02g0797400	Os02g0797400	AK073980	DNA replication licensing factor MCM5
					155	LOC_Os11g14050	Os11g0245200	Os11g0245200	AK243309	receptor protein kinase-like
					156	LOC_Os05g24500				terpene synthase 7
					157	LOC_Os11g41680	Os11g0635300			cytochrome P450 71D10, X-hyb=LOC_Os11g41710
					158	LOC_Os07g46846	Os07g0663700	Os07g0663700	AK107619	sex determination protein tasselseed-2
					159	LOC_Os04g34230	Os04g0419500	Os04g0419550	AK243335	zinc finger, C3HC4 type family protein
					160	LOC_Os11g05050	Os11g0147800		AK119185	stem-specific protein TSJT1
					161	LOC_Os09g27450	Os09g0447000			homeobox-leucine zipper protein HAT14
					162	LOC_Os10g40960	Os10g0558900	Os10g0558900	AK068525	flavonol synthase/flavanone 3-hydroxylase
					163	LOC_Os02g42620	Os02g0639100			ATP binding protein
					164	LOC_Os08g06110		Os08g0157600	AK121547	LHY protein
					165	LOC_Os06g12120	Os06g0225300	Os06g0225300	AK065224	BRASSINOSTEROID INSENSITIVE 1-associated receptor kinase 1 precursor
					166	LOC_Os02g46340	Os02g0688800			RING-H2 finger protein ATL3J
					167	LOC_Os08g34550	Os08g0445000	Os08g0445000	AK106866	RING-H2 finger protein ATL2C
					168	LOC_Os01g55940	Os01g0764800	Os01g0764800	AK102809	indole-3-acetic acid-amido synthetase GH3.2
					169	LOC_Os03g08850	Os03g0187500	Os03g0187500	AK059536	transport inhibitor response 1 protein
					170	LOC_Os07g11970	Os07g0220200			cytochrome P450 71D7, X-hyb=LOC_Os07g11870
					171	LOC_Os11g29380	Os11g0484300	Os11g0484300	AK121422	DNA replication licensing factor Mcm2
					172	LOC_Os06g24070	Os06g0348800		AK098909	transcription factor ZmGLK1
					173	LOC_Os01g42610	Os01g0611800			terpene synthase 7
					174	LOC_Os03g60850	Os03g0823500	Os03g0823500	AK058972	peptide transporter PTR2
					175	LOC_Os07g42610	Os07g0618000	Os07g0618000	AK105179	ring-H2 zinc finger protein
					176	LOC_Os11g18110				POT family protein
					177	LOC_Os02g49160	Os02g0723400	Os02g0723400	AK066518	OsIAA8 - Auxin-responsive Aux/IAA gene family member
					178	LOC_Os08g04500	Os08g0139700	Os08g0139700	AK241679	terpene synthase 6
					179	LOC_Os02g13460	Os02g0228000			leucine-rich repeat receptor protein kinase EXS precursor
					180	LOC_Os07g08520	Os07g0183100			auxin response factor family protein
					181	LOC_Os05g09724	Os05g0189900	Os05g0189900	AK061489	stem 28 kDa glycoprotein precursor
					182	LOC_Os08g05290	Os08g0148300	Os08g0148300	AK105581	receptor-like protein kinase 5 precursor
					183	LOC_Os12g02060	Os12g0111800			cationic peroxidase 1 precursor, X-hyb=LOC_Os11g02100
					184	LOC_Os09g37460	Os09g0546700			OsSAUR51 - Auxin-responsive SAUR gene family member
					185	LOC_Os01g57540	Os01g0784500	Os01g0784500	AK109693	serine/threonine-protein kinase receptor precursor
					186	LOC_Os02g48770	Os02g0719600	Os02g0719600	AK070415	jasmonate O-methyltransferase
					187	LOC_Os07g46870	Os07g0664000			sex determination protein tasselseed-2
					188	LOC_Os01g43230	Os01g0619900	Os01g0619900	AK060239	expressed protein
					189	LOC_Os07g48050	Os07g0677500			peroxidase precursor
					190	LOC_Os05g13770	Os05g0224700			RNA polymerase Rpb7, N-terminal domain containing protein
					191	LOC_Os11g47030	Os11g0692500			receptor-like protein kinase precursor, X-hyb=LOC_Os11g47240
					192	LOC_Os08g23290	Os08g0322500			serine/threonine-protein kinase BRI1-like 2 precursor
					193	LOC_Os02g46460	Os02g0689900	Os02g0689900	AK065840	peptide transporter PTR2
					194	LOC_Os01g24980	Os01g0351800	Os01g0351800	AK073503	naringenin,2-oxoglutarate 3-dioxygenase
					195	LOC_Os01g16450	Os01g0270300	Os01g0270300	AK060365	peroxidase 24 precursor
					196	LOC_Os06g39960	Os06g0601500	Os06g0601500	AK241558	transcription factor HY5
					197	LOC_Os09g03680	Os09g0124100			death-associated protein kinase 1
					198	LOC_Os12g41600	Os12g0609600	Os12g0609600	AK111050	OsSAUR57 - Auxin-responsive SAUR gene family member
					199	LOC_Os01g11250	Os01g0210700	Os01g0210700	AK065938	potassium channel KAT1
					200	LOC_Os07g09480	Os07g0192700	Os07g0192700	AK109791	cell Division Protein AAA ATPase family
					201	LOC_Os04g12080	Os04g0197200	Os04g0197200	AK073556	receptor-like serine-threonine protein kinase
					202	LOC_Os08g08160	Os08g0179400			expressed protein
					203	LOC_Os01g07630	Os01g0171000	Os01g0171000	AK100017	BRASSINOSTEROID INSENSITIVE 1-associated receptor kinase 1 precursor
					204	LOC_Os02g55380	Os02g0797100			ethylene response factor 1
					205	LOC_Os07g28890	Os07g0471900			expressed protein
					206	LOC_Os01g50610	Os01g0701700	Os01g0701700	AK108651	jasmonate O-methyltransferase
					207	LOC_Os07g31500	Os07g0498400			leucine-rich repeat receptor protein kinase EXS precursor
					208	LOC_Os01g57480	Os01g0783800	Os01g0783800	AK111632	serine/threonine-protein kinase receptor precursor
					209	LOC_Os05g39590	Os05g0473300			dehydration-responsive element-binding protein 2D
					210	LOC_Os01g54350	Os01g0747400	Os01g0747400	AK102467	protein kinase
					211	LOC_Os05g36310	Os05g0439000	Os05g0439000	AK108250	RING-H2 finger protein ATL3C
					212	LOC_Os01g10450	Os01g0201200	Os01g0201200	AK069537	protein kinase
					213	LOC_Os04g40440	Os04g0480500	Os04g0480500	AK119334	expressed protein
					214	LOC_Os02g39560	Os02g0608500	Os02g0608500	AK071922	non-receptor tyrosine kinase spore lysis A
					215	LOC_Os04g01860	Os04g0109000			lectin-like protein kinase
					216	LOC_Os08g28870	Os08g0376300	Os08g0376300	AK072348	receptor-like protein kinase 5 precursor
					217	LOC_Os01g46030	Os01g0648600			BRASSINOSTEROID INSENSITIVE 1-associated receptor kinase 1 precursor
					218	LOC_Os02g45670	Os02g0680700			DNA binding protein
					219	LOC_Os11g11780	Os11g0225000	Os11g0225000	AK062328	serine/threonine protein kinase
					220	LOC_Os01g06790	Os01g0161300			disease resistance protein
					221	LOC_Os01g45380	Os01g0641000	Os01g0641000	AK108130	ATP binding protein
					222	LOC_Os11g17380	Os11g0274300			protein kinase domain containing protein
					223	LOC_Os07g03970	Os07g0131700			lectin-like receptor kinase 7
					224	LOC_Os03g56270	Os03g0773700	Os03g0773700	AK102670	receptor protein kinase CLAVATA1 precursor
					225	LOC_Os03g20900	Os03g0325500	Os03g0325500	AK100282	transfactor-like
					226	LOC_Os02g17780	Os02g0278700	Os02g0278700	AK100333	ent-kaurene synthase A, chloroplast precursor
					227	LOC_Os04g10160	Os04g0180400	Os04g0180400	AK071546	cytochrome P450 CYP99A1
					228	LOC_Os02g01510	Os02g0105400	Os02g0105400	AK105416	L-lactate dehydrogenase A
					229	LOC_Os05g37050	Os05g0442200			DNA binding protein, X-hyb=LOC_Os05g37060
					230	LOC_Os11g33270	Os11g0539200		AK061093	xyloglucan endotransglucosylase/hydrolase precursor
					231	LOC_Os01g06230	Os01g0155100			OsSAUR1 - Auxin-responsive SAUR gene family member
					232	LOC_Os07g04190	Os07g0134200	Os07g0134200	AK243601	receptor protein kinase CLAVATA1 precursor
					233	LOC_Os11g39370	Os11g0607200	Os11g0607200	AK111536	BRASSINOSTEROID INSENSITIVE 1-associated receptor kinase 1 precursor
					234	LOC_Os09g37480	Os09g0546900	Os09g0546900	AK062365	OsSAUR53 - Auxin-responsive SAUR gene family member
					235	LOC_Os03g01290	Os03g0103000	Os03g0103000	AK241823	peptide transporter PTR2
					236	LOC_Os04g36054	Os04g0442000	Os04g0442000	AK064925	auxin response factor 1
					237	LOC_Os03g02920	Os03g0121200	Os03g0121200	AK103660	peroxidase 66 precursor
					238	LOC_Os07g09490	Os07g0192800			mitochondrial chaperone BCS1
					239	LOC_Os11g17440	Os11g0274700	Os11g0274700	AK243142	enoyl-CoA hydratase/isomerase family protein
					240	LOC_Os02g14440	Os02g0240300	Os02g0240300	AK067000	peroxidase 68 precursor
					241	LOC_Os01g28030	Os01g0378100	Os01g0378100	AK242751	peroxidase 24 precursor
					242	LOC_Os06g07100	Os06g0167200	Os06g0167200	AK100240	RING-H2 finger protein ATL5I
					243	LOC_Os03g56950	Os03g0782500	Os03g0782500	AK105637	phytochrome-interacting factor 4
					244	LOC_Os02g14840	Os02g0245800	Os02g0245800	AK100808	potassium channel KAT1
					245	LOC_Os11g10310	Os11g0208900	Os11g0208900	AK111797	receptor-like protein kinase precursor
					246	LOC_Os05g16430				SHR5-receptor-like kinase
					247	LOC_Os07g46920	Os07g0664300			sex determination protein tasselseed-2
					248	LOC_Os04g47300	Os04g0560600			calcium-dependent protein kinase
					249	LOC_Os12g43110	Os12g0626200	Os12g0626200	AK107886	OsSAUR58 - Auxin-responsive SAUR gene family member
					250	LOC_Os11g47300				receptor-like protein kinase precursor
					251	LOC_Os05g29710	Os05g0360400	Os05g0360400	AK106046	RING-H2 finger protein ATL5F
					252	LOC_Os11g25560	Os11g0442500			BHLH transcription factor
					253	LOC_Os07g26720	Os07g0449700			OsRR7 - Rice type-A response regulator
					254	LOC_Os10g02260	Os10g0111700	Os10g0111700	AK069771	peptide transporter PTR2
					255	LOC_Os06g01620	Os06g0105350			scarecrow-like 6
					256	LOC_Os11g09130				receptor-like protein kinase 5 precursor
					257	LOC_Os07g49360	Os07g0694300	Os07g0694300	AK061013	peroxidase 21 precursor
					258	LOC_Os10g13970	Os10g0207100			leucine-rich repeat receptor protein kinase EXS precursor
					259	LOC_Os10g30840	Os10g0445100			ethylene-responsive transcription factor 2
					260	LOC_Os08g10310	Os08g0203400	Os08g0203400	AK068816	SHR5-receptor-like kinase
					261	LOC_Os02g48200	Os02g0712600	Os02g0712600	AK107391	lectin-like protein kinase
					262	LOC_Os09g20684	Os09g0373200	Os09g0373200	AK109686	strictosidine synthase 3 precursor
					263	LOC_Os11g06780	Os11g0168600	Os11g0168600	AK063805	serine/threonine-protein kinase BRI1-like 1 precursor
					264	LOC_Os09g37050	Os09g0542600	Os09g0542600	AK060109	RING-H2 finger protein ATL2B
					265	LOC_Os03g13200	Os03g0234900		AK104936	peroxidase 53 precursor
					266	LOC_Os01g23970	Os01g0342200			serine/threonine kinase-like protein
					267	LOC_Os07g46930	Os07g0664400	Os07g0664400	AK241729	sex determination protein tasselseed-2, X-hyb=LOC_Os07g46920
					268	LOC_Os06g48850	Os06g0701900			OsSAUR27 - Auxin-responsive SAUR gene family member, X-hyb=LOC_Os02g05060
					269	LOC_Os04g56990	Os04g0665600	Os04g0665600	AK101951	transfactor
					270	LOC_Os09g32510	Os09g0501600	Os09g0501600	AK059036	BHLH transcription factor
					271	LOC_Os02g34810	Os02g0553200	Os02g0553200	AK100016	OsAPx8 - Thylakoid-bound Ascorbate Peroxidase encoding gene
					272	LOC_Os07g03880	Os07g0130900			lectin-like receptor kinase 7
					273	LOC_Os01g43740	Os01g0627800	Os01g0627800	AK101750	cytochrome P450 72A1
					274	LOC_Os11g28104	Os11g0470500			protein kinase
					275	LOC_Os05g45810	Os05g0534400	Os05g0534400	AK101368	calcineurin B-like protein 4
					276	LOC_Os06g14324	Os06g0254300	Os06g0254300	AK066241	calcium binding EF-hand protein
					277	LOC_Os03g60810	Os03g0823000	Os03g0823000	AK240648	lectin-like receptor kinase 7
					278	LOC_Os11g12740	Os11g0235200	Os11g0235200	AK100802	peptide transporter PTR2
					279	LOC_Os01g08320	Os01g0178500	Os01g0178500	AK109373	OsIAA1 - Auxin-responsive Aux/IAA gene family member
					280	LOC_Os02g14160	Os02g0236600	Os02g0236600	AK243299	peroxidase 52 precursor
					281	LOC_Os01g54630	Os01g0750400			leucine-rich repeat family protein
					282	LOC_Os05g14180	Os05g0230700	Os05g0230700	AK069902	OsIAA17 - Auxin-responsive Aux/IAA gene family member
					283	LOC_Os12g24320	Os12g0431100	Os12g0431100	AK063710	cell Division Protein AAA ATPase family
					284	LOC_Os03g22020	Os03g0339400	Os03g0339400	AK065305	peroxidase 52 precursor
					285	LOC_Os10g41260	Os10g0562100	Os10g0562100	AK121235	mcb1 protein
					286	LOC_Os06g36310	Os06g0557400			receptor-like protein kinase 5 precursor
					287	LOC_Os06g08670	Os06g0185900	Os06g0185900	AK243433	phospholipid hydroperoxide glutathione peroxidase 1, chloroplast precursor
					288	LOC_Os08g40990	Os08g0521200	Os08g0521200	AK121158	receptor-like protein kinase 1
					289	LOC_Os06g48860	Os06g0702000	Os06g0702000	AK070950	OsSAUR28 - Auxin-responsive SAUR gene family member
					290	LOC_Os09g10340	Os09g0275400	Os09g0275400	AK064764	cytochrome P450 71D7
					291	LOC_Os06g47700	Os06g0692100	Os06g0692100	AK110293	serine/threonine-protein kinase BRI1-like 2 precursor
					292	LOC_Os04g56690	Os04g0662400	Os04g0662400	AK108652	OsSAUR23 - Auxin-responsive SAUR gene family member
					293	LOC_Os06g12310	Os06g0228200	Os06g0228200	AK112022	aquaporin NIP4.1
					294	LOC_Os07g03890	Os07g0131000			lectin-like receptor kinase 7
					295	LOC_Os06g07941	Os06g0176800			iron/ascorbate-dependent oxidoreductase
					296	LOC_Os01g37590	Os01g0556700			peptide transporter PTR2
					297	LOC_Os07g47990	Os07g0676900	Os07g0676900	AK072862	peroxidase 2 precursor
					298	LOC_Os12g44100	Os12g0638200	Os12g0638200	AK060510	peptide transporter PTR2
					299	LOC_Os07g38800	Os07g0575600	Os07g0575600	AK101924	lectin-like receptor kinase 7
					300	LOC_Os06g20150	Os06g0306300	Os06g0306300	AK241369	peroxidase 1 precursor
					301	LOC_Os07g15370	Os07g0257200	Os07g0257200	AK070788	metal transporter Nramp6
					302	LOC_Os02g19530	Os02g0297800			lectin-like receptor kinase 7
					303	LOC_Os07g04010	Os07g0132150			lectin-like receptor kinase 7
					304	LOC_Os02g14170	Os02g0236800	Os02g0236800	AK099886	peroxidase precursor
					305	LOC_Os04g54070	Os04g0633200			receptor-like kinase
					306	LOC_Os02g10110	Os02g0194600			protein kinase domain containing protein
					307	LOC_Os12g08920	Os12g0191500	Os12g0191500	AK061040	peroxidase 43 precursor
					308	LOC_Os04g59150	Os04g0688100		AK060789	peroxidase 12 precursor
					309	LOC_Os05g42130	Os05g0500600	Os05g0500600	AK070489	protein MONOCULM 1
					310	LOC_Os07g35330	Os07g0537600	Os07g0537600	AK240943	receptor-like protein kinase homolog RK20-1
					311	LOC_Os05g02200	Os05g0112800	Os05g0112800	AK108350	protein kinase
					312	LOC_Os04g57630	Os04g0672100	Os04g0672100	AK121689	phytosulfokine receptor precursor
					313	LOC_Os07g43560	Os07g0628700	Os07g0628700	AK111594	CRK10
					314	LOC_Os05g17604	Os05g0261700	Os05g0261700	AK066626	SHR5-receptor-like kinase
					315	LOC_Os11g04720	Os11g0143300	Os11g0143300	AK058585	OsRR9 - Rice type-A response regulator
					316	LOC_Os04g02920	Os04g0119800	Os04g0119800	AK067558	protein binding protein
					317	LOC_Os08g35220	Os08g0453800			cell division cycle 2-related protein kinase 7
					318	LOC_Os08g37760	Os08g0484200		AK241976	zinc finger, C3HC4 type family protein
					319	LOC_Os05g03640	Os05g0127500	Os05g0127500	AK068517	flavonol synthase/flavanone 3-hydroxylase
					320	LOC_Os05g07140	Os05g0164200	Os05g0164200	AK107797	RING-H2 finger protein ATL3F
					321	LOC_Os09g37440	Os09g0546300			OsSAUR49 - Auxin-responsive SAUR gene family member
					322	LOC_Os01g72330	Os01g0952500	Os01g0952500	AK101721	OsRR4 - Rice type-A response regulator
					323	LOC_Os11g18044	Os11g0283500		AK105635	peptide transporter PTR2
					324	LOC_Os03g56280	Os03g0773800		AK064972	malate dehydrogenase, glyoxysomal precursor
					325	LOC_Os08g41590	Os08g0527700			peptide transporter PTR2
					326	LOC_Os01g70260	Os01g0927500	Os01g0927500	AK101312	receptor-like protein kinase 5 precursor
					327	LOC_Os01g18360	Os01g0286900	Os01g0286900	AK103865	OsIAA4 - Auxin-responsive Aux/IAA gene family member
					328	LOC_Os08g14950	Os08g0247700			leucine-rich repeat receptor protein kinase EXS precursor
					329	LOC_Os12g04500	Os12g0139400			OsRR10 - Rice type-A response regulator
					330	LOC_Os10g40880	Os10g0558200			flavonol synthase/flavanone 3-hydroxylase
					331	LOC_Os04g28780	Os04g0356600	Os04g0356600	AK066063	serine/threonine-protein kinase receptor precursor
					332	LOC_Os06g10230	Os06g0203800	Os06g0203800	AK073793	receptor-like protein kinase 5 precursor
					333	LOC_Os07g01760	Os07g0108300	Os07g0108300	AK067732	alanine aminotransferase 2
					334	LOC_Os03g51740	Os03g0727600	Os03g0727600	AK071011	1-aminocyclopropane-1-carboxylate synthase 1
					335	LOC_Os10g37500	Os10g0519300			ATP binding protein
					336	LOC_Os02g05920	Os02g0153200	Os02g0153200	AK111680	phytosulfokine receptor precursor
					337	LOC_Os10g33140	Os10g0469700	Os10g0469700	AK066165	hcrVf2 protein
					338	LOC_Os06g37224	Os06g0568600	Os06g0568600	AK071743	ent-kaurene oxidase
					339	LOC_Os07g03920	Os07g0131300			lectin-like receptor kinase 7
					340	LOC_Os01g45570	Os01g0643600			homeobox-leucine zipper protein ATHB-4
					341	LOC_Os02g10860	Os02g0203000			transcription factor HY5
					342	LOC_Os04g09900	Os04g0178300	Os04g0178300	AK121319	ent-kaurene synthase A, chloroplast precursor
					343	LOC_Os05g34854	Os05g0421900			gibberellin 20 oxidase 2
					344	LOC_Os04g10000	Os04g0179100	Os04g0179100	AK240900	sex determination protein tasselseed-2
					345	LOC_Os04g22120		Os04g0288500	AK062593	protein kinase
					346	LOC_Os11g35980	Os11g0567600	Os11g0567600	AK065598	BRASSINOSTEROID INSENSITIVE 1 precursor
					347	LOC_Os01g13120	Os01g0232000			aquaporin TIP4.1
					348	LOC_Os01g36240	Os01g0543100	Os01g0543100	AK105363	peroxidase 72 precursor
					349	LOC_Os02g44370	Os02g0663100	Os02g0663100	AK101035	nodulation signaling pathway 2 protein
					350	LOC_Os12g30824	Os12g0491800	Os12g0491800	AK072461	ent-kaurene synthase B, chloroplast precursor
					351	LOC_Os02g36210	Os02g0571100	Os02g0571100	AK072928	ent-kaurene synthase A, chloroplast precursor
					352	LOC_Os07g27580	Os07g0460100			stem 28 kDa glycoprotein precursor
					353	LOC_Os05g17810				SHR5-receptor-like kinase, X-hyb=LOC_Os04g22470
					354	LOC_Os08g15149	Os08g0249900			oxidoreductase, 2OG-Fe oxygenase family protein
					355	LOC_Os11g45540	Os11g0681400			protein kinase domain containing protein
					356	LOC_Os03g43400	Os03g0633500			OsIAA11 - Auxin-responsive Aux/IAA gene family member
					357	LOC_Os09g16950	Os09g0339000	Os09g0339000	AK065757	protein kinase
					358	LOC_Os10g36924	Os10g0513200			aquaporin NIP5.1
					359	LOC_Os06g14350	Os06g0254600	Os06g0254600	AK071531	calcium binding EF-hand protein
					360	LOC_Os08g06170	Os08g0158200	Os08g0158200	AK069480	reticuline oxidase precursor
					361	LOC_Os02g35180	Os02g0557800	Os02g0557800	AK070645	OsRR2 - Rice type-A response regulator
					362	LOC_Os02g05930	Os02g0153400			phytosulfokine receptor precursor
				response to oxidative stress
					1	LOC_Os01g18910	Os01g0293500			peroxidase N precursor, X-hyb=LOC_Os07g06190
					2	LOC_Os11g02100	Os11g0112200	Os11g0112200	AK108385	cationic peroxidase 1 precursor
					3	LOC_Os07g06380				peroxidase 1 precursor, X-hyb=LOC_Os07g06175
					4	LOC_Os07g48020	Os07g0677200	Os07g0677200	AK122028	peroxidase 2 precursor
					5	LOC_Os11g18170	Os11g0284900	Os11g0284900	AK101583	glutathione peroxidase 3, mitochondrial precursor
					6	LOC_Os08g02110	Os08g0113000	Os08g0113000	AK069503	peroxidase 47 precursor
					7	LOC_Os05g06970	Os05g0162000		AK067416	peroxidase 1 precursor
					8	LOC_Os07g48010	Os07g0677100	Os07g0677100	AK101772	peroxidase 2 precursor
					9	LOC_Os03g02939	Os03g0121300	Os03g0121300	AK064633	cationic peroxidase 2 precursor
					10	LOC_Os03g36560	Os03g0563600	Os03g0563600	AK122030	peroxidase 27 precursor
					11	LOC_Os06g48010	Os06g0695300	Os06g0695300	AK243205	peroxidase 16 precursor
					12	LOC_Os07g02440	Os07g0115300	Os07g0115300	AK061511	peroxidase 50 precursor
					13	LOC_Os06g35520	Os06g0547400	Os06g0547400	AK121950	peroxidase 52 precursor
					14	LOC_Os01g07770	Os01g0172600	Os01g0172600	AK058554	peroxidase 25 precursor
					15	LOC_Os10g02040	Os10g0109300		AK104730	peroxidase 54 precursor
					16	LOC_Os12g02060	Os12g0111800			cationic peroxidase 1 precursor, X-hyb=LOC_Os11g02100
					17	LOC_Os07g48050	Os07g0677500			peroxidase precursor
					18	LOC_Os01g16450	Os01g0270300	Os01g0270300	AK060365	peroxidase 24 precursor
					19	LOC_Os03g02920	Os03g0121200	Os03g0121200	AK103660	peroxidase 66 precursor
					20	LOC_Os02g14440	Os02g0240300	Os02g0240300	AK067000	peroxidase 68 precursor
					21	LOC_Os01g28030	Os01g0378100	Os01g0378100	AK242751	peroxidase 24 precursor
					22	LOC_Os07g49360	Os07g0694300	Os07g0694300	AK061013	peroxidase 21 precursor
					23	LOC_Os03g13200	Os03g0234900		AK104936	peroxidase 53 precursor
					24	LOC_Os02g34810	Os02g0553200	Os02g0553200	AK100016	OsAPx8 - Thylakoid-bound Ascorbate Peroxidase encoding gene
					25	LOC_Os02g02400	Os02g0115700	Os02g0115700	AK061923	catalase isozyme A
					26	LOC_Os02g14160	Os02g0236600	Os02g0236600	AK243299	peroxidase 52 precursor
					27	LOC_Os03g22020	Os03g0339400	Os03g0339400	AK065305	peroxidase 52 precursor
					28	LOC_Os06g08670	Os06g0185900	Os06g0185900	AK243433	phospholipid hydroperoxide glutathione peroxidase 1, chloroplast precursor
					29	LOC_Os07g47990	Os07g0676900	Os07g0676900	AK072862	peroxidase 2 precursor
					30	LOC_Os06g20150	Os06g0306300	Os06g0306300	AK241369	peroxidase 1 precursor
					31	LOC_Os02g14170	Os02g0236800	Os02g0236800	AK099886	peroxidase precursor
					32	LOC_Os12g08920	Os12g0191500	Os12g0191500	AK061040	peroxidase 43 precursor
					33	LOC_Os04g59150	Os04g0688100		AK060789	peroxidase 12 precursor
					34	LOC_Os03g25330	Os03g0368900		AK099751	peroxidase 66 precursor
					35	LOC_Os04g51300	Os04g0602100	Os04g0602100	AK069838	L-ascorbate peroxidase, chloroplast precursor
					36	LOC_Os01g36240	Os01g0543100	Os01g0543100	AK105363	peroxidase 72 precursor
				cell growth
					1	LOC_Os03g01270	Os03g0102700	Os03g0102700	AK061423	beta-expansin 1a precursor
					2	LOC_Os05g39990	Os05g0477600	Os05g0477600	AK100179	alpha-expansin 1 precursor
					3	LOC_Os01g60770	Os01g0823100	Os01g0823100	AK070463	alpha-expansin 10 precursor
					4	LOC_Os09g27580	Os09g0448200	Os09g0448200	AK066194	potassium transporter 17
					5	LOC_Os10g30340	Os10g0439200			alpha-expansin 17 precursor, X-hyb=LOC_Os03g31480
					6	LOC_Os06g45940	Os06g0671000	Os06g0671000	AK111663	potassium transporter 13
					7	AK240972		Os02g0594166	AK240972	NAE
					8	LOC_Os02g31910	Os02g0518600	Os02g0518600	AK106353	potassium transporter 1
					9	AK062379		Os04g0543100	AK062379	NAE
					10	LOC_Os04g15840	Os04g0228400	Os04g0228400	AK069548	alpha-expansin 1 precursor
					11	AK241110		Os01g0608000	AK241110	NAE
					12	LOC_Os09g03680	Os09g0124100			death-associated protein kinase 1
					13	LOC_Os01g11250	Os01g0210700	Os01g0210700	AK065938	potassium channel KAT1
					14	LOC_Os08g44790	Os08g0561900	Os08g0561900	AK070505	alpha-expansin 3 precursor
					15	LOC_Os01g70490	Os01g0930400			potassium transporter 5
					16	LOC_Os02g14840	Os02g0245800	Os02g0245800	AK100808	potassium channel KAT1
					17	AK062942			AK062942	NAE, X-hyb=LOC_Os11g15624
					18	LOC_Os10g40720	Os10g0555900	Os10g0555900	AK100959	beta-expansin 1a precursor
					19	LOC_Os08g36340	Os08g0466200	Os08g0466200	AK119564	potassium transporter 4
					20	LOC_Os10g30330	Os10g0439100			alpha-expansin 1 precursor
					21	LOC_Os03g21890	Os03g0337500			potassium transporter 8
					22	LOC_Os10g40730	Os10g0556100	Os10g0556100	AK101806	beta-expansin 1a precursor
					23	LOC_Os02g44108	Os02g0658800	Os02g0658800	AK059638	beta-expansin 4 precursor
					24	LOC_Os03g06000	Os03g0155300			alpha-expansin 17 precursor
					25	LOC_Os10g40700	Os10g0555600	Os10g0555600	AK101728	beta-expansin 1a precursor
					26	AK242518		Os09g0341001	AK242518	NAE, X-hyb=LOC_Os11g40410
					27	LOC_Os01g14660	Os01g0249100			alpha-expansin 4 precursor
					28	LOC_Os10g40090	Os10g0548600	Os10g0548600	AK070187	beta-expansin 1a precursor
					29	LOC_Os03g37830	Os03g0574900	Os03g0574900	AK068853	potassium transporter 16
					30	LOC_Os10g40710	Os10g0555700	Os10g0555700	AK061068	beta-expansin 1a precursor
			Molecular function
				heme binding
					1	LOC_Os02g36150	Os02g0570500	Os02g0570500	AK107418	cytochrome P450 71D7
					2	LOC_Os01g18910	Os01g0293500			peroxidase N precursor, X-hyb=LOC_Os07g06190
					3	LOC_Os11g02100	Os11g0112200	Os11g0112200	AK108385	cationic peroxidase 1 precursor
					4	LOC_Os05g11130	Os05g0200400	Os05g0200400	AK241521	cytochrome P450 90D2
					5	LOC_Os03g44740	Os03g0650200			cytochrome P450 93A3, X-hyb=LOC_Os02g29960
					6	LOC_Os04g09430				cytochrome P450 79A1
					7	LOC_Os09g26980	Os09g0441700	Os09g0441650	AK241119	flavonoid 3-monooxygenase
					8	LOC_Os06g45960	Os06g0671300	Os06g0671300	AK108697	cytochrome P450 CYP99A1
					9	LOC_Os04g09920	Os04g0178400	Os04g0178400	AK071864	cytochrome P450 CYP99A1
					10	LOC_Os06g36920	Os06g0565100			thromboxane-A synthase
					11	LOC_Os11g41710	Os11g0635500	Os11g0635500	AK067543	cytochrome P450 71D10
					12	LOC_Os07g06380				peroxidase 1 precursor, X-hyb=LOC_Os07g06175
					13	LOC_Os07g48020	Os07g0677200	Os07g0677200	AK122028	peroxidase 2 precursor
					14	LOC_Os02g02000	Os02g0110200	Os02g0110200	AK105694	cytochrome P450 74A4
					15	LOC_Os01g67720	Os01g0904200	Os01g0904200	AK068432	protein kinase
					16	LOC_Os10g12050	Os10g0196000	Os10g0196000	AK068170	expressed protein
					17	LOC_Os08g43390	Os08g0547300	Os08g0547300	AK072163	cytochrome P450 78A3
					18	LOC_Os08g02110	Os08g0113000	Os08g0113000	AK069503	peroxidase 47 precursor
					19	LOC_Os05g06970	Os05g0162000		AK067416	peroxidase 1 precursor
					20	LOC_Os07g48010	Os07g0677100	Os07g0677100	AK101772	peroxidase 2 precursor
					21	LOC_Os03g02939	Os03g0121300	Os03g0121300	AK064633	cationic peroxidase 2 precursor
					22	LOC_Os03g36560	Os03g0563600	Os03g0563600	AK122030	peroxidase 27 precursor
					23	LOC_Os06g48010	Os06g0695300	Os06g0695300	AK243205	peroxidase 16 precursor
					24	LOC_Os07g02440	Os07g0115300	Os07g0115300	AK061511	peroxidase 50 precursor
					25	LOC_Os06g35520	Os06g0547400	Os06g0547400	AK121950	peroxidase 52 precursor
					26	LOC_Os01g07770	Os01g0172600	Os01g0172600	AK058554	peroxidase 25 precursor
					27	LOC_Os01g66180	Os01g0885000	Os01g0885000	AK121662	cytochrome c
					28	LOC_Os10g02040	Os10g0109300		AK104730	peroxidase 54 precursor
					29	LOC_Os10g12080	Os10g0196100			cytochrome P450 98A1, X-hyb=LOC_Os10g12050
					30	LOC_Os06g09220	Os06g0191800	Os06g0191800	AK106632	cytochrome P450 72A1
					31	LOC_Os11g41680	Os11g0635300			cytochrome P450 71D10, X-hyb=LOC_Os11g41710
					32	LOC_Os12g09500	Os12g0196700			cytochrome P450 76C4, X-hyb=LOC_Os10g05490
					33	LOC_Os03g12660	Os03g0227700	Os03g0227700	AK243298	cytochrome P450 724B1
					34	LOC_Os07g11970	Os07g0220200			cytochrome P450 71D7, X-hyb=LOC_Os07g11870
					35	LOC_Os02g44654	Os02g0666500	Os02g0666500	AK069029	cytochrome P450 86A2
					36	LOC_Os12g02060	Os12g0111800			cationic peroxidase 1 precursor, X-hyb=LOC_Os11g02100
					37	LOC_Os07g48050	Os07g0677500			peroxidase precursor
					38	LOC_Os10g05490	Os10g0144700			cytochrome P450 76C4, X-hyb=LOC_Os12g09500
					39	LOC_Os06g39140	Os06g0591600	Os06g0591600	AK073898	hemoglobin-like protein HbO
					40	LOC_Os01g16450	Os01g0270300	Os01g0270300	AK060365	peroxidase 24 precursor
					41	LOC_Os02g02230	Os02g0113200			cytochrome P450 51
					42	LOC_Os04g08828	Os04g0171800	Os04g0171800	AK121124	cytochrome P450 79A1, X-hyb=LOC_Os04g09430
					43	LOC_Os02g56940	Os02g0814400	Os02g0814400	AK120394	expressed protein
					44	LOC_Os09g27500	Os09g0447300	Os09g0447300	AK243435	cytochrome P450 76C1
					45	LOC_Os06g19070	Os06g0294600	Os06g0294600	AK059089	cytochrome P450 76C2
					46	LOC_Os04g10160	Os04g0180400	Os04g0180400	AK071546	cytochrome P450 CYP99A1
					47	LOC_Os06g30179	Os06g0497200			cytochrome P450 71D10
					48	LOC_Os04g33370		Os04g0407900	AK064758	cytochrome P450 77A2
					49	LOC_Os04g08836				cytochrome P450 79A1
					50	LOC_Os03g02920	Os03g0121200	Os03g0121200	AK103660	peroxidase 66 precursor
					51	LOC_Os02g14440	Os02g0240300	Os02g0240300	AK067000	peroxidase 68 precursor
					52	LOC_Os01g28030	Os01g0378100	Os01g0378100	AK242751	peroxidase 24 precursor
					53	LOC_Os02g12890	Os02g0221900	Os02g0221900	AK122077	cytochrome P450 monooxygenase CYP711A
					54	LOC_Os07g49360	Os07g0694300	Os07g0694300	AK061013	peroxidase 21 precursor
					55	LOC_Os10g23180	Os10g0378100	Os10g0378100	AK120986	ent-kaurenoic acid oxidase 1
					56	LOC_Os12g25660	Os12g0443000			cytochrome P450 94A2
					57	LOC_Os04g01140	Os04g0101400		AK100972	cytochrome P450 93A2
					58	LOC_Os03g13200	Os03g0234900		AK104936	peroxidase 53 precursor
					59	LOC_Os02g34810	Os02g0553200	Os02g0553200	AK100016	OsAPx8 - Thylakoid-bound Ascorbate Peroxidase encoding gene
					60	LOC_Os08g36500	Os08g0468700			nitrate reductase 1
					61	LOC_Os01g43740	Os01g0627800	Os01g0627800	AK101750	cytochrome P450 72A1
					62	LOC_Os06g39880	Os06g0600400	Os06g0600400	AK106672	cytochrome P450 72A1
					63	LOC_Os02g14160	Os02g0236600	Os02g0236600	AK243299	peroxidase 52 precursor
					64	LOC_Os02g56930	Os02g0814300	Os02g0814300	AK111376	expressed protein
					65	LOC_Os03g22020	Os03g0339400	Os03g0339400	AK065305	peroxidase 52 precursor
					66	LOC_Os09g10340	Os09g0275400	Os09g0275400	AK064764	cytochrome P450 71D7
					67	LOC_Os07g47990	Os07g0676900	Os07g0676900	AK072862	peroxidase 2 precursor
					68	LOC_Os06g20150	Os06g0306300	Os06g0306300	AK241369	peroxidase 1 precursor
					69	LOC_Os02g14170	Os02g0236800	Os02g0236800	AK099886	peroxidase precursor
					70	LOC_Os05g40384	Os05g0482400	Os05g0482400	AK109526	cytochrome P450 72A1
					71	LOC_Os12g08920	Os12g0191500	Os12g0191500	AK061040	peroxidase 43 precursor
					72	LOC_Os04g59150	Os04g0688100		AK060789	peroxidase 12 precursor
					73	LOC_Os04g03890	Os04g0128400			cytochrome P450 89A2
					74	LOC_Os02g43360	Os02g0649800	Os02g0649800	AK066861	cytochrome b5
					75	LOC_Os01g29150	Os01g0388000	Os01g0388000	AK069778	cytochrome P450 72A1
					76	LOC_Os03g25330	Os03g0368900		AK099751	peroxidase 66 precursor
					77	LOC_Os03g55800	Os03g0767000	Os03g0767000	AK068620	cytochrome P450 74A1, chloroplast precursor
					78	LOC_Os04g51300	Os04g0602100	Os04g0602100	AK069838	L-ascorbate peroxidase, chloroplast precursor
					79	LOC_Os06g43350	Os06g0640500			cytochrome P450 71D10
					80	LOC_Os06g37224	Os06g0568600	Os06g0568600	AK071743	ent-kaurene oxidase
					81	LOC_Os01g58960	Os01g0803800	Os01g0803800	AK064306	cytochrome P450 94A1
					82	AK062877			AK062877	NAE
					83	LOC_Os01g36240	Os01g0543100	Os01g0543100	AK105363	peroxidase 72 precursor
					84	LOC_Os04g27020	Os04g0339000			cytochrome P450 71D10
					85	LOC_Os03g39760	Os03g0594900	Os03g0594900	AK069017	cytochrome P450 71D8
				Calcium ion binding
					1	LOC_Os05g31750	Os05g0382600	Os05g0382600	AK060054	annexin-like protein RJ4
					2	LOC_Os12g41110	Os12g0603800			calmodulin
					3	LOC_Os02g18880	Os02g0291000			calcineurin B-like protein 4
					4	LOC_Os03g55020	Os03g0757100			cytokinin-N-glucosyltransferase 1
					5	LOC_Os06g05050	Os06g0142500			OsWAK61 - OsWAK receptor-like protein kinase
					6	LOC_Os02g02120	Os02g0111600	Os02g0111600	AK100387	OsWAK11 - OsWAK receptor-like protein kinase
					7	LOC_Os03g19720	Os03g0310800	Os03g0310800	AK099476	caltractin
					8	LOC_Os12g08830	Os12g0190200	Os12g0190200	AK060135	tat pathway signal sequence family protein
					9	LOC_Os01g31690	Os01g0501800		AK103920	oxygen-evolving enhancer protein 1, chloroplast precursor
					10	LOC_Os07g04840	Os07g0141400		AK104722	oxygen-evolving enhancer protein 2, chloroplast precursor
					11	LOC_Os04g30010	Os04g0368800			OsWAK45 - OsWAK receptor-like protein kinase
					12	LOC_Os12g16540	Os12g0266200	Os12g0266200	AK066290	OsWAK124 - OsWAK receptor-like protein (OsWAK-RLP)
					13	LOC_Os09g25390	Os09g0421300	Os09g0421300	AK100975	phospholipase D alpha 1
					14	LOC_Os04g29960	Os04g0368000	Os04g0368000	AK241855	OsWAK43 - OsWAK receptor-like protein kinase
					15	LOC_Os05g43170	Os05g0507300	Os05g0507300	AK060834	calreticulin-3 precursor
					16	LOC_Os11g47140		Os11g0694100	AK243536	OsWAK123 - OsWAK receptor-like protein kinase
					17	LOC_Os01g59090	Os01g0805300	Os01g0805300	AK061140	expressed protein
					18	LOC_Os01g70820	Os01g0934350	Os01g0934400	AK058904	expressed protein
					19	LOC_Os09g29600	Os09g0471800	Os09g0471800	AK071360	OsWAK85 - OsWAK receptor-like cytoplasmic kinase (OsWAK-RLCK)
					20	LOC_Os06g40180	Os06g0604300	Os06g0604300	AK119861	phospholipase D alpha 2
					21	LOC_Os11g46860	Os11g0691100			protein kinase
					22	LOC_Os02g42150	Os02g0632800	Os02g0632800	AK241637	OsWAK14 - OsWAK receptor-like protein kinase
					23	LOC_Os02g06340	Os02g0158100	Os02g0158100	AK073124	EH-domain-containing protein 1
					24	LOC_Os05g06920	Os05g0161500	Os05g0161500	AK058438	guanosine-3,5-bis 3-pyrophosphohydrolase
					25	LOC_Os05g06890	Os05g0161200	Os05g0161200	AK121808	relA-SpoT like protein RSH4
					26	LOC_Os06g40170	Os06g0604200	Os06g0604200	AK100278	phospholipase D alpha 2
					27	LOC_Os04g29580	Os04g0365100	Os04g0365100	AK111580	OsWAK37 - OsWAK short gene
					28	LOC_Os04g47300	Os04g0560600			calcium-dependent protein kinase
					29	LOC_Os08g44660	Os08g0560700	Os08g0560700	AK121445	EF hand family protein
					30	LOC_Os01g41990	Os01g0604500	Os01g0604500	AK064844	calmodulin
					31	LOC_Os05g45810	Os05g0534400	Os05g0534400	AK101368	calcineurin B-like protein 4
					32	LOC_Os08g39240	Os08g0501700	Os08g0501700	AK067363	OsWAK76 - OsWAK receptor-like cytoplasmic kinase (OsWAK-RLCK)
					33	LOC_Os07g36080	Os07g0544800	Os07g0544800	AK069170	oxygen-evolving enhancer protein 3-1, chloroplast precursor
					34	LOC_Os04g52190	Os04g0611400	Os04g0611400	AK105614	vacuolar sorting receptor 7 precursor
					35	LOC_Os07g42730	Os07g0619400	Os07g0619400	AK062716	EF hand family protein
					36	LOC_Os04g29680	Os04g0366000			OsWAK38 - OsWAK receptor-like protein kinase
					37	LOC_Os01g61880	Os01g0835500	Os01g0835500	AK100241	respiratory burst oxidase
					38	LOC_Os04g24220	Os04g0307500	Os04g0307500	AK067041	OsWAK32 - OsWAK receptor-like protein kinase
					39	LOC_Os03g17174	Os03g0279950	Os03g0279950	AK241858	calcium ion binding protein
					40	LOC_Os01g72100	Os01g0949500	Os01g0949500	AK070662	polcalcin Jun o 2
					41	LOC_Os06g14350	Os06g0254600	Os06g0254600	AK071531	calcium binding EF-hand protein
					42	LOC_Os10g10130	Os10g0180800		AK099018	OsWAK112d - OsWAK receptor-like protein kinase
				Magnesium ion binding
					1	LOC_Os03g12840	Os03g0230500	Os03g0230500	AK100971	inositol-tetrakisphosphate 1-kinase 3
					2	LOC_Os02g02930	Os02g0121700	Os02g0121700	AK110925	terpene synthase 2
					3	LOC_Os04g27480				terpene synthase 7, X-hyb=LOC_Os04g27400
					4	LOC_Os02g36220	Os02g0571300	Os02g0571300	AK121446	ent-kaurene synthase B, chloroplast precursor
					5	LOC_Os12g34860	Os12g0533700		AK099502	ATP binding protein
					6	LOC_Os05g05270	Os05g0144900	Os05g0144900	AK064563	sucrose phosphate synthase
					7	LOC_Os02g36264	Os02g0571800			ent-kaurene synthase B, chloroplast precursor
					8	LOC_Os01g42610	Os01g0611800			terpene synthase 7
					9	LOC_Os08g04500	Os08g0139700	Os08g0139700	AK241679	terpene synthase 6
					10	LOC_Os03g39020	Os03g0587200	Os03g0587200	AK121995	kinesin heavy chain
					11	LOC_Os02g17780	Os02g0278700	Os02g0278700	AK100333	ent-kaurene synthase A, chloroplast precursor
					12	LOC_Os04g27470	Os04g0342500			terpene synthase 8, X-hyb=LOC_Os04g27400
					13	LOC_Os10g34790	Os10g0489500			1,8-cineole synthase, chloroplast precursor
					14	LOC_Os04g09900	Os04g0178300	Os04g0178300	AK121319	ent-kaurene synthase A, chloroplast precursor
					15	LOC_Os12g30824	Os12g0491800	Os12g0491800	AK072461	ent-kaurene synthase B, chloroplast precursor
					16	LOC_Os02g36210	Os02g0571100	Os02g0571100	AK072928	ent-kaurene synthase A, chloroplast precursor
					17	LOC_Os05g02310	Os05g0114000	Os05g0114000	AK069313	soluble inorganic pyrophosphatase
				Peroxidase activity
					1	LOC_Os01g18910	Os01g0293500			peroxidase N precursor, X-hyb=LOC_Os07g06190
					2	LOC_Os11g02100	Os11g0112200	Os11g0112200	AK108385	cationic peroxidase 1 precursor
					3	LOC_Os07g06380				peroxidase 1 precursor, X-hyb=LOC_Os07g06175
					4	LOC_Os07g48020	Os07g0677200	Os07g0677200	AK122028	peroxidase 2 precursor
					5	LOC_Os11g18170	Os11g0284900	Os11g0284900	AK101583	glutathione peroxidase 3, mitochondrial precursor
					6	LOC_Os08g02110	Os08g0113000	Os08g0113000	AK069503	peroxidase 47 precursor
					7	LOC_Os05g06970	Os05g0162000		AK067416	peroxidase 1 precursor
					8	LOC_Os07g48010	Os07g0677100	Os07g0677100	AK101772	peroxidase 2 precursor
					9	LOC_Os03g02939	Os03g0121300	Os03g0121300	AK064633	cationic peroxidase 2 precursor
					10	LOC_Os03g36560	Os03g0563600	Os03g0563600	AK122030	peroxidase 27 precursor
					11	AK099487		Os01g0310550	AK099487	NAE
					12	LOC_Os06g48010	Os06g0695300	Os06g0695300	AK243205	peroxidase 16 precursor
					13	LOC_Os07g02440	Os07g0115300	Os07g0115300	AK061511	peroxidase 50 precursor
					14	LOC_Os06g35520	Os06g0547400	Os06g0547400	AK121950	peroxidase 52 precursor
					15	LOC_Os01g07770	Os01g0172600	Os01g0172600	AK058554	peroxidase 25 precursor
					16	LOC_Os10g02040	Os10g0109300		AK104730	peroxidase 54 precursor
					17	AK062481		Os05g0161100	AK062481	NAE
					18	LOC_Os12g02060	Os12g0111800			cationic peroxidase 1 precursor, X-hyb=LOC_Os11g02100
					19	LOC_Os07g48050	Os07g0677500			peroxidase precursor
					20	LOC_Os01g16450	Os01g0270300	Os01g0270300	AK060365	peroxidase 24 precursor
					21	LOC_Os03g02920	Os03g0121200	Os03g0121200	AK103660	peroxidase 66 precursor
					22	LOC_Os02g14440	Os02g0240300	Os02g0240300	AK067000	peroxidase 68 precursor
					23	LOC_Os01g28030	Os01g0378100	Os01g0378100	AK242751	peroxidase 24 precursor
					24	AK062942			AK062942	NAE, X-hyb=LOC_Os11g15624
					25	LOC_Os07g49360	Os07g0694300	Os07g0694300	AK061013	peroxidase 21 precursor
					26	LOC_Os03g13200	Os03g0234900		AK104936	peroxidase 53 precursor
					27	LOC_Os02g34810	Os02g0553200	Os02g0553200	AK100016	OsAPx8 - Thylakoid-bound Ascorbate Peroxidase encoding gene
					28	LOC_Os02g02400	Os02g0115700	Os02g0115700	AK061923	catalase isozyme A
					29	LOC_Os02g14160	Os02g0236600	Os02g0236600	AK243299	peroxidase 52 precursor
					30	LOC_Os03g22020	Os03g0339400	Os03g0339400	AK065305	peroxidase 52 precursor
					31	LOC_Os06g08670	Os06g0185900	Os06g0185900	AK243433	phospholipid hydroperoxide glutathione peroxidase 1, chloroplast precursor
					32	LOC_Os07g47990	Os07g0676900	Os07g0676900	AK072862	peroxidase 2 precursor
					33	LOC_Os06g20150	Os06g0306300	Os06g0306300	AK241369	peroxidase 1 precursor
					34	LOC_Os02g14170	Os02g0236800	Os02g0236800	AK099886	peroxidase precursor
					35	LOC_Os12g08920	Os12g0191500	Os12g0191500	AK061040	peroxidase 43 precursor
					36	AK242518		Os09g0341001	AK242518	NAE, X-hyb=LOC_Os11g40410
					37	LOC_Os04g59150	Os04g0688100		AK060789	peroxidase 12 precursor
					38	LOC_Os01g61880	Os01g0835500	Os01g0835500	AK100241	respiratory burst oxidase
					39	AK241030		Os04g0127001	AK241030	NAE
					40	LOC_Os03g25330	Os03g0368900		AK099751	peroxidase 66 precursor
					41	LOC_Os04g51300	Os04g0602100	Os04g0602100	AK069838	L-ascorbate peroxidase, chloroplast precursor
					42	AK062877			AK062877	NAE
					43	LOC_Os01g36240	Os01g0543100	Os01g0543100	AK105363	peroxidase 72 precursor
					44	AK067239		Os01g0137800	AK067239	NAE
				electron carrier activity
					1	LOC_Os02g36150	Os02g0570500	Os02g0570500	AK107418	cytochrome P450 71D7
					2	LOC_Os12g01570	Os12g0106500			nodulin-like family protein, X-hyb=LOC_Os11g01590
					3	LOC_Os01g18910	Os01g0293500			peroxidase N precursor, X-hyb=LOC_Os07g06190
					4	LOC_Os11g02100	Os11g0112200	Os11g0112200	AK108385	cationic peroxidase 1 precursor
					5	LOC_Os05g11130	Os05g0200400	Os05g0200400	AK241521	cytochrome P450 90D2
					6	LOC_Os03g44740	Os03g0650200			cytochrome P450 93A3, X-hyb=LOC_Os02g29960
					7	LOC_Os04g09430				cytochrome P450 79A1
					8	LOC_Os01g73234	Os01g0963400	Os01g0963400	AK062343	thioredoxin-like protein slr0233
					9	LOC_Os01g22520	Os01g0328700	Os01g0328700	AK066632	dihydrolipoyl dehydrogenase, mitochondrial precursor
					10	LOC_Os09g26980	Os09g0441700	Os09g0441650	AK241119	flavonoid 3-monooxygenase
					11	LOC_Os06g45960	Os06g0671300	Os06g0671300	AK108697	cytochrome P450 CYP99A1
					12	LOC_Os04g09920	Os04g0178400	Os04g0178400	AK071864	cytochrome P450 CYP99A1
					13	LOC_Os06g36920	Os06g0565100			thromboxane-A synthase
					14	LOC_Os08g04310	Os08g0137400	Os08g0137400	AK066535	uclacyanin-2 precursor
					15	LOC_Os11g41710	Os11g0635500	Os11g0635500	AK067543	cytochrome P450 71D10
					16	LOC_Os07g06380				peroxidase 1 precursor, X-hyb=LOC_Os07g06175
					17	LOC_Os07g48020	Os07g0677200	Os07g0677200	AK122028	peroxidase 2 precursor
					18	LOC_Os02g02000	Os02g0110200	Os02g0110200	AK105694	cytochrome P450 74A4
					19	LOC_Os01g67720	Os01g0904200	Os01g0904200	AK068432	protein kinase
					20	LOC_Os10g12050	Os10g0196000	Os10g0196000	AK068170	expressed protein
					21	LOC_Os06g01210	Os06g0101600	Os06g0101600	AK070447	plastocyanin, chloroplast precursor
					22	LOC_Os11g13850	Os11g0242400	Os11g0242400	AK067025	rieske domain containing protein
					23	LOC_Os01g71310	Os01g0940000	Os01g0940000	AK121317	cytokinin dehydrogenase 1 precursor
					24	LOC_Os09g29390	Os09g0469300	Os09g0469300	AK059930	blue copper protein precursor
					25	LOC_Os08g43390	Os08g0547300	Os08g0547300	AK072163	cytochrome P450 78A3
					26	LOC_Os08g02110	Os08g0113000	Os08g0113000	AK069503	peroxidase 47 precursor
					27	LOC_Os05g06970	Os05g0162000		AK067416	peroxidase 1 precursor
					28	LOC_Os07g48010	Os07g0677100	Os07g0677100	AK101772	peroxidase 2 precursor
					29	LOC_Os08g37660	Os08g0482600	Os08g0482600	AK063639	blue copper protein precursor
					30	LOC_Os02g45710	Os02g0681200		AK071853	RING zinc finger protein-like
					31	LOC_Os03g02939	Os03g0121300	Os03g0121300	AK064633	cationic peroxidase 2 precursor
					32	LOC_Os03g36560	Os03g0563600	Os03g0563600	AK122030	peroxidase 27 precursor
					33	LOC_Os01g27140	Os01g0368900			glutaredoxin, X-hyb=LOC_Os01g27140
					34	LOC_Os01g45760	Os01g0645400	Os01g0645400	AK105488	disulfide oxidoreductase/ monooxygenase/ oxidoreductase
					35	LOC_Os08g04370	Os08g0138200			uclacyanin-2 precursor
					36	LOC_Os06g48010	Os06g0695300	Os06g0695300	AK243205	peroxidase 16 precursor
					37	LOC_Os06g15600	Os06g0266400			chemocyanin precursor
					38	LOC_Os07g02440	Os07g0115300	Os07g0115300	AK061511	peroxidase 50 precursor
					39	LOC_Os10g33460	Os10g0474100			oxidoreductase
					40	LOC_Os06g35520	Os06g0547400	Os06g0547400	AK121950	peroxidase 52 precursor
					41	LOC_Os01g07770	Os01g0172600	Os01g0172600	AK058554	peroxidase 25 precursor
					42	LOC_Os12g08730	Os12g0188700	Os12g0188700	AK061678	thioredoxin M-type, chloroplast precursor
					43	LOC_Os07g05820	Os07g0152900	Os07g0152900	AK062189	hydroxyacid oxidase 1
					44	LOC_Os03g63420	Os03g0851200	Os03g0851200	AK059425	OsGrx_S14 - glutaredoxin subgroup II
					45	LOC_Os01g66180	Os01g0885000	Os01g0885000	AK121662	cytochrome c
					46	LOC_Os10g02040	Os10g0109300		AK104730	peroxidase 54 precursor
					47	LOC_Os07g02120	Os07g0111900			disulfide oxidoreductase/ monooxygenase/ oxidoreductase
					48	LOC_Os11g43530	Os11g0656000			OsGrx_C13 - glutaredoxin subgroup III
					49	LOC_Os10g12080	Os10g0196100			cytochrome P450 98A1, X-hyb=LOC_Os10g12050
					50	LOC_Os01g72980	Os01g0960300	Os01g0960300	AK100099	tRNA uridine 5-carboxymethylaminomethyl modification enzyme gidA
					51	LOC_Os06g09220	Os06g0191800	Os06g0191800	AK106632	cytochrome P450 72A1
					52	LOC_Os07g43370	Os07g0626800	Os07g0626800	AK066185	oxidoreductase
					53	LOC_Os12g04130	Os12g0135200	Os12g0135200	AK242557	kelch motif family protein, X-hyb=LOC_Os11g04330
					54	LOC_Os11g41680	Os11g0635300			cytochrome P450 71D10, X-hyb=LOC_Os11g41710
					55	LOC_Os12g09500	Os12g0196700			cytochrome P450 76C4, X-hyb=LOC_Os10g05490
					56	LOC_Os03g12660	Os03g0227700	Os03g0227700	AK243298	cytochrome P450 724B1
					57	LOC_Os07g11970	Os07g0220200			cytochrome P450 71D7, X-hyb=LOC_Os07g11870
					58	LOC_Os04g33680	Os04g0412800	Os04g0412800	AK060508	electron transporter
					59	LOC_Os02g44654	Os02g0666500	Os02g0666500	AK069029	cytochrome P450 86A2
					60	LOC_Os12g02060	Os12g0111800			cationic peroxidase 1 precursor, X-hyb=LOC_Os11g02100
					61	LOC_Os08g04340	Os08g0137800	Os08g0137800	AK063041	blue copper protein precursor
					62	LOC_Os07g48050	Os07g0677500			peroxidase precursor
					63	LOC_Os10g05490	Os10g0144700			cytochrome P450 76C4, X-hyb=LOC_Os12g09500
					64	LOC_Os12g35340		Os12g0538700	AK063610	OsGrx_C11 - glutaredoxin subgroup III
					65	LOC_Os01g16450	Os01g0270300	Os01g0270300	AK060365	peroxidase 24 precursor
					66	LOC_Os02g02230	Os02g0113200			cytochrome P450 51
					67	LOC_Os04g08828	Os04g0171800	Os04g0171800	AK121124	cytochrome P450 79A1, X-hyb=LOC_Os04g09430
					68	LOC_Os01g39960	Os01g0581300		AK066182	lycopene epsilon cyclase, chloroplast precursor
					69	LOC_Os02g56940	Os02g0814400	Os02g0814400	AK120394	expressed protein
					70	LOC_Os09g27500	Os09g0447300	Os09g0447300	AK243435	cytochrome P450 76C1
					71	LOC_Os06g19070	Os06g0294600	Os06g0294600	AK059089	cytochrome P450 76C2
					72	LOC_Os04g10160	Os04g0180400	Os04g0180400	AK071546	cytochrome P450 CYP99A1
					73	LOC_Os08g06530	Os08g0162600	Os08g0162600	AK060661	rubredoxin family protein
					74	LOC_Os06g30179	Os06g0497200			cytochrome P450 71D10
					75	LOC_Os04g33370		Os04g0407900	AK064758	cytochrome P450 77A2
					76	LOC_Os04g08836				cytochrome P450 79A1
					77	LOC_Os03g02920	Os03g0121200	Os03g0121200	AK103660	peroxidase 66 precursor
					78	LOC_Os02g14440	Os02g0240300	Os02g0240300	AK067000	peroxidase 68 precursor
					79	LOC_Os06g01850	Os06g0107700	Os06g0107700	AK065063	ferredoxin--NADP reductase, leaf isozyme, chloroplast precursor
					80	LOC_Os05g31040	Os05g0374200			cytokinin dehydrogenase 1 precursor
					81	LOC_Os01g28030	Os01g0378100	Os01g0378100	AK242751	peroxidase 24 precursor
					82	LOC_Os01g53020	Os01g0730500	Os01g0730500	AK100064	electron transporter/ heat shock protein binding protein
					83	LOC_Os03g63390	Os03g0850900	Os03g0850900	AK062526	chemocyanin precursor
					84	LOC_Os02g12890	Os02g0221900	Os02g0221900	AK122077	cytochrome P450 monooxygenase CYP711A
					85	LOC_Os07g49360	Os07g0694300	Os07g0694300	AK061013	peroxidase 21 precursor
					86	LOC_Os10g23180	Os10g0378100	Os10g0378100	AK120986	ent-kaurenoic acid oxidase 1
					87	LOC_Os12g25660	Os12g0443000			cytochrome P450 94A2
					88	LOC_Os04g01140	Os04g0101400		AK100972	cytochrome P450 93A2
					89	LOC_Os03g13200	Os03g0234900		AK104936	peroxidase 53 precursor
					90	LOC_Os08g44400	Os08g0558200	Os08g0558200	AK069761	glutathione S-transferase, N-terminal domain containing protein
					91	LOC_Os08g36500	Os08g0468700			nitrate reductase 1
					92	LOC_Os01g43740	Os01g0627800	Os01g0627800	AK101750	cytochrome P450 72A1
					93	LOC_Os06g39880	Os06g0600400	Os06g0600400	AK106672	cytochrome P450 72A1
					94	LOC_Os02g14160	Os02g0236600	Os02g0236600	AK243299	peroxidase 52 precursor
					95	LOC_Os02g56930	Os02g0814300	Os02g0814300	AK111376	expressed protein
					96	LOC_Os03g22020	Os03g0339400	Os03g0339400	AK065305	peroxidase 52 precursor
					97	LOC_Os09g10340	Os09g0275400	Os09g0275400	AK064764	cytochrome P450 71D7
					98	LOC_Os07g47990	Os07g0676900	Os07g0676900	AK072862	peroxidase 2 precursor
					99	LOC_Os06g20150	Os06g0306300	Os06g0306300	AK241369	peroxidase 1 precursor
					100	LOC_Os02g14170	Os02g0236800	Os02g0236800	AK099886	peroxidase precursor
					101	LOC_Os11g32500	Os11g0528500	Os11g0528500	AK058434	rubredoxin family protein
					102	LOC_Os05g40384	Os05g0482400	Os05g0482400	AK109526	cytochrome P450 72A1
					103	LOC_Os12g08920	Os12g0191500	Os12g0191500	AK061040	peroxidase 43 precursor
					104	LOC_Os04g59150	Os04g0688100		AK060789	peroxidase 12 precursor
					105	LOC_Os04g03890	Os04g0128400			cytochrome P450 89A2
					106	LOC_Os04g36720	Os04g0444800	Os04g0444800	AK067009	ferric reductase-like transmembrane component
					107	LOC_Os01g61880	Os01g0835500	Os01g0835500	AK100241	respiratory burst oxidase
					108	LOC_Os09g36940	Os09g0541100			blue copper binding protein
					109	LOC_Os08g14570	Os08g0243500	Os08g0243500	AK099083	NADPH--cytochrome P450 reductase
					110	LOC_Os01g29150	Os01g0388000	Os01g0388000	AK069778	cytochrome P450 72A1
					111	LOC_Os03g25330	Os03g0368900		AK099751	peroxidase 66 precursor
					112	LOC_Os03g55800	Os03g0767000	Os03g0767000	AK068620	cytochrome P450 74A1, chloroplast precursor
					113	LOC_Os06g43350	Os06g0640500			cytochrome P450 71D10
					114	LOC_Os10g33540	Os10g0475100			alcohol oxidase
					115	LOC_Os06g37224	Os06g0568600	Os06g0568600	AK071743	ent-kaurene oxidase
					116	LOC_Os01g58960	Os01g0803800	Os01g0803800	AK064306	cytochrome P450 94A1
					117	LOC_Os03g57740	Os03g0791366			blue copper protein precursor
					118	LOC_Os01g36240	Os01g0543100	Os01g0543100	AK105363	peroxidase 72 precursor
					119	LOC_Os04g27020	Os04g0339000			cytochrome P450 71D10
					120	LOC_Os03g39760	Os03g0594900	Os03g0594900	AK069017	cytochrome P450 71D8
					121	LOC_Os11g01590	Os11g0107400	Os11g0107400	AK065945	major Facilitator Superfamily protein
					122	LOC_Os08g01380	Os08g0104600	Os08g0104600	AK120393	ferredoxin-1, chloroplast precursor
					123	LOC_Os04g54860	Os04g0641300	Os04g0641300	AK071780	glutaredoxin family protein
					124	LOC_Os10g41780	Os10g0567400	Os10g0567400	AK067730	chlorophyllide a oxygenase, chloroplast precursor
					125	LOC_Os08g06170	Os08g0158200	Os08g0158200	AK069480	reticuline oxidase precursor
			Cellular components
				Cell wall
					1	LOC_Os08g09020	Os08g0189700	Os08g0189700	AK241043	germin-like protein subfamily 1 member 11 precursor
					2	LOC_Os01g18910	Os01g0293500			peroxidase N precursor, X-hyb=LOC_Os07g06190
					3	LOC_Os06g45350	Os06g0663900	Os06g0663900	AK111631	ATP binding protein
					4	LOC_Os04g33600	Os04g0412000	Os04g0412000	AK243544	catalytic/ hydrolase
					5	LOC_Os11g02100	Os11g0112200	Os11g0112200	AK108385	cationic peroxidase 1 precursor
					6	LOC_Os09g32840	Os09g0506000	Os09g0506000	AK106533	nucleotide pyrophosphatase/phosphodiesterase
					7	LOC_Os03g01270	Os03g0102700	Os03g0102700	AK061423	beta-expansin 1a precursor
					8	LOC_Os12g43440	Os12g0630100	Os12g0630100	AK069182	thaumatin-like protein precursor
					9	LOC_Os02g41860	Os02g0629200	Os02g0629200	AK120386	aquaporin PIP2.2
					10	LOC_Os03g14030	Os03g0243900	Os03g0243900	AK100431	thaumatin-like protein 1 precursor
					11	LOC_Os05g09740	Os05g0190300		AK119190	stem 28 kDa glycoprotein precursor
					12	LOC_Os05g31170	Os05g0375700			chloroplast nucleoid DNA binding protein, X-hyb=LOC_Os12g39360
					13	LOC_Os06g06290	Os06g0157000	Os06g0157000	AK066113	alpha-L-fucosidase 2 precursor
					14	LOC_Os12g10740	Os12g0210400	Os12g0210400	AK068774	protein kinase
					15	LOC_Os05g39990	Os05g0477600	Os05g0477600	AK100179	alpha-expansin 1 precursor
					16	LOC_Os12g06260	Os12g0159600	Os12g0159600	AK061582	VAMP protein SEC22
					17	LOC_Os04g13640	Os04g0213800			BRASSINOSTEROID INSENSITIVE 1-associated receptor kinase 1 precursor
					18	LOC_Os08g44150	Os08g0555300	Os08g0555300	AK241696	transmembrane 9 superfamily protein member 2 precursor
					19	LOC_Os01g72300	Os01g0952100			germin-like protein subfamily 2 member 4 precursor
					20	LOC_Os09g20970	Os09g0376600			receptor kinase
					21	LOC_Os03g53860	Os03g0749500	Os03g0749500	AK073110	periplasmic beta-glucosidase precursor
					22	LOC_Os01g60770	Os01g0823100	Os01g0823100	AK070463	alpha-expansin 10 precursor
					23	LOC_Os07g44780	Os07g0642200	Os07g0642200	AK058442	esterase precursor
					24	LOC_Os09g36580	Os09g0536400	Os09g0536400	AK068084	pathogenesis-related protein 5 precursor
					25	LOC_Os07g06380				peroxidase 1 precursor, X-hyb=LOC_Os07g06175
					26	LOC_Os02g06150	Os02g0155900			leucine-rich repeat receptor protein kinase EXS precursor
					27	LOC_Os05g51070	Os05g0588250	Os05g0588300	AK060360	ATP binding protein
					28	LOC_Os04g38560	Os04g0458900	Os04g0458900	AK121454	pectinesterase-1 precursor
					29	LOC_Os07g48020	Os07g0677200	Os07g0677200	AK122028	peroxidase 2 precursor
					30	LOC_Os07g29750	Os07g0480800	Os07g0480800	AK243098	xyloglucan endotransglucosylase/hydrolase protein 32 precursor
					31	LOC_Os09g29520	Os09g0471400	Os09g0471400	AK060211	OsWAK81 - OsWAK receptor-like cytoplasmic kinase (OsWAK-RLCK)
					32	LOC_Os04g45000	Os04g0532400			short-chain dehydrogenase/reductase SDR
					33	LOC_Os09g34180	Os09g0517600	Os09g0517600	AK101828	AFH1
					34	LOC_Os11g45710	Os11g0683500	Os11g0683500	AK119461	SFR2
					35	LOC_Os01g04710	Os01g0140100	Os01g0140100	AK068990	aspartic proteinase nepenthesin-1 precursor
					36	LOC_Os01g66740	Os01g0891500	Os01g0891601	AK241345	ATP binding protein
					37	LOC_Os10g30340	Os10g0439200			alpha-expansin 17 precursor, X-hyb=LOC_Os03g31480
					38	LOC_Os04g51050	Os04g0599000	Os04g0599000	AK111662	OsWAK53a - OsWAK receptor-like protein kinase
					39	LOC_Os08g02110	Os08g0113000	Os08g0113000	AK069503	peroxidase 47 precursor
					40	LOC_Os02g57770	Os02g0823700			xyloglucan endotransglucosylase/hydrolase protein 32 precursor
					41	LOC_Os07g30150	Os07g0484800	Os07g0484800	AK108481	adenine phosphoribosyltransferase 1
					42	LOC_Os06g05050	Os06g0142500			OsWAK61 - OsWAK receptor-like protein kinase
					43	LOC_Os02g02120	Os02g0111600	Os02g0111600	AK100387	OsWAK11 - OsWAK receptor-like protein kinase
					44	LOC_Os05g06970	Os05g0162000		AK067416	peroxidase 1 precursor
					45	LOC_Os08g08980	Os08g0189300	Os08g0189300	AK059338	germin-like protein subfamily 1 member 7 precursor
					46	LOC_Os07g48010	Os07g0677100	Os07g0677100	AK101772	peroxidase 2 precursor
					47	LOC_Os03g02939	Os03g0121300	Os03g0121300	AK064633	cationic peroxidase 2 precursor
					48	LOC_Os03g54910	Os03g0756300	Os03g0756300	AK103836	glucan endo-1,3-beta-glucosidase 3 precursor
					49	LOC_Os01g45060	Os01g0637500			polygalacturonase precursor, X-hyb=LOC_Os01g44970
					50	LOC_Os08g39870	Os08g0509400		AK059210	non-cyanogenic beta-glucosidase precursor
					51	LOC_Os10g38800	Os10g0531700			ATP binding protein
					52	LOC_Os09g26360	Os09g0433700	Os09g0433700	AK072369	pectinesterase-3 precursor
					53	LOC_Os06g48010	Os06g0695300	Os06g0695300	AK243205	peroxidase 16 precursor
					54	LOC_Os12g43410	Os12g0629600			thaumatin-like protein precursor, X-hyb=LOC_Os12g43380
					55	LOC_Os09g33680	Os09g0511600	Os09g0511600	AK105396	cyanogenic beta-glucosidase precursor
					56	LOC_Os07g02440	Os07g0115300	Os07g0115300	AK061511	peroxidase 50 precursor
					57	LOC_Os10g05600	Os10g0146200	Os10g0146200	AK109913	thaumatin-like protein 1 precursor
					58	LOC_Os01g19020	Os01g0294700		AK068755	peroxidase 1 precursor
					59	LOC_Os04g30010	Os04g0368800			OsWAK45 - OsWAK receptor-like protein kinase
					60	LOC_Os10g02276	Os10g0111900			OsWAK96 - OsWAK receptor-like protein kinase
					61	LOC_Os06g35520	Os06g0547400	Os06g0547400	AK121950	peroxidase 52 precursor
					62	LOC_Os01g07770	Os01g0172600	Os01g0172600	AK058554	peroxidase 25 precursor
					63	LOC_Os12g16540	Os12g0266200	Os12g0266200	AK066290	OsWAK124 - OsWAK receptor-like protein (OsWAK-RLP)
					64	LOC_Os01g67360	Os01g0899200	Os01g0899200	AK108736	ankyrin protein kinase-like
					65	LOC_Os01g66760	Os01g0891700	Os01g0891700	AK105471	leucine-rich repeat receptor protein kinase EXS precursor
					66	LOC_Os09g20720	Os09g0373500			strictosidine synthase 1 precursor, X-hyb=LOC_Os09g20684
					67	LOC_Os11g36160	Os11g0569600	Os11g0569600	AK111589	receptor-like protein kinase precursor
					68	LOC_Os04g29960	Os04g0368000	Os04g0368000	AK241855	OsWAK43 - OsWAK receptor-like protein kinase
					69	LOC_Os06g02780	Os06g0118700	Os06g0118700	AK068441	aspartic proteinase nepenthesin-2 precursor
					70	LOC_Os06g40818	Os06g0610800	Os06g0610800	AK066754	aspartic proteinase nepenthesin-1 precursor
					71	LOC_Os06g06250	Os06g0156600		AK061497	alpha-L-fucosidase 2 precursor
					72	LOC_Os05g25430	Os05g0318600	Os05g0318600	AK099713	protein kinase
					73	LOC_Os01g66820	Os01g0892300	Os01g0892300	AK241749	receptor-like protein kinase
					74	LOC_Os10g02040	Os10g0109300		AK104730	peroxidase 54 precursor
					75	LOC_Os12g16520	Os12g0265900			wall-associated kinase-like 1
					76	LOC_Os04g54940	Os04g0642100	Os04g0642100	AK240692	ATEB1A
					77	LOC_Os02g13870	Os02g0232900	Os02g0232900	AK068806	aquaporin NIP1.2
					78	LOC_Os05g11330	Os05g0203000	Os05g0203000	AK107744	rapid alkalinization factor 2 precursor
					79	LOC_Os04g51450	Os04g0604200	Os04g0604200	AK063614	brassinosteroid-regulated protein BRU1 precursor
					80	LOC_Os08g09040	Os08g0189850			germin-like protein subfamily 1 member 11 precursor, X-hyb=LOC_Os08g09010
					81	LOC_Os05g43170	Os05g0507300	Os05g0507300	AK060834	calreticulin-3 precursor
					82	LOC_Os11g47680		Os11g0703100	AK243460	thaumatin-like protein 2 precursor
					83	LOC_Os05g10830	Os05g0197200			germin-like protein subfamily 1 member 11 precursor
					84	LOC_Os06g34120	Os06g0531900	Os06g0531900	AK067909	esterase precursor
					85	LOC_Os11g47140		Os11g0694100	AK243536	OsWAK123 - OsWAK receptor-like protein kinase
					86	LOC_Os06g11660	Os06g0220000	Os06g0220000	AK061401	phi-1-like phosphate-induced protein
					87	AK062803		Os03g0323100	AK062803	NAE
					88	LOC_Os09g29600	Os09g0471800	Os09g0471800	AK071360	OsWAK85 - OsWAK receptor-like cytoplasmic kinase (OsWAK-RLCK)
					89	LOC_Os05g09724	Os05g0189900	Os05g0189900	AK061489	stem 28 kDa glycoprotein precursor
					90	LOC_Os12g02060	Os12g0111800			cationic peroxidase 1 precursor, X-hyb=LOC_Os11g02100
					91	LOC_Os03g49620		Os03g0703200	AK111846	BRASSINOSTEROID INSENSITIVE 1-associated receptor kinase 1 precursor
					92	LOC_Os04g15840	Os04g0228400	Os04g0228400	AK069548	alpha-expansin 1 precursor
					93	LOC_Os05g20020	Os05g0279900			polygalacturonase precursor
					94	LOC_Os04g44924	Os04g0531750			short-chain dehydrogenase/reductase SDR
					95	LOC_Os04g39840	Os04g0474500	Os04g0474500	AK065793	prunasin hydrolase isoform PHA precursor
					96	LOC_Os12g43390	Os12g0629300			thaumatin-like protein precursor, X-hyb=LOC_Os12g43430
					97	LOC_Os04g14150	Os04g0218400			early response to drought 3
					98	LOC_Os07g48050	Os07g0677500			peroxidase precursor
					99	LOC_Os01g16450	Os01g0270300	Os01g0270300	AK060365	peroxidase 24 precursor
					100	LOC_Os06g20040	Os06g0304600	Os06g0304600	AK060352	aspartic proteinase nepenthesin-2 precursor
					101	AK064503		Os06g0676300	AK064503	NAE
					102	LOC_Os01g04450	Os01g0136800	Os01g0136800	AK072170	OsWAK2 - OsWAK receptor-like cytoplasmic kinase (OsWAK-RLCK)
					103	LOC_Os03g08150	Os03g0179100			germin-like protein subfamily 1 member 1 precursor, X-hyb=LOC_Os03g07960
					104	LOC_Os08g44790	Os08g0561900	Os08g0561900	AK070505	alpha-expansin 3 precursor
					105	LOC_Os03g32580	Os03g0440900	Os03g0440900	AK061730	BRASSINOSTEROID INSENSITIVE 1-associated receptor kinase 1 precursor
					106	LOC_Os05g30250	Os05g0365600	Os05g0365600	AK105546	non-cyanogenic beta-glucosidase precursor
					107	LOC_Os02g39560	Os02g0608500	Os02g0608500	AK071922	non-receptor tyrosine kinase spore lysis A
					108	LOC_Os11g46860	Os11g0691100			protein kinase
					109	LOC_Os02g42150	Os02g0632800	Os02g0632800	AK241637	OsWAK14 - OsWAK receptor-like protein kinase
					110	LOC_Os08g36520	Os08g0468900			aspartic proteinase nepenthesin-1 precursor
					111	LOC_Os08g09080	Os08g0190100	Os08g0190100	AK058764	germin-like protein subfamily 1 member 11 precursor
					112	LOC_Os01g11660	Os01g0215000	Os01g0215000	AK100754	esterase precursor
					113	LOC_Os01g48390	Os01g0674800	Os01g0674800	AK059169	ATP binding protein
					114	LOC_Os06g34070	Os06g0531600	Os06g0531600	AK059898	esterase precursor
					115	LOC_Os11g33270	Os11g0539200		AK061093	xyloglucan endotransglucosylase/hydrolase precursor
					116	LOC_Os09g39520	Os09g0568600			rhicadhesin receptor precursor
					117	LOC_Os01g34690	Os01g0531400			expressed protein, X-hyb=LOC_Os01g55190
					118	LOC_Os03g02920	Os03g0121200	Os03g0121200	AK103660	peroxidase 66 precursor
					119	LOC_Os04g51030	Os04g0598800	Os04g0598800	AK111623	wall-associated kinase 1
					120	LOC_Os02g14440	Os02g0240300	Os02g0240300	AK067000	peroxidase 68 precursor
					121	LOC_Os01g28030	Os01g0378100	Os01g0378100	AK242751	peroxidase 24 precursor
					122	LOC_Os04g29580	Os04g0365100	Os04g0365100	AK111580	OsWAK37 - OsWAK short gene
					123	LOC_Os01g21034	Os01g0312500	Os01g0312500	AK105998	pectinesterase-2 precursor
					124	LOC_Os07g34900	Os07g0533300			aspartic proteinase nepenthesin-2 precursor, X-hyb=LOC_Os07g34850
					125	LOC_Os04g39880	Os04g0474800	Os04g0474800	AK100820	non-cyanogenic beta-glucosidase precursor
					126	LOC_Os05g16740	Os05g0256500			SHR5-receptor-like kinase
					127	LOC_Os02g42160	Os02g0632900			OsWAK15 - OsWAK receptor-like protein kinase, X-hyb=LOC_Os02g42190
					128	LOC_Os01g55190	Os01g0756600		AK102373	expressed protein, X-hyb=LOC_Os01g34690
					129	LOC_Os04g24750	Os04g0312500			eukaryotic aspartyl protease family protein
					130	LOC_Os08g34900	Os08g0450100	Os08g0450100	AK058651	pectinesterase PPE8B precursor
					131	LOC_Os06g47600	Os06g0691200	Os06g0691200	AK108191	thaumatin-like protein precursor
					132	LOC_Os07g49360	Os07g0694300	Os07g0694300	AK061013	peroxidase 21 precursor
					133	LOC_Os10g40720	Os10g0555900	Os10g0555900	AK100959	beta-expansin 1a precursor
					134	LOC_Os10g13970	Os10g0207100			leucine-rich repeat receptor protein kinase EXS precursor
					135	LOC_Os08g10310	Os08g0203400	Os08g0203400	AK068816	SHR5-receptor-like kinase
					136	LOC_Os09g20684	Os09g0373200	Os09g0373200	AK109686	strictosidine synthase 3 precursor
					137	LOC_Os01g26300				OsWAK9 - OsWAK receptor-like kinase (OsWAK-RLCK), X-hyb=LOC_Os01g26788
					138	LOC_Os04g45170		Os04g0534200	AK109583	ATP binding protein
					139	LOC_Os02g39490	Os02g0607700	Os02g0607700	AK109261	carbonyl reductase 3
					140	LOC_Os01g65030	Os01g0870500	Os01g0870500	AK065439	S-locus-specific glycoprotein S13 precursor, X-hyb=LOC_Os01g65010
					141	LOC_Os03g13200	Os03g0234900		AK104936	peroxidase 53 precursor
					142	LOC_Os10g30330	Os10g0439100			alpha-expansin 1 precursor
					143	LOC_Os06g03900				esterase precursor
					144	LOC_Os02g34810	Os02g0553200	Os02g0553200	AK100016	OsAPx8 - Thylakoid-bound Ascorbate Peroxidase encoding gene
					145	LOC_Os08g36500	Os08g0468700			nitrate reductase 1
					146	LOC_Os02g42190	Os02g0633066			OsWAK16 - OsWAK receptor-like protein kinase, X-hyb=LOC_Os02g42160
					147	LOC_Os03g20210	Os03g0317300	Os03g0317300	AK119465	aspartic proteinase nepenthesin-2 precursor
					148	AK064527		Os04g0461900	AK064527	NAE
					149	LOC_Os05g44600	Os05g0521600	Os05g0521600	AK063238	pectinesterase-2 precursor
					150	LOC_Os08g39240	Os08g0501700	Os08g0501700	AK067363	OsWAK76 - OsWAK receptor-like cytoplasmic kinase (OsWAK-RLCK)
					151	LOC_Os09g29540	Os09g0471500	Os09g0471500	AK111541	OsWAK82 - OsWAK receptor-like cytoplasmic kinase (OsWAK-RLCK)
					152	LOC_Os10g40730	Os10g0556100	Os10g0556100	AK101806	beta-expansin 1a precursor
					153	LOC_Os02g44108	Os02g0658800	Os02g0658800	AK059638	beta-expansin 4 precursor
					154	LOC_Os02g14160	Os02g0236600	Os02g0236600	AK243299	peroxidase 52 precursor
					155	LOC_Os07g14160	Os07g0245200	Os07g0245200	AK102293	polygalacturonase-like protein
					156	LOC_Os01g54630	Os01g0750400			leucine-rich repeat family protein
					157	LOC_Os03g22020	Os03g0339400	Os03g0339400	AK065305	peroxidase 52 precursor
					158	LOC_Os07g34850	Os07g0532800			aspartic proteinase nepenthesin-2 precursor
					159	LOC_Os07g39750	Os07g0586200	Os07g0586200	AK060131	alpha-L-fucosidase 2 precursor
					160	LOC_Os08g40990	Os08g0521200	Os08g0521200	AK121158	receptor-like protein kinase 1
					161	LOC_Os11g47670		Os11g0703000	AK108011	pathogenesis-related protein 5 precursor
					162	LOC_Os03g06000	Os03g0155300			alpha-expansin 17 precursor
					163	LOC_Os06g12310	Os06g0228200	Os06g0228200	AK112022	aquaporin NIP4.1
					164	LOC_Os11g05860	Os11g0157200	Os11g0157200	AK070326	VAMP protein SEC22
					165	LOC_Os07g47990	Os07g0676900	Os07g0676900	AK072862	peroxidase 2 precursor
					166	LOC_Os12g44030	Os12g0637200	Os12g0637200	AK241534	purple acid phosphatase precursor
					167	LOC_Os06g20150	Os06g0306300	Os06g0306300	AK241369	peroxidase 1 precursor
					168	LOC_Os01g08330	Os01g0178600			aspartic proteinase nepenthesin-1 precursor, X-hyb=LOC_Os07g34250
					169	LOC_Os10g40700	Os10g0555600	Os10g0555600	AK101728	beta-expansin 1a precursor
					170	LOC_Os02g14170	Os02g0236800	Os02g0236800	AK099886	peroxidase precursor
					171	LOC_Os01g72290	Os01g0952000	Os01g0952000	AK099691	germin-like protein subfamily 2 member 4 precursor
					172	LOC_Os04g29680	Os04g0366000			OsWAK38 - OsWAK receptor-like protein kinase
					173	LOC_Os11g10290	Os11g0208800	Os11g0208800	AK102893	S-domain receptor-like protein kinase
					174	LOC_Os12g08920	Os12g0191500	Os12g0191500	AK061040	peroxidase 43 precursor
					175	AK242518		Os09g0341001	AK242518	NAE, X-hyb=LOC_Os11g40410
					176	LOC_Os04g59150	Os04g0688100		AK060789	peroxidase 12 precursor
					177	AK064111		Os02g0772100	AK064111	NAE
					178	LOC_Os05g17604	Os05g0261700	Os05g0261700	AK066626	SHR5-receptor-like kinase
					179	LOC_Os07g44070	Os07g0634600	Os07g0634600	AK065122	carboxylic ester hydrolase
					180	LOC_Os01g14660	Os01g0249100			alpha-expansin 4 precursor
					181	LOC_Os10g40090	Os10g0548600	Os10g0548600	AK070187	beta-expansin 1a precursor
					182	LOC_Os04g24220	Os04g0307500	Os04g0307500	AK067041	OsWAK32 - OsWAK receptor-like protein kinase
					183	LOC_Os01g66850	Os01g0892600	Os01g0892600	AK104609	carboxylic ester hydrolase
					184	LOC_Os03g44880	Os03g0651800			rhicadhesin receptor precursor, X-hyb=LOC_Os01g72290
					185	LOC_Os07g49110	Os07g0691200	Os07g0691200	AK060763	D-alanine-D-alanine ligase
					186	AK241030		Os04g0127001	AK241030	NAE
					187	LOC_Os01g42520	Os01g0611000	Os01g0611000	AK072500	expressed protein
					188	LOC_Os10g40710	Os10g0555700	Os10g0555700	AK061068	beta-expansin 1a precursor
					189	LOC_Os03g25330	Os03g0368900		AK099751	peroxidase 66 precursor
					190	LOC_Os01g63280	Os01g0852100	Os01g0852100	AK240986	receptor protein kinase TMK1 precursor
					191	LOC_Os06g40890	Os06g0611500	Os06g0611500	AK072708	exopolygalacturonase precursor
					192	LOC_Os03g18370	Os03g0294800	Os03g0294800	AK066380	ATP binding protein
					193	LOC_Os01g50170	Os01g0696800	Os01g0696800	AK061435	aspartic proteinase nepenthesin-1 precursor
					194	LOC_Os10g25380	Os10g0393600			esterase precursor
					195	LOC_Os03g58980	Os03g0804500	Os03g0804500	AK062698	germin-like protein subfamily T member 2 precursor
					196	LOC_Os02g49600	Os02g0728500	Os02g0728500	AK073972	BRASSINOSTEROID INSENSITIVE 1-associated receptor kinase 1 precursor
					197	LOC_Os03g20260	Os03g0317900			aspartic proteinase nepenthesin-1 precursor, X-hyb=LOC_Os03g20270
					198	LOC_Os01g66840	Os01g0892500	Os01g0892500	AK243057	carboxylic ester hydrolase
					199	AK062877			AK062877	NAE
					200	LOC_Os01g13120	Os01g0232000			aquaporin TIP4.1
					201	LOC_Os01g44970	Os01g0636500	Os01g0636500	AK073853	polygalacturonase precursor
					202	LOC_Os01g36240	Os01g0543100	Os01g0543100	AK105363	peroxidase 72 precursor
					203	LOC_Os07g49100	Os07g0691100	Os07g0691100	AK071728	pectinesterase-1 precursor
					204	LOC_Os07g27580	Os07g0460100			stem 28 kDa glycoprotein precursor
					205	LOC_Os10g36924	Os10g0513200			aquaporin NIP5.1
					206	LOC_Os10g37770	Os10g0522000	Os10g0522000	AK240845	methyltransferase family protein
					207	LOC_Os02g40010	Os02g0613900	Os02g0613900	AK070784	adenine phosphoribosyltransferase 2
					208	LOC_Os08g06170	Os08g0158200	Os08g0158200	AK069480	reticuline oxidase precursor
					209	LOC_Os10g10130	Os10g0180800		AK099018	OsWAK112d - OsWAK receptor-like protein kinase
					210	LOC_Os04g33990	Os04g0416700	Os04g0416700	AK068271	VAMP protein SEC22
		Mild water-deficit
			biological process
				cell growth
					1	LOC_Os10g40700	Os10g0555600	Os10g0555600	AK101728	beta-expansin 1a precursor
					2	LOC_Os05g39990	Os05g0477600	Os05g0477600	AK100179	alpha-expansin 1 precursor
					3	LOC_Os03g06000	Os03g0155300			alpha-expansin 17 precursor
					4	LOC_Os01g14650	Os01g0248900	Os01g0248900	AK111100	alpha-expansin 15 precursor
					5	LOC_Os09g27580	Os09g0448200	Os09g0448200	AK066194	potassium transporter 17
					6	AK241110		Os01g0608000	AK241110	NAE
					7	LOC_Os04g15840	Os04g0228400	Os04g0228400	AK069548	alpha-expansin 1 precursor
					8	LOC_Os01g60770	Os01g0823100	Os01g0823100	AK070463	alpha-expansin 10 precursor
					9	LOC_Os06g45940	Os06g0671000	Os06g0671000	AK111663	potassium transporter 13
					10	LOC_Os10g40720	Os10g0555900	Os10g0555900	AK100959	beta-expansin 1a precursor
					11	LOC_Os10g40730	Os10g0556100	Os10g0556100	AK101806	beta-expansin 1a precursor
					12	LOC_Os02g14840	Os02g0245800	Os02g0245800	AK100808	potassium channel KAT1
					13	AK240972		Os02g0594166	AK240972	NAE
			cellular component
				Cell wall
					1	LOC_Os06g32990	Os06g0521500	Os06g0521500	AK072761	lignin forming anionic peroxidase precursor
					2	LOC_Os12g16540	Os12g0266200	Os12g0266200	AK066290	OsWAK124 - OsWAK receptor-like protein (OsWAK-RLP)
					3	LOC_Os07g48050	Os07g0677500			peroxidase precursor
					4	LOC_Os01g54630	Os01g0750400			leucine-rich repeat family protein
					5	LOC_Os10g40700	Os10g0555600	Os10g0555600	AK101728	beta-expansin 1a precursor
					6	LOC_Os09g29560	Os09g0471550	Os09g0471550	AK241661	OsWAK83 - OsWAK pseudogene, X-hyb=LOC_Os09g29540
					7	LOC_Os04g45000	Os04g0532400			short-chain dehydrogenase/reductase SDR
					8	LOC_Os06g48000	Os06g0695200			peroxidase 16 precursor
					9	LOC_Os12g36810	Os12g0554800	Os12g0554800	AK105676	polygalacturonase
					10	LOC_Os09g26360	Os09g0433700	Os09g0433700	AK072369	pectinesterase-3 precursor
					11	LOC_Os05g39990	Os05g0477600	Os05g0477600	AK100179	alpha-expansin 1 precursor
					12	LOC_Os01g36240	Os01g0543100	Os01g0543100	AK105363	peroxidase 72 precursor
					13	LOC_Os08g36520	Os08g0468900			aspartic proteinase nepenthesin-1 precursor
					14	LOC_Os11g36160	Os11g0569600	Os11g0569600	AK111589	receptor-like protein kinase precursor
					15	LOC_Os08g02110	Os08g0113000	Os08g0113000	AK069503	peroxidase 47 precursor
					16	LOC_Os12g16520	Os12g0265900			wall-associated kinase-like 1
					17	LOC_Os03g06000	Os03g0155300			alpha-expansin 17 precursor
					18	AK064503		Os06g0676300	AK064503	NAE
					19	LOC_Os08g36500	Os08g0468700			nitrate reductase 1
					20	LOC_Os07g29750	Os07g0480800	Os07g0480800	AK243098	xyloglucan endotransglucosylase/hydrolase protein 32 precursor
					21	LOC_Os12g39360	Os12g0583300			aspartic proteinase nepenthesin-1 precursor
					22	LOC_Os09g29520	Os09g0471400	Os09g0471400	AK060211	OsWAK81 - OsWAK receptor-like cytoplasmic kinase (OsWAK-RLCK)
					23	LOC_Os08g40990	Os08g0521200	Os08g0521200	AK121158	receptor-like protein kinase 1
					24	LOC_Os03g36560	Os03g0563600	Os03g0563600	AK122030	peroxidase 27 precursor
					25	LOC_Os02g40010	Os02g0613900	Os02g0613900	AK070784	adenine phosphoribosyltransferase 2
					26	LOC_Os04g15840	Os04g0228400	Os04g0228400	AK069548	alpha-expansin 1 precursor
					27	LOC_Os05g31170	Os05g0375700			chloroplast nucleoid DNA binding protein, X-hyb=LOC_Os12g39360
					28	LOC_Os01g60770	Os01g0823100	Os01g0823100	AK070463	alpha-expansin 10 precursor
					29	LOC_Os10g40720	Os10g0555900	Os10g0555900	AK100959	beta-expansin 1a precursor
					30	LOC_Os06g35520	Os06g0547400	Os06g0547400	AK121950	peroxidase 52 precursor
					31	LOC_Os09g29540	Os09g0471500	Os09g0471500	AK111541	OsWAK82 - OsWAK receptor-like cytoplasmic kinase (OsWAK-RLCK)
					32	LOC_Os08g10310	Os08g0203400	Os08g0203400	AK068816	SHR5-receptor-like kinase
					33	LOC_Os10g40730	Os10g0556100	Os10g0556100	AK101806	beta-expansin 1a precursor
					34	LOC_Os02g44108	Os02g0658800	Os02g0658800	AK059638	beta-expansin 4 precursor
					35	LOC_Os06g20150	Os06g0306300	Os06g0306300	AK241369	peroxidase 1 precursor
					36	LOC_Os02g14160	Os02g0236600	Os02g0236600	AK243299	peroxidase 52 precursor
					37	LOC_Os10g10130	Os10g0180800		AK099018	OsWAK112d - OsWAK receptor-like protein kinase
					38	LOC_Os02g40130				leucine-rich-like protein
		both water-deficits
			biological function
				cell growth
					1	LOC_Os10g40700	Os10g0555600	Os10g0555600	AK101728	beta-expansin 1a precursor
					2	LOC_Os05g39990	Os05g0477600	Os05g0477600	AK100179	alpha-expansin 1 precursor
					3	LOC_Os03g06000	Os03g0155300			alpha-expansin 17 precursor
					4	LOC_Os09g27580	Os09g0448200	Os09g0448200	AK066194	potassium transporter 17
					5	AK241110		Os01g0608000	AK241110	NAE
					6	LOC_Os04g15840	Os04g0228400	Os04g0228400	AK069548	alpha-expansin 1 precursor
					7	LOC_Os01g60770	Os01g0823100	Os01g0823100	AK070463	alpha-expansin 10 precursor
					8	LOC_Os06g45940	Os06g0671000	Os06g0671000	AK111663	potassium transporter 13
					9	LOC_Os10g40720	Os10g0555900	Os10g0555900	AK100959	beta-expansin 1a precursor
					10	LOC_Os10g40730	Os10g0556100	Os10g0556100	AK101806	beta-expansin 1a precursor
					11	LOC_Os02g14840	Os02g0245800	Os02g0245800	AK100808	potassium channel KAT1
					12	AK240972		Os02g0594166	AK240972	NAE
			Molecular function
				heme binding
					1	LOC_Os07g48050	Os07g0677500			peroxidase precursor
					2	LOC_Os08g43390	Os08g0547300	Os08g0547300	AK072163	cytochrome P450 78A3
					3	LOC_Os01g36240	Os01g0543100	Os01g0543100	AK105363	peroxidase 72 precursor
					4	LOC_Os08g02110	Os08g0113000	Os08g0113000	AK069503	peroxidase 47 precursor
					5	LOC_Os04g27020	Os04g0339000			cytochrome P450 71D10
					6	LOC_Os06g45960	Os06g0671300	Os06g0671300	AK108697	cytochrome P450 CYP99A1
					7	LOC_Os08g36500	Os08g0468700			nitrate reductase 1
					8	LOC_Os03g36560	Os03g0563600	Os03g0563600	AK122030	peroxidase 27 precursor
					9	LOC_Os09g27500	Os09g0447300	Os09g0447300	AK243435	cytochrome P450 76C1
					10	LOC_Os06g20150	Os06g0306300	Os06g0306300	AK241369	peroxidase 1 precursor
					11	LOC_Os02g14160	Os02g0236600	Os02g0236600	AK243299	peroxidase 52 precursor
					12	LOC_Os06g35520	Os06g0547400	Os06g0547400	AK121950	peroxidase 52 precursor
			cellular component
				cell wall
					1	LOC_Os12g16540	Os12g0266200	Os12g0266200	AK066290	OsWAK124 - OsWAK receptor-like protein (OsWAK-RLP)
					2	LOC_Os07g48050	Os07g0677500			peroxidase precursor
					3	LOC_Os01g54630	Os01g0750400			leucine-rich repeat family protein
					4	LOC_Os10g40700	Os10g0555600	Os10g0555600	AK101728	beta-expansin 1a precursor
					5	LOC_Os08g40990	Os08g0521200	Os08g0521200	AK121158	receptor-like protein kinase 1
					6	LOC_Os04g45000	Os04g0532400			short-chain dehydrogenase/reductase SDR
					7	LOC_Os09g26360	Os09g0433700	Os09g0433700	AK072369	pectinesterase-3 precursor
					8	LOC_Os05g39990	Os05g0477600	Os05g0477600	AK100179	alpha-expansin 1 precursor
					9	LOC_Os01g36240	Os01g0543100	Os01g0543100	AK105363	peroxidase 72 precursor
					10	LOC_Os08g36520	Os08g0468900			aspartic proteinase nepenthesin-1 precursor
					11	LOC_Os11g36160	Os11g0569600	Os11g0569600	AK111589	receptor-like protein kinase precursor
					12	LOC_Os08g02110	Os08g0113000	Os08g0113000	AK069503	peroxidase 47 precursor
					13	LOC_Os12g16520	Os12g0265900			wall-associated kinase-like 1
					14	AK064503		Os06g0676300	AK064503	NAE
					15	LOC_Os08g36500	Os08g0468700			nitrate reductase 1
					16	LOC_Os07g29750	Os07g0480800	Os07g0480800	AK243098	xyloglucan endotransglucosylase/hydrolase protein 32 precursor
					17	LOC_Os03g06000	Os03g0155300			alpha-expansin 17 precursor
					18	LOC_Os09g29520	Os09g0471400	Os09g0471400	AK060211	OsWAK81 - OsWAK receptor-like cytoplasmic kinase (OsWAK-RLCK)
					19	LOC_Os03g36560	Os03g0563600	Os03g0563600	AK122030	peroxidase 27 precursor
					20	LOC_Os02g40010	Os02g0613900	Os02g0613900	AK070784	adenine phosphoribosyltransferase 2
					21	LOC_Os05g31170	Os05g0375700			chloroplast nucleoid DNA binding protein, X-hyb=LOC_Os12g39360
					22	LOC_Os01g60770	Os01g0823100	Os01g0823100	AK070463	alpha-expansin 10 precursor
					23	LOC_Os10g40720	Os10g0555900	Os10g0555900	AK100959	beta-expansin 1a precursor
					24	LOC_Os09g29540	Os09g0471500	Os09g0471500	AK111541	OsWAK82 - OsWAK receptor-like cytoplasmic kinase (OsWAK-RLCK)
					25	LOC_Os08g10310	Os08g0203400	Os08g0203400	AK068816	SHR5-receptor-like kinase
					26	LOC_Os10g40730	Os10g0556100	Os10g0556100	AK101806	beta-expansin 1a precursor
					27	LOC_Os02g44108	Os02g0658800	Os02g0658800	AK059638	beta-expansin 4 precursor
					28	LOC_Os06g20150	Os06g0306300	Os06g0306300	AK241369	peroxidase 1 precursor
					29	LOC_Os02g14160	Os02g0236600	Os02g0236600	AK243299	peroxidase 52 precursor
					30	LOC_Os10g10130	Os10g0180800		AK099018	OsWAK112d - OsWAK receptor-like protein kinase
					31	LOC_Os06g35520	Os06g0547400	Os06g0547400	AK121950	peroxidase 52 precursor
