# Supplementary material for: Transcriptional profiling of the leaves of near-isogenic rice lines with contrasting drought tolerance at the reproductive stage in response to water deficit
Source: BMC Genomics. 2015 Dec 29;16:1110. doi: 10.1186/s12864-015-2335-1 (PMC4696290; doi:10.1186/s12864-015-2335-1)
Supplement: Additional file 4: — GO analysis of up-regulated differentially expressed common genes in the leaves of the rice genotypes including the two pairs of NILs and their drought-susceptible parent in response to different WD treatments. This figure shows a colorful model of the PAGE analysis generated using agriGO, a web-based gene ontology tool of gene-expression data under the different WD treatments (0.2 and 0.5 FTSW) used in this study. In the figure, the information includes the following: GO term, ontology (including three GO categories: biological process (P), molecular function (F) and cellular component (C)), the number of annotated genes for each GO term, the GO description, a simple colorful model in which the red color system indicates up-regulation and the blue color indicates down-regulation, and different statistical parameters such as z-scores, means and adjusted P values (FDR) in the different rice genotypes. (XLSX 1517 kb) [file 12864_2015_2335_MOESM4_ESM.xlsx]

## Sheet: Additional file 4
Additional file 4. GO analysis of up-regulated differentially expressed common genes in the leaves of the rice genotypes including the two pairs of NILs and their drought-susceptible parent in response to different WD treatments
	A)severe water-deficit
	B)Mild water-deficit
	C) Both water-deficits
		5e-10
		5e-09
		5e-08
		5e-07
		5e-06
		5e-05
		0.0005
		0.005
		0.05
