# Supplementary material for: Transcriptional profiling of the leaves of near-isogenic rice lines with contrasting drought tolerance at the reproductive stage in response to water deficit
Source: BMC Genomics. 2015 Dec 29;16:1110. doi: 10.1186/s12864-015-2335-1 (PMC4696290; doi:10.1186/s12864-015-2335-1)
Supplement: Additional file 5: — GO analysis of the down-regulated differentially expressed common genes in the leaves of the rice genotypes, including the two pairs of NILs and their drought-susceptible parent in response to different WD treatments. This figure shows a colorful model of the PAGE analysis of gene-expression data under the different WD treatments applied in this study. The information includes the following: GO term, ontology (including 3 GO categories: biological process (P), molecular function (F) and cellular component (C)), the number of annotated genes for each GO term, the GO description, a simple colorful model in which the red color system indicates up-regulation and the blue color indicates down-regulation, and different statistical parameters, such as z-scores, means and adjusted P values (FDR) in the different rice genotypes. (XLSX 1665 kb) [file 12864_2015_2335_MOESM5_ESM.xlsx]

## Sheet: Additional file 5
Additional file 5. GO analysis of the down-regulated differentially expressed common genes in the leaves of the rice genotypes including the two pairs of NILs and their drought-susceptible parent in response to different WD treatments
	1)severe water-deficit
	2-Mild water-deficit
	3-both water-deficits
			5e-10
			5e-09
			5e-08
			5e-07
			5e-06
			5e-05
			0.0005
			0.005
			0.05
