# Supplementary material for: Transcriptional profiling of the leaves of near-isogenic rice lines with contrasting drought tolerance at the reproductive stage in response to water deficit
Source: BMC Genomics. 2015 Dec 29;16:1110. doi: 10.1186/s12864-015-2335-1 (PMC4696290; doi:10.1186/s12864-015-2335-1)
Supplement: Additional file 6: — All GO classifications as well as the significant GO terms of up- and down-regulated differentially expressed specific genes in IR77298-14-1-2-B-10 in different water-deficit treatments. C: Cellular Components, F: Molecular Functions, P: Biological Process (XLSX 51 kb) [file 12864_2015_2335_MOESM6_ESM.xlsx]

## Sheet: Additional file 6
Additional file 6. All GO classifications as well as the significant GO terms of up- and down-regulated differentially expressed specific genes in IR77298-14-1-2-B-10 in different water-deficit treatments
GO_acc	ontology	description	number	Rice genotypes
				IR64		IR77298-14-1-2-B-10		IR77298-14-1-2-B-13
				Z-Score	pvalue	Z-Score	pvalue	Z-Score	pvalue
			Up-regulated DESGs: Severe water stress (0.2 FTSW)
GO:0016020	C	membrane	67	-2.1	0.035	-0.42	0.68	-0.1	0.92
GO:0043231	C	intracellular membrane-bounded organelle	84	2.3	0.024	-1.9	0.064	2.5	0.012
GO:0043232	C	intracellular non-membrane-bounded organelle	33	-0.92	0.36	0.78	0.44	0.8	0.42
GO:0044424	C	intracellular part	104	0.99	0.32	-0.9	0.37	2.2	0.031
GO:0044425	C	membrane part	12	0.008	0.99	-1.5	0.14	1.2	0.23
GO:0044422	C	organelle part	18	1.9	0.055	-0.3	0.76	1.7	0.089
GO:0043229	C	intracellular organelle	102	1	0.31	-1	0.31	2.1	0.032
GO:0005622	C	intracellular	115	1.6	0.12	-1.2	0.23	2.6	0.01
GO:0043227	C	membrane-bounded organelle	84	2.3	0.024	-1.9	0.064	2.5	0.012
GO:0009579	C	thylakoid	12	0.92	0.36	-1.6	0.1	0.47	0.64
GO:0044446	C	intracellular organelle part	18	1.9	0.055	-0.3	0.76	1.7	0.089
GO:0044444	C	cytoplasmic part	64	1.6	0.11	-1.7	0.099	2	0.044
GO:0005634	C	nucleus	29	1.1	0.25	-0.84	0.4	1.2	0.25
GO:0005739	C	mitochondrion	34	0.87	0.38	-0.69	0.49	1.2	0.25
GO:0030312	C	external encapsulating structure	11	-0.46	0.65	-0.27	0.79	0.09	0.93
GO:0044464	C	cell part	151	-0.0051	1	-1	0.31	1.7	0.088
GO:0005623	C	cell	151	-0.0051	1	-1	0.31	1.7	0.088
GO:0043228	C	non-membrane-bounded organelle	33	-0.92	0.36	0.78	0.44	0.8	0.42
GO:0003675	C	protein	13	-0.35	0.73	2	0.046	2.2	0.027
GO:0009536	C	plastid	19	0.97	0.33	-1.7	0.088	1.4	0.17
GO:0005618	C	cell wall	10	-0.67	0.51	-0.042	0.97	-0.2	0.84
GO:0043226	C	organelle	102	1	0.31	-1	0.31	2.1	0.032
GO:0005694	C	chromosome	22	-1.2	0.24	1.1	0.26	-0.46	0.64
GO:0005886	C	plasma membrane	34	-2.8	0.005	-0.39	0.7	-0.66	0.51
GO:0032991	C	macromolecular complex	14	1.6	0.11	-1.3	0.19	1.9	0.059
GO:0005737	C	cytoplasm	72	1.7	0.081	-1.4	0.15	2	0.046
GO:0060089	F	molecular transducer activity	14	0.24	0.81	-1.7	0.095	1.1	0.27
GO:0000166	F	nucleotide binding	54	-0.25	0.8	-1.8	0.069	1.1	0.26
GO:0016740	F	transferase activity	66	-0.37	0.71	0.9	0.37	1	0.32
GO:0016746	F	transferase activity, transferring acyl groups	10	-1.2	0.23	1.4	0.15	-1.7	0.082
GO:0004713	F	protein tyrosine kinase activity	14	-0.26	0.79	-0.68	0.5	-0.61	0.54
GO:0016818	F	hydrolase activity, acting on acid anhydrides, in phosphorus-containing anhydrides	16	0.62	0.54	0.42	0.67	1.3	0.21
GO:0016817	F	hydrolase activity, acting on acid anhydrides	17	0.86	0.39	0.26	0.79	1.5	0.13
GO:0005488	F	binding	162	1.2	0.24	-1.9	0.054	1.9	0.06
GO:0003676	F	nucleic acid binding	57	2.1	0.039	-0.3	0.76	2.4	0.015
GO:0003677	F	DNA binding	38	0.67	0.5	0.91	0.36	1.7	0.098
GO:0017076	F	purine nucleotide binding	43	-0.98	0.33	-1	0.32	0.17	0.87
GO:0005524	F	ATP binding	37	-1.4	0.16	-0.87	0.39	0.097	0.92
GO:0016787	F	hydrolase activity	44	1.4	0.15	-0.061	0.95	1.8	0.077
GO:0016301	F	kinase activity	31	-0.42	0.67	0.47	0.64	0.47	0.64
GO:0016788	F	hydrolase activity, acting on ester bonds	10	0.98	0.33	-0.43	0.66	1.6	0.12
GO:0003824	F	catalytic activity	126	0.76	0.45	-0.32	0.75	1.8	0.067
GO:0016773	F	phosphotransferase activity, alcohol group as acceptor	25	-0.54	0.59	-0.6	0.55	0.73	0.47
GO:0016772	F	transferase activity, transferring phosphorus-containing groups	35	0.24	0.81	0.21	0.83	0.58	0.56
GO:0016462	F	pyrophosphatase activity	15	1	0.31	0.19	0.85	1.5	0.14
GO:0032555	F	purine ribonucleotide binding	39	-1.1	0.28	-0.86	0.39	0.2	0.85
GO:0032553	F	ribonucleotide binding	39	-1.1	0.28	-0.86	0.39	0.2	0.85
GO:0008233	F	peptidase activity	13	0.38	0.71	0.32	0.75	-0.73	0.47
GO:0016491	F	oxidoreductase activity	20	1.2	0.25	-1.2	0.24	0.92	0.36
GO:0043169	F	cation binding	43	0.19	0.85	0.5	0.62	-0.54	0.59
GO:0008270	F	zinc ion binding	20	-0.52	0.6	1.1	0.26	-0.27	0.79
GO:0043167	F	ion binding	44	0.28	0.78	0.38	0.7	-0.4	0.69
GO:0005509	F	calcium ion binding	10	-0.43	0.67	0.28	0.78	-0.98	0.33
GO:0016747	F	transferase activity, transferring acyl groups other than amino-acyl groups	10	-1.2	0.23	1.4	0.15	-1.7	0.082
GO:0005215	F	transporter activity	21	-0.38	0.7	-0.26	0.79	2	0.044
GO:0048037	F	cofactor binding	10	1.1	0.25	-0.77	0.44	1.4	0.18
GO:0046872	F	metal ion binding	42	0.11	0.91	0.62	0.53	-0.5	0.62
GO:0030554	F	adenyl nucleotide binding	41	-1.3	0.2	-1	0.31	0.076	0.94
GO:0003723	F	RNA binding	12	2.3	0.019	-1.7	0.084	1.3	0.18
GO:0005515	F	protein binding	46	-1.6	0.1	-1.7	0.09	-0.38	0.7
GO:0004871	F	signal transducer activity	14	0.24	0.81	-1.7	0.095	1.1	0.27
GO:0001883	F	purine nucleoside binding	41	-1.3	0.2	-1	0.31	0.076	0.94
GO:0001882	F	nucleoside binding	41	-1.3	0.2	-1	0.31	0.076	0.94
GO:0022857	F	transmembrane transporter activity	10	-0.56	0.58	0.97	0.33	1.8	0.077
GO:0030528	F	transcription regulator activity	23	-0.81	0.42	-0.042	0.97	1.8	0.069
GO:0004674	F	protein serine/threonine kinase activity	16	-0.22	0.82	-1.3	0.2	-0.017	0.99
GO:0004672	F	protein kinase activity	23	-0.83	0.41	-0.43	0.66	0.37	0.71
GO:0032559	F	adenyl ribonucleotide binding	37	-1.4	0.16	-0.87	0.39	0.097	0.92
GO:0017111	F	nucleoside-triphosphatase activity	14	1.1	0.29	-0.3	0.77	1.3	0.2
GO:0046914	F	transition metal ion binding	28	0.013	0.99	0.86	0.39	-0.36	0.72
GO:0003700	F	transcription factor activity	20	-1.2	0.22	0.34	0.74	1.3	0.19
GO:0070011	F	peptidase activity, acting on L-amino acid peptides	13	0.38	0.71	0.32	0.75	-0.73	0.47
GO:0080090	P	regulation of primary metabolic process	18	-0.069	0.94	-1.2	0.22	0.17	0.86
GO:0019222	P	regulation of metabolic process	18	-0.069	0.94	-1.2	0.22	0.17	0.86
GO:0044281	P	small molecule metabolic process	18	1.9	0.051	-0.57	0.57	2.1	0.037
GO:0033036	P	macromolecule localization	10	-0.47	0.64	-1.8	0.071	-0.75	0.45
GO:0060255	P	regulation of macromolecule metabolic process	18	-0.069	0.94	-1.2	0.22	0.17	0.86
GO:0009607	P	response to biotic stimulus	11	-0.2	0.84	0.0033	1	0.56	0.58
GO:0019538	P	protein metabolic process	41	0.27	0.79	-1	0.32	-0.58	0.56
GO:0007165	P	signal transduction	18	-0.26	0.79	-0.59	0.56	-0.12	0.9
GO:0006807	P	nitrogen compound metabolic process	49	1.4	0.16	0.35	0.73	1.9	0.054
GO:0050789	P	regulation of biological process	35	-0.42	0.68	-1.2	0.24	0.12	0.91
GO:0044267	P	cellular protein metabolic process	27	-0.79	0.43	-1	0.32	-0.71	0.48
GO:0044260	P	cellular macromolecule metabolic process	67	-0.032	0.97	0.29	0.78	0.61	0.54
GO:0016043	P	cellular component organization	12	1.9	0.059	-1.1	0.27	0.76	0.45
GO:0065007	P	biological regulation	37	-0.79	0.43	-1.1	0.28	-0.047	0.96
GO:0016265	P	death	11	-2.9	0.0037	-0.07	0.94	0.07	0.94
GO:0006629	P	lipid metabolic process	14	-0.37	0.71	0.56	0.58	0.0025	1
GO:0006139	P	nucleobase, nucleoside, nucleotide and nucleic acid metabolic process	48	1.3	0.19	0.47	0.64	1.9	0.061
GO:0006810	P	transport	26	0.21	0.83	-1.6	0.12	0.35	0.73
GO:0009889	P	regulation of biosynthetic process	18	-0.069	0.94	-1.2	0.22	0.17	0.86
GO:0050794	P	regulation of cellular process	35	-0.42	0.68	-1.2	0.24	0.12	0.91
GO:0043412	P	macromolecule modification	23	-0.75	0.45	-0.89	0.37	-0.78	0.43
GO:0008152	P	metabolic process	119	1.3	0.2	-0.88	0.38	1.8	0.077
GO:0051234	P	establishment of localization	26	0.21	0.83	-1.6	0.12	0.35	0.73
GO:0016070	P	RNA metabolic process	15	-0.15	0.88	-1.5	0.13	1.4	0.17
GO:0050896	P	response to stimulus	53	-1.3	0.2	-0.72	0.47	1	0.31
GO:0006950	P	response to stress	35	-0.56	0.58	-1	0.31	0.74	0.46
GO:0010556	P	regulation of macromolecule biosynthetic process	18	-0.069	0.94	-1.2	0.22	0.17	0.86
GO:0006350	P	transcription	31	-0.15	0.88	-0.19	0.85	1.2	0.22
GO:0006351	P	transcription, DNA-dependent	12	-0.22	0.83	-1.1	0.26	1.5	0.12
GO:0006519	P	cellular amino acid and derivative metabolic process	11	1.6	0.12	-0.59	0.55	2	0.043
GO:0032774	P	RNA biosynthetic process	12	-0.22	0.83	-1.1	0.26	1.5	0.12
GO:0016310	P	phosphorylation	17	-0.025	0.98	-1.1	0.27	-0.13	0.89
GO:0044249	P	cellular biosynthetic process	44	0.84	0.4	-0.76	0.45	1.6	0.1
GO:0023052	P	signaling	20	-0.69	0.49	-0.7	0.48	0.33	0.74
GO:0034645	P	cellular macromolecule biosynthetic process	39	0.51	0.61	-0.55	0.58	1.6	0.1
GO:0009719	P	response to endogenous stimulus	17	-1	0.3	0.016	0.99	-0.16	0.87
GO:0006508	P	proteolysis	11	-0.33	0.74	-0.014	0.99	-1.9	0.057
GO:0032502	P	developmental process	13	-0.4	0.69	-0.44	0.66	-2	0.046
GO:0032501	P	multicellular organismal process	12	-0.65	0.52	-0.26	0.79	-2.3	0.024
GO:0044238	P	primary metabolic process	102	1.2	0.23	-0.6	0.55	1.6	0.12
GO:0043687	P	post-translational protein modification	18	-1.4	0.18	-0.92	0.36	-1.3	0.19
GO:0009987	P	cellular process	123	1.1	0.29	-1.2	0.21	1.9	0.059
GO:0023046	P	signaling process	19	-0.84	0.4	-0.54	0.59	0.13	0.9
GO:0051252	P	regulation of RNA metabolic process	11	-0.44	0.66	-1.1	0.26	1.3	0.18
GO:0043170	P	macromolecule metabolic process	78	0.35	0.73	0.095	0.92	0.67	0.5
GO:0031326	P	regulation of cellular biosynthetic process	18	-0.069	0.94	-1.2	0.22	0.17	0.86
GO:0031323	P	regulation of cellular metabolic process	18	-0.069	0.94	-1.2	0.22	0.17	0.86
GO:0045449	P	regulation of transcription	18	-0.069	0.94	-1.2	0.22	0.17	0.86
GO:0008219	P	cell death	11	-2.9	0.0037	-0.07	0.94	0.07	0.94
GO:0007275	P	multicellular organismal development	12	-0.65	0.52	-0.26	0.79	-2.3	0.024
GO:0006355	P	regulation of transcription, DNA-dependent	11	-0.44	0.66	-1.1	0.26	1.3	0.18
GO:0010467	P	gene expression	37	-0.068	0.95	-0.66	0.51	1.4	0.17
GO:0010468	P	regulation of gene expression	18	-0.069	0.94	-1.2	0.22	0.17	0.86
GO:0006468	P	protein amino acid phosphorylation	15	-0.5	0.62	-0.85	0.39	-0.58	0.56
GO:0019219	P	regulation of nucleobase, nucleoside, nucleotide and nucleic acid metabolic process	18	-0.069	0.94	-1.2	0.22	0.17	0.86
GO:0019748	P	secondary metabolic process	11	1.6	0.1	-0.34	0.73	0.98	0.33
GO:0006464	P	protein modification process	22	-0.9	0.37	-0.73	0.46	-0.9	0.37
GO:0023060	P	signal transmission	19	-0.84	0.4	-0.54	0.59	0.13	0.9
GO:0009058	P	biosynthetic process	61	1.5	0.14	-0.83	0.41	1.9	0.058
GO:0009059	P	macromolecule biosynthetic process	39	0.51	0.61	-0.55	0.58	1.6	0.1
GO:0051171	P	regulation of nitrogen compound metabolic process	18	-0.069	0.94	-1.2	0.22	0.17	0.86
GO:0051179	P	localization	26	0.21	0.83	-1.6	0.12	0.35	0.73
GO:0009628	P	response to abiotic stimulus	15	-0.35	0.72	-0.51	0.61	0.11	0.91
GO:0044237	P	cellular metabolic process	93	1.5	0.13	-0.76	0.45	1.9	0.061
GO:0006796	P	phosphate metabolic process	19	0.1	0.92	-1	0.3	0.18	0.86
GO:0006793	P	phosphorus metabolic process	19	0.1	0.92	-1	0.3	0.18	0.86
			Up-regulated DESGs: Mild water stress (0.5 FTSW)
GO:0005783	C	endoplasmic reticulum	13	-0.16	0.87	-0.83	0.41	1.3	0.19
GO:0016021	C	integral to membrane	10	0.5	0.61	-1.8	0.065	1.4	0.15
GO:0016020	C	membrane	77	-0.4	0.69	-1.2	0.22	2.8	0.0044
GO:0043234	C	protein complex	11	0.26	0.8	-0.31	0.76	0.82	0.41
GO:0043231	C	intracellular membrane-bounded organelle	111	1.3	0.19	-2.5	0.013	1.2	0.25
GO:0044424	C	intracellular part	136	1.3	0.19	-2.3	0.023	1.2	0.25
GO:0044425	C	membrane part	12	-0.11	0.91	-1.6	0.12	1.4	0.18
GO:0044422	C	organelle part	17	-0.86	0.39	-0.22	0.83	0.81	0.42
GO:0043232	C	intracellular non-membrane-bounded organelle	33	0.54	0.59	0.4	0.69	0.066	0.95
GO:0043229	C	intracellular organelle	127	1.5	0.12	-2.3	0.021	0.81	0.42
GO:0005622	C	intracellular	147	1.2	0.21	-2	0.041	1.4	0.15
GO:0043227	C	membrane-bounded organelle	111	1.3	0.19	-2.5	0.013	1.2	0.25
GO:0009579	C	thylakoid	11	0.74	0.46	-1.8	0.073	-1.1	0.29
GO:0044446	C	intracellular organelle part	17	-0.86	0.39	-0.22	0.83	0.81	0.42
GO:0044444	C	cytoplasmic part	63	0.35	0.73	-1.9	0.058	-0.022	0.98
GO:0031224	C	intrinsic to membrane	11	-0.068	0.95	-1.6	0.11	1.1	0.28
GO:0005634	C	nucleus	61	1.5	0.13	-1.2	0.21	1.4	0.15
GO:0005739	C	mitochondrion	21	0.76	0.45	-1.6	0.11	0.58	0.56
GO:0030312	C	external encapsulating structure	16	0.78	0.44	-0.058	0.95	1.5	0.13
GO:0032991	C	macromolecular complex	13	0.26	0.79	0.65	0.52	0.48	0.63
GO:0044464	C	cell part	195	1.1	0.29	-1.9	0.057	2.3	0.019
GO:0005623	C	cell	196	1	0.3	-1.9	0.053	2.4	0.017
GO:0043228	C	non-membrane-bounded organelle	33	0.54	0.59	0.4	0.69	0.066	0.95
GO:0003675	C	protein	13	0.11	0.91	1.6	0.12	0.61	0.54
GO:0009536	C	plastid	18	0.24	0.81	-0.92	0.36	-1.8	0.073
GO:0005618	C	cell wall	15	0.67	0.5	0.14	0.89	1.5	0.13
GO:0043226	C	organelle	127	1.5	0.12	-2.3	0.021	0.81	0.42
GO:0005694	C	chromosome	23	0.0063	0.99	0.72	0.47	-0.56	0.57
GO:0005886	C	plasma membrane	36	-0.68	0.49	-0.38	0.71	2	0.045
GO:0005737	C	cytoplasm	76	0.011	0.99	-2.3	0.022	0.63	0.53
GO:0060089	F	molecular transducer activity	16	0.45	0.65	-0.19	0.85	0.94	0.35
GO:0000166	F	nucleotide binding	58	-0.29	0.77	-0.4	0.69	1.4	0.16
GO:0016740	F	transferase activity	87	0.26	0.8	0.97	0.33	0.18	0.85
GO:0016741	F	transferase activity, transferring one-carbon groups	13	0.16	0.88	2.7	0.0069	-1.7	0.093
GO:0004713	F	protein tyrosine kinase activity	16	-0.12	0.91	-0.36	0.72	1.6	0.12
GO:0046872	F	metal ion binding	59	-1.4	0.16	0.72	0.47	1	0.31
GO:0016818	F	hydrolase activity, acting on acid anhydrides, in phosphorus-containing anhydrides	20	-0.19	0.85	0.71	0.48	1.4	0.15
GO:0016817	F	hydrolase activity, acting on acid anhydrides	21	-0.22	0.83	0.67	0.51	1.6	0.1
GO:0008270	F	zinc ion binding	35	0.3	0.76	-0.42	0.68	0.92	0.36
GO:0005488	F	binding	227	0.22	0.83	-0.94	0.35	2.9	0.0042
GO:0003676	F	nucleic acid binding	99	1.2	0.24	-0.52	0.61	1.9	0.057
GO:0003677	F	DNA binding	78	1.6	0.11	-0.48	0.63	1.9	0.062
GO:0008168	F	methyltransferase activity	13	0.16	0.88	2.7	0.0069	-1.7	0.093
GO:0017076	F	purine nucleotide binding	41	-0.63	0.53	-0.24	0.81	1.5	0.12
GO:0005524	F	ATP binding	35	-0.4	0.69	-1.1	0.29	1.6	0.11
GO:0016787	F	hydrolase activity	68	-1.3	0.19	-0.15	0.88	1.9	0.055
GO:0016301	F	kinase activity	39	0.38	0.7	0.23	0.82	1.5	0.13
GO:0043169	F	cation binding	61	-1.3	0.19	0.53	0.59	1.1	0.27
GO:0016788	F	hydrolase activity, acting on ester bonds	15	0.6	0.55	2.4	0.018	0.8	0.42
GO:0003824	F	catalytic activity	177	-0.69	0.49	0.2	0.84	1.6	0.11
GO:0016779	F	nucleotidyltransferase activity	11	-0.48	0.63	0.36	0.72	-0.77	0.44
GO:0022892	F	substrate-specific transporter activity	11	0.033	0.97	-0.32	0.75	0.94	0.35
GO:0016773	F	phosphotransferase activity, alcohol group as acceptor	28	0.021	0.98	-1.2	0.23	2	0.051
GO:0016772	F	transferase activity, transferring phosphorus-containing groups	49	0.14	0.89	0.42	0.68	0.96	0.34
GO:0032555	F	purine ribonucleotide binding	37	-0.41	0.68	-0.28	0.78	1.6	0.11
GO:0032553	F	ribonucleotide binding	37	-0.41	0.68	-0.28	0.78	1.6	0.11
GO:0008233	F	peptidase activity	19	-0.16	0.88	-0.39	0.7	0.31	0.76
GO:0016491	F	oxidoreductase activity	28	-0.96	0.33	1.1	0.26	1.1	0.28
GO:0043167	F	ion binding	61	-1.3	0.19	0.53	0.59	1.1	0.27
GO:0005506	F	iron ion binding	10	-0.97	0.33	-0.16	0.88	1.1	0.29
GO:0005215	F	transporter activity	22	0.14	0.89	-1.5	0.14	1.7	0.08
GO:0048037	F	cofactor binding	11	-0.38	0.71	-0.94	0.35	1.5	0.14
GO:0030554	F	adenyl nucleotide binding	38	-0.73	0.46	-1.1	0.29	1.4	0.17
GO:0003723	F	RNA binding	17	-0.27	0.79	-0.45	0.65	-0.51	0.61
GO:0005515	F	protein binding	65	0.051	0.96	0.66	0.51	0.92	0.36
GO:0004175	F	endopeptidase activity	16	-0.32	0.75	-0.21	0.83	0.21	0.83
GO:0016887	F	ATPase activity	10	0.061	0.95	-0.94	0.35	1.5	0.12
GO:0004872	F	receptor activity	13	0.43	0.67	-0.12	0.91	0.84	0.4
GO:0004871	F	signal transducer activity	16	0.45	0.65	-0.19	0.85	0.94	0.35
GO:0001883	F	purine nucleoside binding	38	-0.73	0.46	-1.1	0.29	1.4	0.17
GO:0001882	F	nucleoside binding	38	-0.73	0.46	-1.1	0.29	1.4	0.17
GO:0030528	F	transcription regulator activity	49	2.3	0.023	-0.027	0.98	2.1	0.036
GO:0004674	F	protein serine/threonine kinase activity	18	-0.48	0.63	-0.39	0.69	1.8	0.066
GO:0004672	F	protein kinase activity	27	-0.01	0.99	-1.1	0.28	1.9	0.052
GO:0032559	F	adenyl ribonucleotide binding	35	-0.4	0.69	-1.1	0.29	1.6	0.11
GO:0017111	F	nucleoside-triphosphatase activity	19	-0.0017	1	0.81	0.42	1.3	0.2
GO:0009055	F	electron carrier activity	10	0.11	0.92	-1.2	0.25	0.67	0.5
GO:0046914	F	transition metal ion binding	50	-0.69	0.49	-0.021	0.98	1.4	0.18
GO:0003700	F	transcription factor activity	46	1.8	0.068	-0.46	0.65	2.5	0.014
GO:0022857	F	transmembrane transporter activity	12	0.46	0.65	-0.6	0.55	1.2	0.21
GO:0070011	F	peptidase activity, acting on L-amino acid peptides	19	-0.16	0.88	-0.39	0.7	0.31	0.76
GO:0016462	F	pyrophosphatase activity	20	-0.19	0.85	0.71	0.48	1.4	0.15
GO:0080090	P	regulation of primary metabolic process	27	2.1	0.034	-0.28	0.78	2	0.05
GO:0019222	P	regulation of metabolic process	30	2	0.042	-0.7	0.49	2.1	0.034
GO:0007165	P	signal transduction	36	1.3	0.18	-0.76	0.45	2.4	0.018
GO:0060255	P	regulation of macromolecule metabolic process	29	2	0.042	-0.58	0.57	2.1	0.035
GO:0009607	P	response to biotic stimulus	18	-1.5	0.12	-1.3	0.18	0.46	0.65
GO:0009605	P	response to external stimulus	17	0.27	0.79	-0.82	0.42	0.26	0.8
GO:0019538	P	protein metabolic process	68	-0.35	0.72	-0.35	0.72	1	0.31
GO:0006807	P	nitrogen compound metabolic process	91	0.99	0.32	-0.4	0.69	0.58	0.56
GO:0050789	P	regulation of biological process	60	2.3	0.023	-1	0.32	3.1	0.0019
GO:0044267	P	cellular protein metabolic process	41	-0.54	0.59	0.15	0.88	0.95	0.34
GO:0044260	P	cellular macromolecule metabolic process	114	0.97	0.33	0.46	0.65	1.1	0.29
GO:0016043	P	cellular component organization	15	-0.42	0.67	2.3	0.02	0.065	0.95
GO:0065007	P	biological regulation	66	1.8	0.074	-1.4	0.17	3	0.0031
GO:0044281	P	small molecule metabolic process	26	-0.65	0.51	-0.16	0.87	-0.68	0.5
GO:0006812	P	cation transport	10	-1.5	0.15	-1	0.3	0.13	0.9
GO:0006811	P	ion transport	10	-1.5	0.15	-1	0.3	0.13	0.9
GO:0006810	P	transport	31	-0.46	0.65	-0.74	0.46	0.84	0.4
GO:0009889	P	regulation of biosynthetic process	27	2.1	0.034	-0.28	0.78	2	0.05
GO:0050794	P	regulation of cellular process	57	2.2	0.027	-0.87	0.38	2.9	0.0035
GO:0043412	P	macromolecule modification	34	-0.62	0.54	-0.99	0.32	-0.54	0.59
GO:0008152	P	metabolic process	195	1.2	0.21	-0.96	0.34	2	0.046
GO:0051234	P	establishment of localization	31	-0.46	0.65	-0.74	0.46	0.84	0.4
GO:0016070	P	RNA metabolic process	20	0.49	0.63	0.59	0.56	0.073	0.94
GO:0050896	P	response to stimulus	95	1.7	0.091	-1.2	0.22	2	0.041
GO:0006950	P	response to stress	63	1.5	0.14	-1.3	0.18	0.61	0.54
GO:0015074	P	DNA integration	13	-0.056	0.96	0.34	0.73	-1.2	0.24
GO:0010556	P	regulation of macromolecule biosynthetic process	27	2.1	0.034	-0.28	0.78	2	0.05
GO:0006350	P	transcription	53	2	0.045	0.28	0.78	2.6	0.0083
GO:0006351	P	transcription, DNA-dependent	19	0.98	0.33	0.36	0.72	1.8	0.071
GO:0006519	P	cellular amino acid and derivative metabolic process	19	-0.48	0.63	0.087	0.93	-0.13	0.9
GO:0032774	P	RNA biosynthetic process	19	0.98	0.33	0.36	0.72	1.8	0.071
GO:0016310	P	phosphorylation	21	-0.15	0.88	-0.94	0.35	1.8	0.077
GO:0044249	P	cellular biosynthetic process	72	1.2	0.22	0.87	0.38	1.9	0.057
GO:0023052	P	signaling	37	1.3	0.19	-0.89	0.37	2.4	0.015
GO:0034645	P	cellular macromolecule biosynthetic process	64	1.7	0.082	1.2	0.24	2.2	0.025
GO:0009719	P	response to endogenous stimulus	35	1.7	0.094	-1	0.32	3	0.0027
GO:0006139	P	nucleobase, nucleoside, nucleotide and nucleic acid metabolic process	86	1.3	0.18	-0.16	0.87	1.2	0.23
GO:0006508	P	proteolysis	21	0.089	0.93	0.8	0.42	0.045	0.96
GO:0032502	P	developmental process	16	0.0043	1	-0.13	0.9	2	0.047
GO:0032501	P	multicellular organismal process	14	0.31	0.75	0.07	0.94	2	0.046
GO:0044238	P	primary metabolic process	174	0.88	0.38	-0.66	0.51	2	0.051
GO:0043687	P	post-translational protein modification	23	0.13	0.89	-1.1	0.28	1.7	0.083
GO:0009987	P	cellular process	193	0.79	0.43	-0.98	0.33	2.3	0.02
GO:0023046	P	signaling process	36	1.3	0.18	-0.76	0.45	2.4	0.018
GO:0051252	P	regulation of RNA metabolic process	17	0.92	0.36	-0.46	0.65	2	0.051
GO:0043170	P	macromolecule metabolic process	135	0.88	0.38	-0.32	0.75	1.4	0.15
GO:0031326	P	regulation of cellular biosynthetic process	27	2.1	0.034	-0.28	0.78	2	0.05
GO:0031323	P	regulation of cellular metabolic process	28	2.1	0.035	-0.4	0.69	2	0.049
GO:0045449	P	regulation of transcription	27	2.1	0.034	-0.28	0.78	2	0.05
GO:0007275	P	multicellular organismal development	14	0.31	0.75	0.07	0.94	2	0.046
GO:0006355	P	regulation of transcription, DNA-dependent	17	0.92	0.36	-0.46	0.65	2	0.051
GO:0006796	P	phosphate metabolic process	24	-0.22	0.83	-1.2	0.24	1.9	0.057
GO:0010467	P	gene expression	58	1.6	0.11	0.88	0.38	1.9	0.055
GO:0010468	P	regulation of gene expression	29	2	0.042	-0.58	0.57	2.1	0.035
GO:0006468	P	protein amino acid phosphorylation	19	-0.17	0.87	-0.8	0.43	1.6	0.12
GO:0019219	P	regulation of nucleobase, nucleoside, nucleotide and nucleic acid metabolic process	27	2.1	0.034	-0.28	0.78	2	0.05
GO:0019748	P	secondary metabolic process	15	0.17	0.86	1.3	0.21	0.96	0.34
GO:0006464	P	protein modification process	33	-0.26	0.79	-1.2	0.23	0.77	0.44
GO:0023060	P	signal transmission	36	1.3	0.18	-0.76	0.45	2.4	0.018
GO:0009058	P	biosynthetic process	95	0.94	0.35	0.69	0.49	2.5	0.011
GO:0009059	P	macromolecule biosynthetic process	64	1.7	0.082	1.2	0.24	2.2	0.025
GO:0051171	P	regulation of nitrogen compound metabolic process	27	2.1	0.034	-0.28	0.78	2	0.05
GO:0009056	P	catabolic process	15	-0.64	0.52	1	0.29	-0.093	0.93
GO:0051179	P	localization	31	-0.46	0.65	-0.74	0.46	0.84	0.4
GO:0009628	P	response to abiotic stimulus	33	0.84	0.4	0.13	0.9	1.3	0.2
GO:0005975	P	carbohydrate metabolic process	14	0.77	0.44	0.34	0.74	1	0.29
GO:0044237	P	cellular metabolic process	149	0.83	0.41	-0.018	0.99	1.6	0.11
GO:0006793	P	phosphorus metabolic process	24	-0.22	0.83	-1.2	0.24	1.9	0.057
GO:0006259	P	DNA metabolic process	23	-0.057	0.95	-0.2	0.84	-1.3	0.2
			Down-regulated DESGs: Severe water stress (0.2 FTSW)
GO:0016020	C	membrane	49	-0.48	0.63	-1.3	0.21	-0.59	0.56
GO:0043231	C	intracellular membrane-bounded organelle	57	-0.22	0.83	-0.33	0.74	-0.6	0.55
GO:0043232	C	intracellular non-membrane-bounded organelle	21	-1.3	0.18	1.4	0.15	-0.57	0.57
GO:0044424	C	intracellular part	73	-1.3	0.18	0.19	0.85	-1.1	0.28
GO:0044425	C	membrane part	10	0.016	0.99	0.38	0.7	-2.2	0.029
GO:0043229	C	intracellular organelle	70	-1.1	0.25	0.22	0.82	-1	0.32
GO:0005622	C	intracellular	75	-1.4	0.16	0.076	0.94	-1	0.3
GO:0043227	C	membrane-bounded organelle	57	-0.22	0.83	-0.33	0.74	-0.6	0.55
GO:0044444	C	cytoplasmic part	46	-0.88	0.38	0.42	0.68	0.24	0.81
GO:0005634	C	nucleus	22	0.029	0.98	-1.4	0.17	-0.85	0.4
GO:0005739	C	mitochondrion	21	0.59	0.55	0.24	0.81	0.35	0.73
GO:0030312	C	external encapsulating structure	15	0.77	0.44	-0.12	0.9	1.8	0.076
GO:0044464	C	cell part	105	-1.1	0.27	-0.39	0.69	-0.68	0.49
GO:0005623	C	cell	105	-1.1	0.27	-0.39	0.69	-0.68	0.49
GO:0043228	C	non-membrane-bounded organelle	21	-1.3	0.18	1.4	0.15	-0.57	0.57
GO:0009536	C	plastid	13	-0.6	0.55	1.6	0.11	-0.95	0.34
GO:0005618	C	cell wall	15	0.77	0.44	-0.12	0.9	1.8	0.076
GO:0043226	C	organelle	70	-1.1	0.25	0.22	0.82	-1	0.32
GO:0005694	C	chromosome	13	-0.44	0.66	1.3	0.2	-1.5	0.14
GO:0005886	C	plasma membrane	24	-0.38	0.7	-2.2	0.027	-0.94	0.35
GO:0032991	C	macromolecular complex	12	-1.4	0.15	0.94	0.35	-0.26	0.79
GO:0005737	C	cytoplasm	52	-1.1	0.28	0.13	0.9	-0.041	0.97
GO:0060089	F	molecular transducer activity	11	-0.15	0.88	-0.0044	1	-0.12	0.9
GO:0000166	F	nucleotide binding	29	0.14	0.89	-1.3	0.2	-0.55	0.59
GO:0016740	F	transferase activity	48	-0.96	0.34	0.75	0.45	-1.2	0.22
GO:0004713	F	protein tyrosine kinase activity	14	-0.52	0.6	0.21	0.84	-1.2	0.23
GO:0046872	F	metal ion binding	25	0.41	0.68	-1.2	0.22	0.13	0.9
GO:0008270	F	zinc ion binding	10	1.1	0.26	0.1	0.92	-0.77	0.44
GO:0005488	F	binding	102	0.2	0.85	-1.2	0.21	-0.045	0.96
GO:0003676	F	nucleic acid binding	32	1.8	0.07	0.52	0.6	0.79	0.43
GO:0003677	F	DNA binding	23	1.3	0.2	0.19	0.85	0.69	0.49
GO:0017076	F	purine nucleotide binding	25	-0.16	0.87	-0.95	0.34	-0.87	0.38
GO:0005524	F	ATP binding	21	-0.57	0.57	-0.66	0.51	-1.6	0.1
GO:0016787	F	hydrolase activity	26	0.12	0.9	-0.53	0.59	0.14	0.89
GO:0016301	F	kinase activity	25	-0.92	0.36	0.42	0.67	-0.74	0.46
GO:0003824	F	catalytic activity	87	-1	0.3	-0.11	0.91	-0.68	0.5
GO:0016773	F	phosphotransferase activity, alcohol group as acceptor	22	-1	0.3	1	0.31	-1.1	0.29
GO:0016772	F	transferase activity, transferring phosphorus-containing groups	28	-0.74	0.46	0.39	0.7	-0.36	0.72
GO:0032559	F	adenyl ribonucleotide binding	21	-0.57	0.57	-0.66	0.51	-1.6	0.1
GO:0032555	F	purine ribonucleotide binding	23	-0.48	0.63	-0.77	0.44	-1.2	0.21
GO:0032553	F	ribonucleotide binding	23	-0.48	0.63	-0.77	0.44	-1.2	0.21
GO:0016491	F	oxidoreductase activity	17	-0.59	0.55	-1.2	0.23	0.0026	1
GO:0043169	F	cation binding	25	0.41	0.68	-1.2	0.22	0.13	0.9
GO:0043167	F	ion binding	25	0.41	0.68	-1.2	0.22	0.13	0.9
GO:0005215	F	transporter activity	10	-0.22	0.82	-1	0.32	-0.97	0.33
GO:0030554	F	adenyl nucleotide binding	23	-0.23	0.82	-0.84	0.4	-1.2	0.22
GO:0005515	F	protein binding	36	-0.19	0.85	-1.1	0.28	-1.4	0.16
GO:0030246	F	carbohydrate binding	11	-0.54	0.59	0.29	0.77	-0.43	0.67
GO:0004871	F	signal transducer activity	11	-0.15	0.88	-0.0044	1	-0.12	0.9
GO:0001883	F	purine nucleoside binding	23	-0.23	0.82	-0.84	0.4	-1.2	0.22
GO:0001882	F	nucleoside binding	23	-0.23	0.82	-0.84	0.4	-1.2	0.22
GO:0030528	F	transcription regulator activity	16	-0.19	0.85	0.51	0.61	-0.9	0.37
GO:0004674	F	protein serine/threonine kinase activity	14	-0.33	0.74	0.29	0.77	-1.4	0.17
GO:0004672	F	protein kinase activity	19	-0.6	0.55	0.67	0.5	-1.2	0.24
GO:0009055	F	electron carrier activity	11	-0.36	0.72	0.5	0.62	-0.31	0.76
GO:0046914	F	transition metal ion binding	21	0.76	0.45	-1.3	0.21	-0.32	0.75
GO:0003700	F	transcription factor activity	14	0.058	0.95	0.29	0.77	-0.79	0.43
GO:0080090	P	regulation of primary metabolic process	11	-0.27	0.79	0.43	0.66	-1.7	0.092
GO:0019222	P	regulation of metabolic process	11	-0.27	0.79	0.43	0.66	-1.7	0.092
GO:0044281	P	small molecule metabolic process	17	1	0.29	-1.5	0.13	2.2	0.025
GO:0060255	P	regulation of macromolecule metabolic process	11	-0.27	0.79	0.43	0.66	-1.7	0.092
GO:0009607	P	response to biotic stimulus	11	-0.5	0.62	-0.3	0.76	-0.89	0.37
GO:0019538	P	protein metabolic process	41	-1.8	0.077	1	0.31	-0.82	0.41
GO:0006807	P	nitrogen compound metabolic process	26	-0.37	0.71	0.76	0.45	-1.2	0.22
GO:0050789	P	regulation of biological process	27	-0.066	0.95	0.22	0.83	-1.8	0.067
GO:0044267	P	cellular protein metabolic process	32	-1.7	0.091	0.92	0.36	-1.2	0.22
GO:0044260	P	cellular macromolecule metabolic process	50	-1.5	0.14	0.88	0.38	-1.7	0.095
GO:0065007	P	biological regulation	29	0.0085	0.99	0.13	0.9	-1.8	0.073
GO:0006139	P	nucleobase, nucleoside, nucleotide and nucleic acid metabolic process	23	-0.28	0.78	0.52	0.6	-1.2	0.23
GO:0006810	P	transport	12	-0.3	0.77	-0.87	0.39	-0.43	0.67
GO:0009889	P	regulation of biosynthetic process	10	-0.11	0.91	0.21	0.83	-1.4	0.15
GO:0050794	P	regulation of cellular process	25	0.039	0.97	-0.06	0.95	-1.7	0.085
GO:0006950	P	response to stress	33	-0.096	0.92	-1.2	0.25	0.22	0.83
GO:0008152	P	metabolic process	86	-1.1	0.26	0.14	0.89	-0.61	0.54
GO:0051234	P	establishment of localization	12	-0.3	0.77	-0.87	0.39	-0.43	0.67
GO:0050896	P	response to stimulus	44	0.21	0.83	-0.95	0.34	0.36	0.72
GO:0043412	P	macromolecule modification	22	-0.52	0.61	0.28	0.78	-1.2	0.24
GO:0010556	P	regulation of macromolecule biosynthetic process	10	-0.11	0.91	0.21	0.83	-1.4	0.15
GO:0006519	P	cellular amino acid and derivative metabolic process	14	1.3	0.21	-1.9	0.063	2.6	0.0091
GO:0016310	P	phosphorylation	15	-0.58	0.56	0.0032	1	-1.2	0.23
GO:0044249	P	cellular biosynthetic process	31	-0.86	0.39	1.1	0.27	-0.97	0.33
GO:0023052	P	signaling	18	0.09	0.93	-0.17	0.87	-0.84	0.4
GO:0007165	P	signal transduction	15	0.58	0.56	-0.38	0.71	-0.58	0.56
GO:0034645	P	cellular macromolecule biosynthetic process	27	-0.8	0.42	1	0.31	-0.84	0.4
GO:0009719	P	response to endogenous stimulus	20	-0.26	0.79	0.019	0.99	0.088	0.93
GO:0032502	P	developmental process	10	0.73	0.46	0.53	0.6	-0.95	0.34
GO:0009628	P	response to abiotic stimulus	15	0.22	0.83	0.45	0.66	1.5	0.15
GO:0043687	P	post-translational protein modification	16	-0.79	0.43	0.54	0.59	-1.5	0.13
GO:0009987	P	cellular process	86	-0.36	0.72	-0.9	0.37	-0.28	0.78
GO:0023046	P	signaling process	15	0.58	0.56	-0.38	0.71	-0.58	0.56
GO:0043170	P	macromolecule metabolic process	57	-1.6	0.11	1.1	0.27	-1.3	0.2
GO:0031326	P	regulation of cellular biosynthetic process	10	-0.11	0.91	0.21	0.83	-1.4	0.15
GO:0031323	P	regulation of cellular metabolic process	10	-0.11	0.91	0.21	0.83	-1.4	0.15
GO:0045449	P	regulation of transcription	10	-0.11	0.91	0.21	0.83	-1.4	0.15
GO:0010467	P	gene expression	21	-1.2	0.23	0.88	0.38	-1.2	0.23
GO:0006350	P	transcription	15	-0.26	0.79	0.61	0.54	-1.5	0.14
GO:0010468	P	regulation of gene expression	10	-0.11	0.91	0.21	0.83	-1.4	0.15
GO:0006468	P	protein amino acid phosphorylation	14	-0.52	0.6	0.21	0.84	-1.2	0.23
GO:0019219	P	regulation of nucleobase, nucleoside, nucleotide and nucleic acid metabolic process	10	-0.11	0.91	0.21	0.83	-1.4	0.15
GO:0019748	P	secondary metabolic process	10	0.71	0.48	-2.8	0.0055	2	0.045
GO:0006464	P	protein modification process	22	-0.52	0.61	0.28	0.78	-1.2	0.24
GO:0023060	P	signal transmission	15	0.58	0.56	-0.38	0.71	-0.58	0.56
GO:0009058	P	biosynthetic process	43	-0.77	0.44	-0.26	0.8	-0.22	0.82
GO:0009059	P	macromolecule biosynthetic process	27	-0.8	0.42	1	0.31	-0.84	0.4
GO:0051171	P	regulation of nitrogen compound metabolic process	10	-0.11	0.91	0.21	0.83	-1.4	0.15
GO:0051179	P	localization	12	-0.3	0.77	-0.87	0.39	-0.43	0.67
GO:0044238	P	primary metabolic process	78	-1.1	0.29	0.32	0.75	-0.34	0.74
GO:0044237	P	cellular metabolic process	68	-0.84	0.4	0.0084	0.99	-0.41	0.68
GO:0006796	P	phosphate metabolic process	15	-0.58	0.56	0.0032	1	-1.2	0.23
GO:0006793	P	phosphorus metabolic process	15	-0.58	0.56	0.0032	1	-1.2	0.23
			Down-regulated DESGs: Severe water stress (0.5 FTSW)
GO:0031974	C	membrane-enclosed lumen	10	0.29	0.77	-0.68	0.5	0.76	0.45
GO:0030529	C	ribonucleoprotein complex	22	-0.87	0.39	2.3	0.021	-3.3	0.001
GO:0005783	C	endoplasmic reticulum	18	-0.49	0.63	-0.11	0.91	-1.5	0.14
GO:0031981	C	nuclear lumen	10	0.29	0.77	-0.68	0.5	0.76	0.45
GO:0016020	C	membrane	115	-0.9	0.37	0.93	0.35	-1.5	0.12
GO:0005576	C	extracellular region	10	-0.27	0.79	-0.17	0.86	1	0.29
GO:0043231	C	intracellular membrane-bounded organelle	137	-1.1	0.28	-0.099	0.92	-1.3	0.19
GO:0043234	C	protein complex	21	-0.64	0.52	1.1	0.27	0.049	0.96
GO:0043232	C	intracellular non-membrane-bounded organelle	71	0.86	0.39	0.58	0.56	-1.3	0.2
GO:0043233	C	organelle lumen	10	0.29	0.77	-0.68	0.5	0.76	0.45
GO:0005829	C	cytosol	19	-1.2	0.23	1.2	0.25	-3	0.0032
GO:0044428	C	nuclear part	12	0.48	0.63	-0.39	0.7	0.48	0.63
GO:0044424	C	intracellular part	188	-0.74	0.46	1	0.29	-2	0.041
GO:0044422	C	organelle part	36	0.47	0.64	-0.19	0.85	0.13	0.9
GO:0043229	C	intracellular organelle	180	-0.64	0.52	0.67	0.5	-2.2	0.031
GO:0005622	C	intracellular	196	-0.52	0.61	1.2	0.23	-2.1	0.034
GO:0043227	C	membrane-bounded organelle	138	-1.1	0.29	-0.051	0.96	-1.3	0.19
GO:0005856	C	cytoskeleton	12	-0.53	0.6	-0.038	0.97	1.2	0.24
GO:0044425	C	membrane part	14	-0.86	0.39	0.57	0.57	-1.5	0.12
GO:0005840	C	ribosome	21	-1	0.31	2.4	0.016	-3.2	0.0012
GO:0044446	C	intracellular organelle part	36	0.47	0.64	-0.19	0.85	0.13	0.9
GO:0044444	C	cytoplasmic part	110	-1.5	0.13	2.6	0.0099	-3.6	0.00029
GO:0043226	C	organelle	180	-0.64	0.52	0.67	0.5	-2.2	0.031
GO:0005634	C	nucleus	55	-0.38	0.7	-1.9	0.053	0.93	0.35
GO:0005739	C	mitochondrion	57	-0.61	0.54	1.5	0.14	-1.2	0.23
GO:0030312	C	external encapsulating structure	34	0.32	0.75	0.069	0.94	0.36	0.72
GO:0032991	C	macromolecular complex	49	-0.74	0.46	1.6	0.12	-2.4	0.016
GO:0044464	C	cell part	267	-0.48	0.63	1.1	0.29	-1.9	0.062
GO:0005623	C	cell	267	-0.48	0.63	1.1	0.29	-1.9	0.062
GO:0043228	C	non-membrane-bounded organelle	71	0.86	0.39	0.58	0.56	-1.3	0.2
GO:0003675	C	protein	20	1.5	0.13	0.15	0.88	0.15	0.88
GO:0009536	C	plastid	20	-0.73	0.47	1.5	0.12	-1.6	0.12
GO:0005618	C	cell wall	34	0.32	0.75	0.069	0.94	0.36	0.72
GO:0005694	C	chromosome	35	2	0.045	-0.4	0.69	-0.35	0.72
GO:0005886	C	plasma membrane	64	-0.67	0.5	0.47	0.64	-1.2	0.24
GO:0005737	C	cytoplasm	127	-1.1	0.29	2.1	0.037	-3.1	0.0022
GO:0070013	C	intracellular organelle lumen	10	0.29	0.77	-0.68	0.5	0.76	0.45
GO:0060089	F	molecular transducer activity	33	0.31	0.76	0.42	0.68	-0.14	0.89
GO:0000166	F	nucleotide binding	90	-0.92	0.36	1.1	0.28	-0.98	0.33
GO:0016740	F	transferase activity	122	-1.7	0.083	0.27	0.79	-1.7	0.092
GO:0004713	F	protein tyrosine kinase activity	37	-1.9	0.055	0.5	0.62	-1.5	0.13
GO:0046872	F	metal ion binding	55	-0.53	0.59	-0.47	0.64	0.042	0.97
GO:0016818	F	hydrolase activity, acting on acid anhydrides, in phosphorus-containing anhydrides	28	-0.3	0.77	1.5	0.14	1.1	0.27
GO:0016817	F	hydrolase activity, acting on acid anhydrides	29	-0.18	0.85	1.4	0.15	1.1	0.25
GO:0016757	F	transferase activity, transferring glycosyl groups	15	-1	0.3	-2.2	0.026	-0.8	0.43
GO:0004553	F	hydrolase activity, hydrolyzing O-glycosyl compounds	17	0.45	0.65	-2.7	0.0074	-1.1	0.29
GO:0016758	F	transferase activity, transferring hexosyl groups	13	-1.4	0.17	-2.6	0.01	-0.69	0.49
GO:0034061	F	DNA polymerase activity	10	0.51	0.61	0.89	0.38	0.92	0.36
GO:0005488	F	binding	260	-0.88	0.38	1	0.31	-0.53	0.59
GO:0003676	F	nucleic acid binding	88	0.19	0.85	0.97	0.33	-0.2	0.84
GO:0003677	F	DNA binding	63	-0.38	0.71	-0.032	0.97	0.3	0.76
GO:0017076	F	purine nucleotide binding	72	-1.6	0.11	1	0.31	-0.43	0.67
GO:0005524	F	ATP binding	64	-1.8	0.067	0.61	0.54	-0.9	0.37
GO:0016787	F	hydrolase activity	92	0.35	0.72	-1.3	0.2	0.084	0.93
GO:0016301	F	kinase activity	75	-1.3	0.18	0.42	0.68	-1.4	0.17
GO:0020037	F	heme binding	11	2.5	0.011	-1.3	0.19	-0.9	0.37
GO:0043169	F	cation binding	58	-0.3	0.77	-0.78	0.44	-0.18	0.85
GO:0016788	F	hydrolase activity, acting on ester bonds	18	0.65	0.51	-0.46	0.65	0.049	0.96
GO:0003824	F	catalytic activity	240	-0.98	0.33	-0.078	0.94	-1.8	0.079
GO:0016779	F	nucleotidyltransferase activity	10	0.51	0.61	0.89	0.38	0.92	0.36
GO:0046906	F	tetrapyrrole binding	11	2.5	0.011	-1.3	0.19	-0.9	0.37
GO:0016773	F	phosphotransferase activity, alcohol group as acceptor	55	-1.8	0.066	1.4	0.16	-1.5	0.14
GO:0016772	F	transferase activity, transferring phosphorus-containing groups	85	-1.1	0.28	0.7	0.49	-0.98	0.33
GO:0032555	F	purine ribonucleotide binding	69	-2.1	0.036	0.79	0.43	-0.82	0.41
GO:0032553	F	ribonucleotide binding	69	-2.1	0.036	0.79	0.43	-0.82	0.41
GO:0016798	F	hydrolase activity, acting on glycosyl bonds	17	0.45	0.65	-2.7	0.0074	-1.1	0.29
GO:0008233	F	peptidase activity	19	1.1	0.27	-0.86	0.39	0.84	0.4
GO:0016491	F	oxidoreductase activity	35	2.1	0.039	-0.47	0.64	-0.83	0.41
GO:0008270	F	zinc ion binding	27	-2	0.048	0.042	0.97	-0.45	0.65
GO:0043167	F	ion binding	58	-0.3	0.77	-0.78	0.44	-0.18	0.85
GO:0005506	F	iron ion binding	11	2.5	0.011	-1.3	0.19	-0.9	0.37
GO:0005215	F	transporter activity	27	-0.42	0.67	1.3	0.18	-1.3	0.19
GO:0030554	F	adenyl nucleotide binding	67	-1.3	0.18	0.83	0.4	-0.5	0.62
GO:0004518	F	nuclease activity	11	0.78	0.43	0.068	0.95	0.15	0.88
GO:0003723	F	RNA binding	20	0.49	0.62	1.4	0.16	-0.17	0.87
GO:0005515	F	protein binding	102	-2.3	0.021	0.95	0.34	-1.3	0.18
GO:0004175	F	endopeptidase activity	14	0.74	0.46	-0.33	0.74	0.81	0.42
GO:0030246	F	carbohydrate binding	23	-1.3	0.18	2.2	0.03	-1.9	0.051
GO:0004872	F	receptor activity	29	0.74	0.46	0.43	0.66	0.08	0.94
GO:0004871	F	signal transducer activity	33	0.31	0.76	0.42	0.68	-0.14	0.89
GO:0001883	F	purine nucleoside binding	67	-1.3	0.18	0.83	0.4	-0.5	0.62
GO:0001882	F	nucleoside binding	67	-1.3	0.18	0.83	0.4	-0.5	0.62
GO:0016462	F	pyrophosphatase activity	28	-0.3	0.77	1.5	0.14	1.1	0.27
GO:0022857	F	transmembrane transporter activity	11	0.17	0.87	0.11	0.91	-0.12	0.9
GO:0030528	F	transcription regulator activity	39	-1.1	0.26	0.26	0.79	0.84	0.4
GO:0005198	F	structural molecule activity	22	-0.93	0.35	2.4	0.017	-2.9	0.0044
GO:0003735	F	structural constituent of ribosome	16	-0.7	0.48	1.9	0.059	-2.7	0.008
GO:0004674	F	protein serine/threonine kinase activity	37	-1.9	0.055	0.5	0.62	-1.5	0.13
GO:0070011	F	peptidase activity, acting on L-amino acid peptides	18	0.77	0.44	-0.95	0.34	1	0.32
GO:0004672	F	protein kinase activity	51	-1.8	0.076	1.1	0.28	-1.3	0.19
GO:0032559	F	adenyl ribonucleotide binding	64	-1.8	0.067	0.61	0.54	-0.9	0.37
GO:0017111	F	nucleoside-triphosphatase activity	24	-0.14	0.89	1.1	0.27	0.87	0.38
GO:0009055	F	electron carrier activity	13	3.8	0.00017	-0.9	0.37	0.19	0.85
GO:0046914	F	transition metal ion binding	42	-0.013	0.99	-0.27	0.79	-0.34	0.73
GO:0003700	F	transcription factor activity	36	-0.91	0.36	0.021	0.98	0.89	0.37
GO:0080090	P	regulation of primary metabolic process	25	-0.87	0.39	-0.31	0.76	1.6	0.11
GO:0019222	P	regulation of metabolic process	28	-0.71	0.48	0.13	0.9	1.2	0.24
GO:0044281	P	small molecule metabolic process	29	1.6	0.11	1.6	0.099	-0.87	0.38
GO:0000003	P	reproduction	17	-0.58	0.56	-0.77	0.44	-1.7	0.083
GO:0048869	P	cellular developmental process	12	-0.78	0.43	0.38	0.71	-1.1	0.28
GO:0006260	P	DNA replication	11	0.62	0.53	1.1	0.27	0.86	0.39
GO:0060255	P	regulation of macromolecule metabolic process	27	-0.67	0.51	0.0012	1	1.3	0.18
GO:0009607	P	response to biotic stimulus	39	-0.99	0.32	1	0.31	-2.2	0.028
GO:0009605	P	response to external stimulus	21	2.1	0.038	0.66	0.51	0.51	0.61
GO:0019538	P	protein metabolic process	95	-0.61	0.54	1.1	0.26	-2	0.051
GO:0007165	P	signal transduction	52	-0.83	0.41	0.47	0.64	0.095	0.92
GO:0022607	P	cellular component assembly	10	0.61	0.54	-1.1	0.28	-1.1	0.28
GO:0006807	P	nitrogen compound metabolic process	71	-0.49	0.63	1.4	0.16	0.065	0.95
GO:0050789	P	regulation of biological process	79	-1.1	0.28	0.58	0.56	-0.53	0.59
GO:0044267	P	cellular protein metabolic process	74	-0.92	0.36	1.8	0.071	-2.6	0.011
GO:0044260	P	cellular macromolecule metabolic process	132	-1.5	0.13	2.5	0.013	-1.4	0.16
GO:0016043	P	cellular component organization	29	-0.5	0.62	0.31	0.76	-1.5	0.14
GO:0065003	P	macromolecular complex assembly	10	0.61	0.54	-1.1	0.28	-1.1	0.28
GO:0065007	P	biological regulation	87	-1.2	0.25	0.5	0.62	-0.16	0.87
GO:0065008	P	regulation of biological quality	10	-0.55	0.58	0.97	0.33	-0.19	0.85
GO:0016265	P	death	10	0.78	0.44	-0.29	0.77	-1.2	0.21
GO:0006629	P	lipid metabolic process	11	-0.35	0.72	0.62	0.54	-1.4	0.15
GO:0006810	P	transport	24	-0.38	0.71	1.3	0.19	-0.57	0.57
GO:0009889	P	regulation of biosynthetic process	25	-0.87	0.39	-0.31	0.76	1.6	0.11
GO:0050794	P	regulation of cellular process	76	-1.2	0.22	0.39	0.7	-0.39	0.69
GO:0006950	P	response to stress	86	1.6	0.12	0.37	0.71	-0.65	0.52
GO:0008152	P	metabolic process	216	-0.58	0.56	1.5	0.14	-2	0.041
GO:0051234	P	establishment of localization	24	-0.38	0.71	1.3	0.19	-0.57	0.57
GO:0016070	P	RNA metabolic process	20	1.2	0.21	0.67	0.5	2.2	0.028
GO:0050896	P	response to stimulus	121	0.68	0.49	1.2	0.24	-0.43	0.67
GO:0043412	P	macromolecule modification	55	-0.97	0.33	0.92	0.36	-1.5	0.12
GO:0006355	P	regulation of transcription, DNA-dependent	13	0.34	0.74	-0.12	0.91	3.2	0.0014
GO:0010556	P	regulation of macromolecule biosynthetic process	25	-0.87	0.39	-0.31	0.76	1.6	0.11
GO:0006350	P	transcription	40	-1.2	0.25	0.36	0.72	0.57	0.57
GO:0006351	P	transcription, DNA-dependent	15	1	0.3	-0.055	0.96	2.7	0.007
GO:0006519	P	cellular amino acid and derivative metabolic process	22	1.6	0.12	1.1	0.28	-0.62	0.53
GO:0032774	P	RNA biosynthetic process	15	1	0.3	-0.055	0.96	2.7	0.007
GO:0016310	P	phosphorylation	43	-1.7	0.089	0.46	0.65	-1.4	0.16
GO:0030154	P	cell differentiation	12	-0.78	0.43	0.38	0.71	-1.1	0.28
GO:0044249	P	cellular biosynthetic process	80	-1.3	0.2	2.3	0.024	-0.75	0.45
GO:0023052	P	signaling	55	-0.73	0.46	0.3	0.77	-0.028	0.98
GO:0034645	P	cellular macromolecule biosynthetic process	74	-1.2	0.24	2.2	0.026	-0.57	0.57
GO:0009719	P	response to endogenous stimulus	48	-1.5	0.12	0.97	0.33	0.81	0.42
GO:0006139	P	nucleobase, nucleoside, nucleotide and nucleic acid metabolic process	63	-0.098	0.92	1.7	0.098	0.44	0.66
GO:0006508	P	proteolysis	19	0.92	0.36	-0.72	0.47	1.1	0.26
GO:0032502	P	developmental process	29	-1.5	0.13	0.13	0.89	-2	0.05
GO:0032501	P	multicellular organismal process	23	-1	0.31	-0.3	0.77	-2	0.047
GO:0009628	P	response to abiotic stimulus	28	1.2	0.23	1.5	0.13	-0.54	0.59
GO:0043687	P	post-translational protein modification	40	-2	0.044	0.65	0.51	-1.3	0.18
GO:0009987	P	cellular process	229	-1.4	0.17	0.66	0.51	-1.8	0.072
GO:0023046	P	signaling process	52	-0.83	0.41	0.47	0.64	0.095	0.92
GO:0051252	P	regulation of RNA metabolic process	13	0.34	0.74	-0.12	0.91	3.2	0.0014
GO:0043170	P	macromolecule metabolic process	152	-1	0.3	1.8	0.073	-1.1	0.27
GO:0043933	P	macromolecular complex subunit organization	10	0.61	0.54	-1.1	0.28	-1.1	0.28
GO:0031326	P	regulation of cellular biosynthetic process	25	-0.87	0.39	-0.31	0.76	1.6	0.11
GO:0031323	P	regulation of cellular metabolic process	26	-0.9	0.37	-0.17	0.86	1.4	0.15
GO:0045449	P	regulation of transcription	25	-0.87	0.39	-0.31	0.76	1.6	0.11
GO:0008219	P	cell death	10	0.78	0.44	-0.29	0.77	-1.2	0.21
GO:0007275	P	multicellular organismal development	19	-1.2	0.24	0.0042	1	-1.7	0.088
GO:0010467	P	gene expression	64	-1.2	0.24	2.3	0.021	-1.3	0.21
GO:0010468	P	regulation of gene expression	27	-0.67	0.51	0.0012	1	1.3	0.18
GO:0006468	P	protein amino acid phosphorylation	39	-1.9	0.062	0.53	0.6	-1.2	0.22
GO:0019219	P	regulation of nucleobase, nucleoside, nucleotide and nucleic acid metabolic process	25	-0.87	0.39	-0.31	0.76	1.6	0.11
GO:0019748	P	secondary metabolic process	17	1.8	0.078	0.031	0.98	-0.51	0.61
GO:0006464	P	protein modification process	52	-0.91	0.36	0.65	0.51	-1.4	0.16
GO:0023060	P	signal transmission	52	-0.83	0.41	0.47	0.64	0.095	0.92
GO:0022414	P	reproductive process	14	-0.35	0.73	-0.71	0.48	-1.7	0.082
GO:0009058	P	biosynthetic process	99	-0.69	0.49	2.5	0.014	-0.96	0.34
GO:0009059	P	macromolecule biosynthetic process	74	-1.2	0.24	2.2	0.026	-0.57	0.57
GO:0051171	P	regulation of nitrogen compound metabolic process	25	-0.87	0.39	-0.31	0.76	1.6	0.11
GO:0051179	P	localization	24	-0.38	0.71	1.3	0.19	-0.57	0.57
GO:0044238	P	primary metabolic process	193	-0.3	0.76	1.4	0.17	-1.9	0.051
GO:0005975	P	carbohydrate metabolic process	18	0.22	0.83	-2.6	0.01	-1.5	0.14
GO:0048856	P	anatomical structure development	10	-0.4	0.69	-0.49	0.62	-1.7	0.096
GO:0044237	P	cellular metabolic process	165	-0.72	0.47	2.9	0.0034	-1.8	0.077
GO:0006796	P	phosphate metabolic process	47	-1.8	0.08	0.78	0.43	-1.1	0.26
GO:0044085	P	cellular component biogenesis	12	0.43	0.66	-2.1	0.039	-0.92	0.36
GO:0006793	P	phosphorus metabolic process	47	-1.8	0.08	0.78	0.43	-1.1	0.26
GO:0006259	P	DNA metabolic process	14	0.42	0.67	1.5	0.13	0.62	0.53
GO:0006412	P	translation	21	-0.38	0.7	2.1	0.032	-2.7	0.0072
C: Cellular Components, F: Molecular Functions, P: Biological Process
