# Supplementary material for: Transcriptional profiling of the leaves of near-isogenic rice lines with contrasting drought tolerance at the reproductive stage in response to water deficit
Source: BMC Genomics. 2015 Dec 29;16:1110. doi: 10.1186/s12864-015-2335-1 (PMC4696290; doi:10.1186/s12864-015-2335-1)
Supplement: Additional file 7: — All GO classifications and the significant GO terms of up- and down-regulated differentially expressed specific genes in IR77298-5-6-B-18 in different water-deficit treatments. C: Cellular Components, F: Molecular Functions, P: Biological Process (XLSX 42 kb) [file 12864_2015_2335_MOESM7_ESM.xlsx]

## Sheet: Additional file 7
Additional file 7. All GO classifications and the significant GO terms of up- and down-regulated differentially expressed specific genes in IR77298-5-6-B-18 in different water-deficit treatments
GO_acc	ontology	description	number	Rice genotypes
				IR64		IR77298-5-6-B-11		IR77298-5-6-B-18
				Z-Score	pvalue	Z-Score	pvalue	Z-Score	pvalue
			Up-regulated DESGs: Severe water stress (0.2 FTSW)
GO:0016020	C	membrane	47	1.4	0.18	2.3	0.024	-1.7	0.096
GO:0043231	C	intracellular membrane-bounded organelle	69	1.7	0.096	3.1	0.0017	-2.4	0.018
GO:0044424	C	intracellular part	92	0.76	0.45	2.8	0.0052	-1.5	0.14
GO:0044425	C	membrane part	10	1	0.3	1.6	0.11	-1.9	0.06
GO:0043232	C	intracellular non-membrane-bounded organelle	26	-0.79	0.43	-0.015	0.99	0.56	0.58
GO:0043229	C	intracellular organelle	86	0.91	0.36	2.6	0.0095	-1.6	0.12
GO:0005622	C	intracellular	100	1.1	0.27	3.2	0.0015	-1.8	0.077
GO:0043227	C	membrane-bounded organelle	69	1.7	0.096	3.1	0.0017	-2.4	0.018
GO:0044444	C	cytoplasmic part	50	1.3	0.19	2.3	0.024	-2	0.048
GO:0005634	C	nucleus	33	1.2	0.23	2.1	0.035	-1.4	0.15
GO:0005739	C	mitochondrion	26	0.36	0.72	2.3	0.021	-2	0.046
GO:0044464	C	cell part	122	1.1	0.27	3.6	0.00031	-1.9	0.057
GO:0005623	C	cell	122	1.1	0.27	3.6	0.00031	-1.9	0.057
GO:0043228	C	non-membrane-bounded organelle	26	-0.79	0.43	-0.015	0.99	0.56	0.58
GO:0003675	C	protein	10	-2.4	0.016	-0.68	0.5	1.4	0.18
GO:0009536	C	plastid	14	0.84	0.4	0.057	0.95	-0.23	0.82
GO:0043226	C	organelle	86	0.91	0.36	2.6	0.0095	-1.6	0.12
GO:0005694	C	chromosome	17	-0.84	0.4	0.055	0.96	0.89	0.38
GO:0005886	C	plasma membrane	22	0.35	0.73	1.3	0.19	-0.57	0.57
GO:0032991	C	macromolecular complex	16	1.9	0.051	1.4	0.16	-1.2	0.24
GO:0005737	C	cytoplasm	63	1.3	0.18	3.1	0.0018	-1.8	0.072
GO:0000166	F	nucleotide binding	45	0.24	0.81	1.7	0.085	-1.4	0.18
GO:0016740	F	transferase activity	46	-1.8	0.078	0.47	0.64	0.092	0.93
GO:0004713	F	protein tyrosine kinase activity	11	-1.5	0.14	-0.15	0.88	0.11	0.91
GO:0046872	F	metal ion binding	24	-0.61	0.54	0.86	0.39	-0.26	0.8
GO:0016818	F	hydrolase activity, acting on acid anhydrides, in phosphorus-containing anhydrides	11	1.7	0.089	1.6	0.11	-0.7	0.48
GO:0016817	F	hydrolase activity, acting on acid anhydrides	12	1.9	0.055	1.8	0.078	-0.94	0.35
GO:0008270	F	zinc ion binding	14	-0.31	0.75	0.96	0.34	-0.97	0.33
GO:0005488	F	binding	127	-0.029	0.98	2.3	0.024	-1.9	0.06
GO:0003676	F	nucleic acid binding	60	0.44	0.66	1.1	0.29	-2.3	0.022
GO:0003677	F	DNA binding	43	0.4	0.69	0.37	0.71	-1.4	0.15
GO:0017076	F	purine nucleotide binding	32	-0.43	0.66	1.2	0.24	-0.59	0.55
GO:0005524	F	ATP binding	29	-0.37	0.71	0.69	0.49	-0.57	0.57
GO:0016787	F	hydrolase activity	38	0.017	0.99	0.21	0.84	-0.31	0.75
GO:0016301	F	kinase activity	23	-1.4	0.16	0.84	0.4	0.29	0.77
GO:0043169	F	cation binding	27	-0.69	0.49	0.94	0.35	0.33	0.74
GO:0016788	F	hydrolase activity, acting on ester bonds	13	-1.1	0.25	-0.73	0.47	0.43	0.66
GO:0003824	F	catalytic activity	97	-1.8	0.067	0.54	0.59	0.44	0.66
GO:0022891	F	substrate-specific transmembrane transporter activity	10	0.92	0.36	0.095	0.92	-0.11	0.91
GO:0022892	F	substrate-specific transporter activity	10	0.92	0.36	0.095	0.92	-0.11	0.91
GO:0016773	F	phosphotransferase activity, alcohol group as acceptor	16	-1.6	0.12	0.4	0.69	0.08	0.94
GO:0016772	F	transferase activity, transferring phosphorus-containing groups	30	-1.5	0.13	0.4	0.69	-0.58	0.56
GO:0016462	F	pyrophosphatase activity	11	1.7	0.089	1.6	0.11	-0.7	0.48
GO:0032559	F	adenyl ribonucleotide binding	29	-0.37	0.71	0.69	0.49	-0.57	0.57
GO:0032555	F	purine ribonucleotide binding	30	-0.23	0.82	0.84	0.4	-0.67	0.5
GO:0032553	F	ribonucleotide binding	30	-0.23	0.82	0.84	0.4	-0.67	0.5
GO:0016491	F	oxidoreductase activity	16	-2.4	0.017	0.81	0.42	1.9	0.057
GO:0043167	F	ion binding	27	-0.69	0.49	0.94	0.35	0.33	0.74
GO:0005215	F	transporter activity	22	1.2	0.21	1	0.29	-1.5	0.13
GO:0030554	F	adenyl nucleotide binding	31	-0.58	0.56	1	0.3	-0.49	0.62
GO:0003723	F	RNA binding	14	-0.31	0.76	0.38	0.71	-2.2	0.031
GO:0005515	F	protein binding	25	0.64	0.52	1.5	0.12	-2	0.044
GO:0001883	F	purine nucleoside binding	31	-0.58	0.56	1	0.3	-0.49	0.62
GO:0001882	F	nucleoside binding	31	-0.58	0.56	1	0.3	-0.49	0.62
GO:0030528	F	transcription regulator activity	25	0.55	0.58	1.5	0.13	-0.24	0.81
GO:0004674	F	protein serine/threonine kinase activity	10	-1.2	0.21	0.19	0.85	-0.66	0.51
GO:0004672	F	protein kinase activity	16	-1.6	0.12	0.4	0.69	0.08	0.94
GO:0017111	F	nucleoside-triphosphatase activity	11	1.7	0.089	1.6	0.11	-0.7	0.48
GO:0046914	F	transition metal ion binding	17	-0.54	0.59	1	0.31	0.48	0.63
GO:0003700	F	transcription factor activity	24	0.4	0.69	1.5	0.13	-0.054	0.96
GO:0022857	F	transmembrane transporter activity	14	0.2	0.84	0.35	0.73	-0.48	0.63
GO:0080090	P	regulation of primary metabolic process	14	0.78	0.44	0.78	0.43	-0.65	0.52
GO:0019222	P	regulation of metabolic process	14	0.78	0.44	0.78	0.43	-0.65	0.52
GO:0007165	P	signal transduction	16	1.2	0.24	2.1	0.037	-0.88	0.38
GO:0060255	P	regulation of macromolecule metabolic process	14	0.78	0.44	0.78	0.43	-0.65	0.52
GO:0009607	P	response to biotic stimulus	15	-0.35	0.73	-0.11	0.91	0.13	0.89
GO:0009605	P	response to external stimulus	11	0.57	0.57	0.8	0.43	0.66	0.51
GO:0019538	P	protein metabolic process	39	-1.2	0.24	-0.61	0.54	-0.54	0.59
GO:0006807	P	nitrogen compound metabolic process	49	0.17	0.86	1.6	0.12	-1.6	0.12
GO:0050789	P	regulation of biological process	29	1.3	0.19	2.2	0.027	-1.8	0.071
GO:0044267	P	cellular protein metabolic process	28	-0.87	0.38	-0.01	0.99	-0.31	0.76
GO:0044260	P	cellular macromolecule metabolic process	67	-0.69	0.49	0.87	0.38	-1.1	0.25
GO:0016043	P	cellular component organization	13	0.58	0.56	1.9	0.053	-0.88	0.38
GO:0065007	P	biological regulation	31	1.4	0.16	2	0.043	-1.8	0.075
GO:0044281	P	small molecule metabolic process	14	-1.3	0.2	1.4	0.15	1.5	0.14
GO:0006629	P	lipid metabolic process	11	-1.3	0.18	-0.35	0.73	3.2	0.0015
GO:0006810	P	transport	25	2.1	0.033	1.7	0.082	-2.4	0.017
GO:0009889	P	regulation of biosynthetic process	13	0.7	0.48	1	0.3	-0.78	0.44
GO:0050794	P	regulation of cellular process	28	1.2	0.21	2.4	0.017	-1.9	0.056
GO:0006950	P	response to stress	33	0.75	0.45	1.5	0.14	-1.3	0.19
GO:0008152	P	metabolic process	104	-1.3	0.18	0.78	0.43	0.078	0.94
GO:0051234	P	establishment of localization	25	2.1	0.033	1.7	0.082	-2.4	0.017
GO:0050896	P	response to stimulus	45	0.82	0.41	1.2	0.24	-1.1	0.29
GO:0043412	P	macromolecule modification	16	-0.73	0.46	0.42	0.67	-0.14	0.89
GO:0010556	P	regulation of macromolecule biosynthetic process	13	0.7	0.48	1	0.3	-0.78	0.44
GO:0016310	P	phosphorylation	15	-0.43	0.67	0.23	0.82	-0.42	0.68
GO:0044249	P	cellular biosynthetic process	43	0.015	0.99	1.2	0.24	-1.1	0.25
GO:0023052	P	signaling	17	1.2	0.21	2.2	0.028	-0.91	0.36
GO:0034645	P	cellular macromolecule biosynthetic process	36	-0.5	0.62	0.66	0.51	-0.41	0.68
GO:0009719	P	response to endogenous stimulus	14	0.25	0.81	0.78	0.43	0.011	0.99
GO:0006139	P	nucleobase, nucleoside, nucleotide and nucleic acid metabolic process	49	0.17	0.86	1.6	0.12	-1.6	0.12
GO:0032502	P	developmental process	19	0.2	0.84	2.1	0.037	-1	0.32
GO:0016070	P	RNA metabolic process	12	0.011	0.99	1.6	0.1	0.65	0.52
GO:0032501	P	multicellular organismal process	15	0.65	0.51	1.6	0.12	-0.63	0.53
GO:0009628	P	response to abiotic stimulus	10	0.68	0.5	0.26	0.8	-1.5	0.13
GO:0043687	P	post-translational protein modification	14	-1.2	0.22	0.056	0.96	0.19	0.85
GO:0009987	P	cellular process	113	-0.55	0.58	0.89	0.37	-1.5	0.14
GO:0023046	P	signaling process	16	1.2	0.24	2.1	0.037	-0.88	0.38
GO:0043170	P	macromolecule metabolic process	74	-0.64	0.52	0.92	0.36	-1.4	0.17
GO:0031326	P	regulation of cellular biosynthetic process	13	0.7	0.48	1	0.3	-0.78	0.44
GO:0031323	P	regulation of cellular metabolic process	13	0.7	0.48	1	0.3	-0.78	0.44
GO:0045449	P	regulation of transcription	11	1.3	0.2	2.1	0.032	-0.48	0.63
GO:0007275	P	multicellular organismal development	15	0.65	0.51	1.6	0.12	-0.63	0.53
GO:0006796	P	phosphate metabolic process	15	-0.43	0.67	0.23	0.82	-0.42	0.68
GO:0010467	P	gene expression	38	-0.05	0.96	1.6	0.12	-0.49	0.63
GO:0006350	P	transcription	25	0.58	0.56	2	0.045	-0.13	0.89
GO:0010468	P	regulation of gene expression	13	0.7	0.48	1	0.3	-0.78	0.44
GO:0006468	P	protein amino acid phosphorylation	12	-1.3	0.19	0.049	0.96	0.24	0.81
GO:0019219	P	regulation of nucleobase, nucleoside, nucleotide and nucleic acid metabolic process	11	1.3	0.2	2.1	0.032	-0.48	0.63
GO:0006464	P	protein modification process	16	-0.73	0.46	0.42	0.67	-0.14	0.89
GO:0023060	P	signal transmission	16	1.2	0.24	2.1	0.037	-0.88	0.38
GO:0009058	P	biosynthetic process	56	-0.71	0.48	0.82	0.41	0.22	0.82
GO:0009059	P	macromolecule biosynthetic process	36	-0.5	0.62	0.66	0.51	-0.41	0.68
GO:0051171	P	regulation of nitrogen compound metabolic process	11	1.3	0.2	2.1	0.032	-0.48	0.63
GO:0051179	P	localization	25	2.1	0.033	1.7	0.082	-2.4	0.017
GO:0044238	P	primary metabolic process	95	-1	0.3	0.85	0.4	-0.21	0.83
GO:0044237	P	cellular metabolic process	82	-0.82	0.41	1.4	0.16	-0.6	0.55
GO:0006793	P	phosphorus metabolic process	15	-0.43	0.67	0.23	0.82	-0.42	0.68
GO:0006259	P	DNA metabolic process	12	-0.85	0.4	-1.7	0.093	-1.8	0.077
GO:0006412	P	translation	10	-0.53	0.6	-0.68	0.49	-0.2	0.84
			Up-regulated DESGs: Mild water stress (0.5 FTSW)
GO:0030529	C	ribonucleoprotein complex	10	-3.5	0.00054	-2	0.041	-1.3	0.2
GO:0016020	C	membrane	34	-0.48	0.63	1.5	0.12	-0.98	0.32
GO:0043231	C	intracellular membrane-bounded organelle	43	0.86	0.39	0.36	0.72	-0.85	0.4
GO:0043232	C	intracellular non-membrane-bounded organelle	22	-2.8	0.0046	-1	0.3	-1.6	0.12
GO:0044424	C	intracellular part	60	-1.2	0.23	-0.59	0.55	-1.7	0.085
GO:0043229	C	intracellular organelle	57	-1.4	0.16	-0.69	0.49	-1.5	0.14
GO:0005622	C	intracellular	64	-0.9	0.37	-0.5	0.62	-1.5	0.13
GO:0043227	C	membrane-bounded organelle	43	0.86	0.39	0.36	0.72	-0.85	0.4
GO:0044444	C	cytoplasmic part	40	0.2	0.84	-0.63	0.53	-0.85	0.4
GO:0005634	C	nucleus	15	-1.6	0.11	-0.049	0.96	-1.9	0.055
GO:0005739	C	mitochondrion	19	2.2	0.027	0.58	0.56	0.018	0.99
GO:0044464	C	cell part	88	-1.1	0.27	0.36	0.72	-1.4	0.17
GO:0005623	C	cell	88	-1.1	0.27	0.36	0.72	-1.4	0.17
GO:0043228	C	non-membrane-bounded organelle	22	-2.8	0.0046	-1	0.3	-1.6	0.12
GO:0043226	C	organelle	57	-1.4	0.16	-0.69	0.49	-1.5	0.14
GO:0005694	C	chromosome	10	-1	0.3	0.14	0.89	-0.95	0.34
GO:0005886	C	plasma membrane	23	-0.24	0.81	0.65	0.52	-0.2	0.84
GO:0032991	C	macromolecular complex	12	-3.1	0.0022	-1.9	0.054	-1.6	0.12
GO:0005737	C	cytoplasm	47	0.092	0.93	-0.33	0.74	-1.3	0.18
GO:0000166	F	nucleotide binding	32	1.8	0.072	1.4	0.17	-1.5	0.13
GO:0016740	F	transferase activity	46	1.5	0.13	2	0.045	-0.31	0.75
GO:0046872	F	metal ion binding	27	0.45	0.65	-0.27	0.79	0.28	0.78
GO:0008270	F	zinc ion binding	12	1.4	0.17	-1	0.3	0.64	0.52
GO:0005488	F	binding	112	1.5	0.14	1.6	0.11	-0.63	0.53
GO:0003676	F	nucleic acid binding	44	0.71	0.48	0.72	0.47	0.024	0.98
GO:0003677	F	DNA binding	26	0.14	0.89	0.57	0.57	0.22	0.83
GO:0017076	F	purine nucleotide binding	23	1.8	0.069	1.4	0.16	-1.2	0.24
GO:0005524	F	ATP binding	20	1.5	0.13	1.1	0.29	-0.79	0.43
GO:0016787	F	hydrolase activity	38	1.7	0.091	2	0.048	0.47	0.64
GO:0016301	F	kinase activity	17	1.2	0.24	1.4	0.15	-1.1	0.26
GO:0016788	F	hydrolase activity, acting on ester bonds	15	1.4	0.17	1.1	0.29	0.3	0.76
GO:0003824	F	catalytic activity	100	2.2	0.029	2.8	0.0053	-0.84	0.4
GO:0016773	F	phosphotransferase activity, alcohol group as acceptor	15	0.94	0.35	1.3	0.21	-0.97	0.33
GO:0016772	F	transferase activity, transferring phosphorus-containing groups	22	1.2	0.24	1.5	0.14	-1.2	0.22
GO:0032559	F	adenyl ribonucleotide binding	20	1.5	0.13	1.1	0.29	-0.79	0.43
GO:0032555	F	purine ribonucleotide binding	22	1.8	0.069	1.3	0.19	-1.1	0.26
GO:0032553	F	ribonucleotide binding	22	1.8	0.069	1.3	0.19	-1.1	0.26
GO:0016491	F	oxidoreductase activity	17	-0.69	0.49	0.55	0.58	-0.71	0.48
GO:0043169	F	cation binding	30	0.18	0.86	-0.0023	1	0.99	0.32
GO:0043167	F	ion binding	30	0.18	0.86	-0.0023	1	0.99	0.32
GO:0030554	F	adenyl nucleotide binding	21	1.5	0.13	1.2	0.24	-0.86	0.39
GO:0003723	F	RNA binding	12	-0.0081	0.99	-0.03	0.98	-0.49	0.62
GO:0005515	F	protein binding	25	1	0.31	0.46	0.65	-1.5	0.14
GO:0001883	F	purine nucleoside binding	21	1.5	0.13	1.2	0.24	-0.86	0.39
GO:0001882	F	nucleoside binding	21	1.5	0.13	1.2	0.24	-0.86	0.39
GO:0030528	F	transcription regulator activity	15	-0.82	0.41	0.19	0.85	-0.086	0.93
GO:0004672	F	protein kinase activity	12	0.9	0.37	1.5	0.13	-0.87	0.38
GO:0046914	F	transition metal ion binding	19	-0.39	0.7	-1.4	0.16	0.92	0.36
GO:0003700	F	transcription factor activity	14	-1.1	0.27	0.0098	0.99	-0.19	0.85
GO:0080090	P	regulation of primary metabolic process	11	-2.2	0.029	0.24	0.81	-0.12	0.9
GO:0019222	P	regulation of metabolic process	14	-2	0.045	0.082	0.93	-0.32	0.75
GO:0044281	P	small molecule metabolic process	17	0.78	0.44	0.44	0.66	-1.2	0.23
GO:0060255	P	regulation of macromolecule metabolic process	13	-2.1	0.036	0.29	0.77	-0.45	0.65
GO:0019538	P	protein metabolic process	33	-0.059	0.95	0.33	0.74	-1.5	0.13
GO:0006807	P	nitrogen compound metabolic process	41	1.4	0.16	1.4	0.16	0.41	0.68
GO:0050789	P	regulation of biological process	23	-1.4	0.16	0.58	0.56	-1.3	0.21
GO:0044267	P	cellular protein metabolic process	24	-1.2	0.22	-0.05	0.96	-1.8	0.08
GO:0044260	P	cellular macromolecule metabolic process	56	-0.26	0.8	0.4	0.69	-1.1	0.26
GO:0065007	P	biological regulation	28	-0.93	0.35	0.82	0.41	-0.86	0.39
GO:0006629	P	lipid metabolic process	10	0.91	0.36	0.95	0.34	-0.76	0.45
GO:0006139	P	nucleobase, nucleoside, nucleotide and nucleic acid metabolic process	37	1.1	0.29	1.2	0.24	0.076	0.94
GO:0006810	P	transport	10	0.41	0.68	1.8	0.077	0.16	0.87
GO:0009889	P	regulation of biosynthetic process	11	-2.2	0.029	0.24	0.81	-0.12	0.9
GO:0050794	P	regulation of cellular process	21	-1.4	0.16	0.54	0.59	-1.1	0.29
GO:0043412	P	macromolecule modification	14	0.69	0.49	1.1	0.29	-1.5	0.14
GO:0008152	P	metabolic process	112	0.38	0.7	1.8	0.08	-1.2	0.24
GO:0051234	P	establishment of localization	10	0.41	0.68	1.8	0.077	0.16	0.87
GO:0050896	P	response to stimulus	43	1	0.31	1.1	0.27	-1.9	0.057
GO:0006950	P	response to stress	34	0.7	0.49	0.94	0.35	-1.5	0.13
GO:0010556	P	regulation of macromolecule biosynthetic process	11	-2.2	0.029	0.24	0.81	-0.12	0.9
GO:0006519	P	cellular amino acid and derivative metabolic process	12	0.65	0.52	0.61	0.54	-0.25	0.8
GO:0016310	P	phosphorylation	11	0.58	0.56	0.95	0.34	-0.58	0.56
GO:0044249	P	cellular biosynthetic process	35	-1.5	0.13	-0.16	0.88	-0.99	0.32
GO:0023052	P	signaling	12	0.24	0.81	1	0.32	-1.6	0.11
GO:0034645	P	cellular macromolecule biosynthetic process	32	-2	0.047	-0.39	0.7	-1.1	0.27
GO:0009719	P	response to endogenous stimulus	15	-0.19	0.85	0.054	0.96	-1.8	0.065
GO:0032502	P	developmental process	11	0.22	0.83	-0.017	0.99	0.073	0.94
GO:0032501	P	multicellular organismal process	10	0.73	0.46	0.75	0.45	-0.34	0.74
GO:0009628	P	response to abiotic stimulus	16	1.4	0.18	0.71	0.48	-0.74	0.46
GO:0043687	P	post-translational protein modification	10	1.1	0.27	1.3	0.2	-0.75	0.45
GO:0009987	P	cellular process	97	0.7	0.49	1.2	0.23	-1.7	0.085
GO:0043170	P	macromolecule metabolic process	62	0.07	0.94	0.73	0.46	-1.1	0.26
GO:0031326	P	regulation of cellular biosynthetic process	11	-2.2	0.029	0.24	0.81	-0.12	0.9
GO:0031323	P	regulation of cellular metabolic process	12	-2.1	0.038	0.011	0.99	0.01	0.99
GO:0045449	P	regulation of transcription	11	-2.2	0.029	0.24	0.81	-0.12	0.9
GO:0010467	P	gene expression	31	-2.1	0.039	-0.52	0.6	-1.3	0.2
GO:0006350	P	transcription	18	-0.33	0.74	0.64	0.52	-0.084	0.93
GO:0010468	P	regulation of gene expression	13	-2.1	0.036	0.29	0.77	-0.45	0.65
GO:0019219	P	regulation of nucleobase, nucleoside, nucleotide and nucleic acid metabolic process	11	-2.2	0.029	0.24	0.81	-0.12	0.9
GO:0019748	P	secondary metabolic process	13	-0.08	0.94	0.21	0.84	-0.74	0.46
GO:0006464	P	protein modification process	12	0.55	0.58	1.2	0.23	-1.2	0.24
GO:0009058	P	biosynthetic process	52	-1.1	0.25	0.0031	1	-1.2	0.23
GO:0009059	P	macromolecule biosynthetic process	32	-2	0.047	-0.39	0.7	-1.1	0.27
GO:0051171	P	regulation of nitrogen compound metabolic process	11	-2.2	0.029	0.24	0.81	-0.12	0.9
GO:0009056	P	catabolic process	10	-0.4	0.69	0.92	0.36	-0.33	0.74
GO:0051179	P	localization	10	0.41	0.68	1.8	0.077	0.16	0.87
GO:0044238	P	primary metabolic process	90	0.81	0.42	1.4	0.17	-0.69	0.49
GO:0044237	P	cellular metabolic process	80	0.33	0.74	0.99	0.32	-1.3	0.18
GO:0006796	P	phosphate metabolic process	12	0.69	0.49	0.95	0.34	-0.83	0.41
GO:0006793	P	phosphorus metabolic process	12	0.69	0.49	0.95	0.34	-0.83	0.41
GO:0006259	P	DNA metabolic process	11	1.1	0.26	0.37	0.71	0.72	0.47
GO:0006412	P	translation	11	-3.2	0.0013	-1.6	0.11	-1.7	0.088
			Down-regulated DESGs: Severe water stress (0.2 FTSW)
GO:0016020	C	membrane	62	-0.076	0.94	-0.45	0.66	-0.32	0.75
GO:0043231	C	intracellular membrane-bounded organelle	61	-0.9	0.37	-1.2	0.24	0.095	0.92
GO:0043232	C	intracellular non-membrane-bounded organelle	26	0.19	0.85	-0.53	0.59	1	0.31
GO:0044424	C	intracellular part	81	-1.2	0.22	-1.3	0.19	0.6	0.55
GO:0044425	C	membrane part	10	-0.71	0.47	-1.5	0.12	-0.15	0.88
GO:0044422	C	organelle part	11	-0.52	0.61	-1	0.31	0.098	0.92
GO:0043229	C	intracellular organelle	78	-1.1	0.29	-1.4	0.17	0.72	0.47
GO:0005622	C	intracellular	85	-1.3	0.19	-1.1	0.25	0.68	0.49
GO:0043227	C	membrane-bounded organelle	61	-0.9	0.37	-1.2	0.24	0.095	0.92
GO:0044446	C	intracellular organelle part	11	-0.52	0.61	-1	0.31	0.098	0.92
GO:0044444	C	cytoplasmic part	39	-0.73	0.47	-0.43	0.67	0.68	0.49
GO:0005634	C	nucleus	29	-0.56	0.57	-0.4	0.69	-0.46	0.64
GO:0005739	C	mitochondrion	19	-0.076	0.94	-0.094	0.92	1.6	0.1
GO:0030312	C	external encapsulating structure	20	0.013	0.99	0.44	0.66	-0.51	0.61
GO:0044464	C	cell part	127	-0.91	0.36	-1	0.31	0.72	0.47
GO:0005623	C	cell	127	-0.91	0.36	-1	0.31	0.72	0.47
GO:0043228	C	non-membrane-bounded organelle	26	0.19	0.85	-0.53	0.59	1	0.31
GO:0003675	C	protein	10	0.6	0.55	-0.82	0.42	0.76	0.45
GO:0009536	C	plastid	13	-0.33	0.74	-2	0.047	0.77	0.44
GO:0005618	C	cell wall	20	0.013	0.99	0.44	0.66	-0.51	0.61
GO:0043226	C	organelle	78	-1.1	0.29	-1.4	0.17	0.72	0.47
GO:0005694	C	chromosome	17	0.27	0.79	-0.76	0.45	1.3	0.2
GO:0005886	C	plasma membrane	38	0.69	0.49	0.61	0.54	-0.47	0.64
GO:0005737	C	cytoplasm	47	-0.7	0.49	-0.41	0.68	0.74	0.46
GO:0060089	F	molecular transducer activity	18	0.11	0.92	-0.79	0.43	0.69	0.49
GO:0000166	F	nucleotide binding	42	-0.48	0.63	-0.54	0.59	0.53	0.6
GO:0016740	F	transferase activity	53	-0.28	0.78	0.2	0.84	0.014	0.99
GO:0004713	F	protein tyrosine kinase activity	20	-0.23	0.82	-0.21	0.83	-0.13	0.9
GO:0046872	F	metal ion binding	30	-1	0.3	0.55	0.58	0.45	0.65
GO:0005488	F	binding	117	0.0068	0.99	1.2	0.24	0.42	0.68
GO:0003676	F	nucleic acid binding	40	-0.068	0.95	0.68	0.5	-0.33	0.74
GO:0003677	F	DNA binding	34	0.011	0.99	1.2	0.24	-0.46	0.64
GO:0017076	F	purine nucleotide binding	32	-0.61	0.54	-0.68	0.5	0.88	0.38
GO:0005524	F	ATP binding	26	-0.47	0.64	-0.6	0.55	0.73	0.46
GO:0016787	F	hydrolase activity	35	0.15	0.88	-1.1	0.29	0.75	0.45
GO:0016301	F	kinase activity	39	0.4	0.69	0.4	0.69	0.2	0.84
GO:0016788	F	hydrolase activity, acting on ester bonds	11	0.086	0.93	-0.69	0.49	0.19	0.85
GO:0003824	F	catalytic activity	94	-0.96	0.34	-1.2	0.24	0.76	0.45
GO:0016773	F	phosphotransferase activity, alcohol group as acceptor	27	0.12	0.9	-0.54	0.59	0.39	0.69
GO:0016772	F	transferase activity, transferring phosphorus-containing groups	41	0.11	0.91	0.72	0.47	0.13	0.89
GO:0032559	F	adenyl ribonucleotide binding	26	-0.47	0.64	-0.6	0.55	0.73	0.46
GO:0032555	F	purine ribonucleotide binding	28	-0.51	0.61	-0.38	0.7	0.76	0.45
GO:0032553	F	ribonucleotide binding	28	-0.51	0.61	-0.38	0.7	0.76	0.45
GO:0016491	F	oxidoreductase activity	19	-0.79	0.43	-1.6	0.11	0.97	0.33
GO:0043169	F	cation binding	31	-0.26	0.8	0.79	0.43	0.32	0.75
GO:0008270	F	zinc ion binding	10	-1.2	0.23	-0.19	0.85	0.63	0.53
GO:0043167	F	ion binding	31	-0.26	0.8	0.79	0.43	0.32	0.75
GO:0005509	F	calcium ion binding	10	0.75	0.46	1.8	0.075	0.016	0.99
GO:0005215	F	transporter activity	13	-0.33	0.74	-0.92	0.36	0.19	0.85
GO:0030554	F	adenyl nucleotide binding	30	-0.58	0.56	-0.89	0.37	0.85	0.39
GO:0005515	F	protein binding	36	-0.13	0.9	1.5	0.14	1	0.32
GO:0030246	F	carbohydrate binding	15	-0.46	0.64	-0.59	0.56	0.28	0.78
GO:0004872	F	receptor activity	17	0.0098	0.99	-1.1	0.26	0.99	0.32
GO:0004871	F	signal transducer activity	18	0.11	0.92	-0.79	0.43	0.69	0.49
GO:0001883	F	purine nucleoside binding	30	-0.58	0.56	-0.89	0.37	0.85	0.39
GO:0001882	F	nucleoside binding	30	-0.58	0.56	-0.89	0.37	0.85	0.39
GO:0030528	F	transcription regulator activity	25	-0.44	0.66	0.54	0.59	-0.74	0.46
GO:0004674	F	protein serine/threonine kinase activity	20	-0.23	0.82	-0.21	0.83	-0.13	0.9
GO:0004672	F	protein kinase activity	26	0.21	0.84	-0.4	0.69	0.2	0.85
GO:0009055	F	electron carrier activity	11	-1.5	0.15	-0.92	0.36	0.84	0.4
GO:0046914	F	transition metal ion binding	20	-1.8	0.079	-0.71	0.48	0.73	0.47
GO:0003700	F	transcription factor activity	24	-0.27	0.79	0.63	0.53	-0.48	0.63
GO:0080090	P	regulation of primary metabolic process	18	-0.59	0.55	-0.1	0.92	-0.71	0.48
GO:0019222	P	regulation of metabolic process	18	-0.59	0.55	-0.1	0.92	-0.71	0.48
GO:0007165	P	signal transduction	31	0.86	0.39	2.1	0.04	-1.8	0.078
GO:0060255	P	regulation of macromolecule metabolic process	18	-0.59	0.55	-0.1	0.92	-0.71	0.48
GO:0009607	P	response to biotic stimulus	15	-0.43	0.67	0.031	0.98	-0.51	0.61
GO:0019538	P	protein metabolic process	47	-0.84	0.4	0.76	0.45	0.9	0.37
GO:0044281	P	small molecule metabolic process	11	-0.99	0.32	-0.84	0.4	0.84	0.4
GO:0006807	P	nitrogen compound metabolic process	35	-0.78	0.44	-0.25	0.8	-0.53	0.6
GO:0050789	P	regulation of biological process	44	0.37	0.71	2	0.041	-1	0.31
GO:0044267	P	cellular protein metabolic process	36	-0.31	0.76	0.97	0.33	0.52	0.6
GO:0044260	P	cellular macromolecule metabolic process	65	-0.67	0.5	0.81	0.42	-0.32	0.75
GO:0065007	P	biological regulation	44	0.37	0.71	2	0.041	-1	0.31
GO:0006139	P	nucleobase, nucleoside, nucleotide and nucleic acid metabolic process	32	-0.6	0.55	0.23	0.82	-0.89	0.37
GO:0006810	P	transport	15	2.2	0.025	3	0.0031	-1.1	0.26
GO:0009889	P	regulation of biosynthetic process	18	-0.59	0.55	-0.1	0.92	-0.71	0.48
GO:0050794	P	regulation of cellular process	44	0.37	0.71	2	0.041	-1	0.31
GO:0043412	P	macromolecule modification	32	0.042	0.97	1.1	0.26	0.045	0.96
GO:0008152	P	metabolic process	103	-1.2	0.23	-0.68	0.5	0.18	0.86
GO:0051234	P	establishment of localization	15	2.2	0.025	3	0.0031	-1.1	0.26
GO:0016070	P	RNA metabolic process	13	-0.4	0.69	-0.11	0.91	-0.64	0.52
GO:0050896	P	response to stimulus	57	-0.31	0.76	0.2	0.84	-0.35	0.73
GO:0006950	P	response to stress	42	-0.42	0.67	0.28	0.78	-0.25	0.81
GO:0006355	P	regulation of transcription, DNA-dependent	11	-0.44	0.66	0.0051	1	-0.97	0.33
GO:0010556	P	regulation of macromolecule biosynthetic process	18	-0.59	0.55	-0.1	0.92	-0.71	0.48
GO:0006351	P	transcription, DNA-dependent	12	-0.34	0.73	0.18	0.86	-0.9	0.37
GO:0032774	P	RNA biosynthetic process	12	-0.34	0.73	0.18	0.86	-0.9	0.37
GO:0016310	P	phosphorylation	23	-0.53	0.6	-0.3	0.76	0.045	0.96
GO:0044249	P	cellular biosynthetic process	36	-0.97	0.33	0.032	0.97	-0.41	0.69
GO:0023052	P	signaling	32	0.73	0.46	1.9	0.062	-1.8	0.068
GO:0034645	P	cellular macromolecule biosynthetic process	32	-0.65	0.52	0.25	0.8	-0.69	0.49
GO:0009719	P	response to endogenous stimulus	29	-0.4	0.69	0.57	0.57	-1.7	0.093
GO:0032502	P	developmental process	13	-0.89	0.38	0.72	0.47	-3.6	0.00028
GO:0032501	P	multicellular organismal process	10	-0.98	0.32	-0.0015	1	-3.4	0.00068
GO:0009628	P	response to abiotic stimulus	17	0.52	0.6	0.53	0.6	-0.61	0.54
GO:0043687	P	post-translational protein modification	21	-0.34	0.74	-0.096	0.92	0.088	0.93
GO:0009987	P	cellular process	100	-1.5	0.14	-0.67	0.5	0.26	0.79
GO:0023046	P	signaling process	31	0.86	0.39	2.1	0.04	-1.8	0.078
GO:0051252	P	regulation of RNA metabolic process	11	-0.44	0.66	0.0051	1	-0.97	0.33
GO:0043170	P	macromolecule metabolic process	75	-0.98	0.33	0.4	0.69	0.08	0.94
GO:0031326	P	regulation of cellular biosynthetic process	18	-0.59	0.55	-0.1	0.92	-0.71	0.48
GO:0031323	P	regulation of cellular metabolic process	18	-0.59	0.55	-0.1	0.92	-0.71	0.48
GO:0045449	P	regulation of transcription	18	-0.59	0.55	-0.1	0.92	-0.71	0.48
GO:0010467	P	gene expression	28	-0.4	0.69	-0.041	0.97	-0.34	0.73
GO:0006350	P	transcription	25	-0.27	0.79	0.17	0.86	-0.71	0.48
GO:0010468	P	regulation of gene expression	18	-0.59	0.55	-0.1	0.92	-0.71	0.48
GO:0006468	P	protein amino acid phosphorylation	21	-0.34	0.74	-0.096	0.92	0.088	0.93
GO:0019219	P	regulation of nucleobase, nucleoside, nucleotide and nucleic acid metabolic process	18	-0.59	0.55	-0.1	0.92	-0.71	0.48
GO:0006464	P	protein modification process	32	0.042	0.97	1.1	0.26	0.045	0.96
GO:0023060	P	signal transmission	31	0.86	0.39	2.1	0.04	-1.8	0.078
GO:0009058	P	biosynthetic process	44	-0.94	0.35	-0.28	0.78	-0.58	0.57
GO:0009059	P	macromolecule biosynthetic process	32	-0.65	0.52	0.25	0.8	-0.69	0.49
GO:0051171	P	regulation of nitrogen compound metabolic process	18	-0.59	0.55	-0.1	0.92	-0.71	0.48
GO:0051179	P	localization	15	2.2	0.025	3	0.0031	-1.1	0.26
GO:0044238	P	primary metabolic process	93	-0.67	0.5	-0.039	0.97	-0.35	0.73
GO:0044237	P	cellular metabolic process	78	-1.1	0.25	0.075	0.94	0.1	0.92
GO:0006796	P	phosphate metabolic process	23	-0.53	0.6	-0.3	0.76	0.045	0.96
GO:0006793	P	phosphorus metabolic process	23	-0.53	0.6	-0.3	0.76	0.045	0.96
			Down-regulated DESGs: Severe water stress (0.5 FTSW)
GO:0005783	C	endoplasmic reticulum	19	-1.2	0.24	-0.77	0.44	0.68	0.5
GO:0016020	C	membrane	59	0.091	0.93	-1.2	0.23	0.25	0.8
GO:0043231	C	intracellular membrane-bounded organelle	90	0.3	0.77	-0.095	0.92	0.78	0.44
GO:0044424	C	intracellular part	111	-0.37	0.71	-0.097	0.92	1.1	0.26
GO:0043232	C	intracellular non-membrane-bounded organelle	26	-1.4	0.17	1.2	0.24	0.55	0.58
GO:0043229	C	intracellular organelle	105	-0.18	0.86	-0.019	0.98	1.2	0.24
GO:0005622	C	intracellular	118	-0.33	0.74	-0.11	0.91	1.3	0.19
GO:0043227	C	membrane-bounded organelle	90	0.3	0.77	-0.095	0.92	0.78	0.44
GO:0044444	C	cytoplasmic part	54	-0.54	0.59	-0.27	0.79	2	0.046
GO:0005634	C	nucleus	40	0.92	0.36	0.099	0.92	-1.1	0.29
GO:0005739	C	mitochondrion	25	-0.083	0.93	-0.68	0.5	1.8	0.074
GO:0030312	C	external encapsulating structure	20	1.6	0.099	-0.7	0.49	-0.074	0.94
GO:0044464	C	cell part	160	-0.36	0.72	-0.88	0.38	1.2	0.23
GO:0005623	C	cell	160	-0.36	0.72	-0.88	0.38	1.2	0.23
GO:0043228	C	non-membrane-bounded organelle	26	-1.4	0.17	1.2	0.24	0.55	0.58
GO:0003675	C	protein	12	-0.92	0.36	0.62	0.54	1.3	0.2
GO:0009536	C	plastid	19	-1.4	0.17	-1.5	0.14	2.3	0.022
GO:0005618	C	cell wall	20	1.6	0.099	-0.7	0.49	-0.074	0.94
GO:0043226	C	organelle	105	-0.18	0.86	-0.019	0.98	1.2	0.24
GO:0005694	C	chromosome	20	-1.5	0.14	0.0023	1	0.49	0.62
GO:0005886	C	plasma membrane	28	-0.18	0.86	-0.29	0.77	-1.1	0.26
GO:0005737	C	cytoplasm	63	-0.18	0.85	-0.31	0.75	1.9	0.06
GO:0004497	F	monooxygenase activity	11	-1.1	0.27	-0.46	0.65	1.1	0.26
GO:0060089	F	molecular transducer activity	15	-1.4	0.15	-0.61	0.54	0.51	0.61
GO:0000166	F	nucleotide binding	41	0.42	0.67	-0.83	0.41	0.69	0.49
GO:0070001	F	aspartic-type peptidase activity	10	-0.11	0.92	0.11	0.91	0.11	0.91
GO:0016740	F	transferase activity	73	-0.014	0.99	1.1	0.28	-0.16	0.87
GO:0004713	F	protein tyrosine kinase activity	14	-0.38	0.71	-0.68	0.5	-0.14	0.89
GO:0046872	F	metal ion binding	51	-0.58	0.56	1.1	0.28	0.38	0.7
GO:0019825	F	oxygen binding	10	-1.2	0.24	-0.47	0.64	1	0.31
GO:0016757	F	transferase activity, transferring glycosyl groups	10	1.1	0.28	1.6	0.1	-0.99	0.32
GO:0034061	F	DNA polymerase activity	11	1.2	0.22	1	0.31	-1.5	0.14
GO:0005488	F	binding	190	0.74	0.46	-0.074	0.94	0.43	0.67
GO:0003676	F	nucleic acid binding	77	1.3	0.2	0.46	0.64	-0.53	0.6
GO:0003677	F	DNA binding	57	1.2	0.25	-0.13	0.9	-0.72	0.47
GO:0017076	F	purine nucleotide binding	34	0.42	0.67	-0.82	0.41	0.54	0.59
GO:0005524	F	ATP binding	30	0.49	0.62	-1.1	0.26	0.62	0.53
GO:0016787	F	hydrolase activity	54	0.79	0.43	-0.45	0.65	1.2	0.24
GO:0016301	F	kinase activity	33	-0.56	0.58	0.63	0.53	0.94	0.35
GO:0020037	F	heme binding	13	-0.12	0.91	-0.37	0.71	0.1	0.92
GO:0043169	F	cation binding	52	-0.37	0.71	1.2	0.21	0.36	0.72
GO:0016788	F	hydrolase activity, acting on ester bonds	17	-0.018	0.99	-0.19	0.85	-0.41	0.68
GO:0003824	F	catalytic activity	151	-0.079	0.94	0.14	0.89	1.2	0.22
GO:0016779	F	nucleotidyltransferase activity	12	1.1	0.26	1.1	0.27	-1.8	0.076
GO:0046906	F	tetrapyrrole binding	13	-0.12	0.91	-0.37	0.71	0.1	0.92
GO:0016773	F	phosphotransferase activity, alcohol group as acceptor	27	-0.4	0.69	0.17	0.86	0.96	0.34
GO:0016772	F	transferase activity, transferring phosphorus-containing groups	45	0.16	0.87	1.2	0.25	0.19	0.85
GO:0032559	F	adenyl ribonucleotide binding	30	0.49	0.62	-1.1	0.26	0.62	0.53
GO:0032555	F	purine ribonucleotide binding	32	0.37	0.71	-0.71	0.48	0.41	0.68
GO:0032553	F	ribonucleotide binding	32	0.37	0.71	-0.71	0.48	0.41	0.68
GO:0008233	F	peptidase activity	17	1.1	0.25	0.82	0.41	0.29	0.77
GO:0016491	F	oxidoreductase activity	24	0.44	0.66	0.68	0.5	0.14	0.89
GO:0008270	F	zinc ion binding	25	-0.94	0.35	0.042	0.97	0.49	0.63
GO:0043167	F	ion binding	52	-0.37	0.71	1.2	0.21	0.36	0.72
GO:0005506	F	iron ion binding	13	-0.12	0.91	-0.37	0.71	0.1	0.92
GO:0005215	F	transporter activity	17	0.86	0.39	-0.85	0.39	1.2	0.25
GO:0003964	F	RNA-directed DNA polymerase activity	10	1.2	0.24	1.1	0.28	-1.7	0.092
GO:0030554	F	adenyl nucleotide binding	32	0.54	0.59	-1.2	0.22	0.75	0.46
GO:0004190	F	aspartic-type endopeptidase activity	10	-0.11	0.92	0.11	0.91	0.11	0.91
GO:0003723	F	RNA binding	14	1.3	0.21	0.5	0.62	-1.3	0.19
GO:0005515	F	protein binding	52	-0.87	0.38	-0.053	0.96	-0.16	0.88
GO:0004175	F	endopeptidase activity	12	0.0099	0.99	0.0058	1	0.11	0.92
GO:0004872	F	receptor activity	11	-1	0.31	-0.12	0.9	-0.24	0.81
GO:0004871	F	signal transducer activity	15	-1.4	0.15	-0.61	0.54	0.51	0.61
GO:0001883	F	purine nucleoside binding	32	0.54	0.59	-1.2	0.22	0.75	0.46
GO:0001882	F	nucleoside binding	32	0.54	0.59	-1.2	0.22	0.75	0.46
GO:0030528	F	transcription regulator activity	39	0.52	0.6	-0.19	0.85	0.14	0.89
GO:0004674	F	protein serine/threonine kinase activity	13	-1.6	0.1	-1.6	0.11	0.04	0.97
GO:0004672	F	protein kinase activity	24	-0.28	0.78	0.31	0.75	0.57	0.57
GO:0009055	F	electron carrier activity	15	-0.68	0.49	-0.015	0.99	0.1	0.92
GO:0046914	F	transition metal ion binding	41	-0.67	0.5	-0.2	0.84	0.38	0.7
GO:0003700	F	transcription factor activity	37	0.61	0.54	-0.018	0.99	-0.036	0.97
GO:0070011	F	peptidase activity, acting on L-amino acid peptides	16	1.2	0.22	0.98	0.32	0.18	0.86
GO:0080090	P	regulation of primary metabolic process	27	0.67	0.5	-0.36	0.72	-0.71	0.48
GO:0019222	P	regulation of metabolic process	27	0.67	0.5	-0.36	0.72	-0.71	0.48
GO:0007165	P	signal transduction	18	0.22	0.82	-0.97	0.33	0.97	0.33
GO:0006260	P	DNA replication	12	2	0.043	1.2	0.25	-1.7	0.093
GO:0060255	P	regulation of macromolecule metabolic process	27	0.67	0.5	-0.36	0.72	-0.71	0.48
GO:0006278	P	RNA-dependent DNA replication	10	1.2	0.24	1.1	0.28	-1.7	0.092
GO:0009607	P	response to biotic stimulus	22	0.52	0.6	-0.97	0.33	-0.75	0.45
GO:0009605	P	response to external stimulus	11	-0.045	0.96	-0.66	0.51	-0.26	0.79
GO:0019538	P	protein metabolic process	42	1.1	0.26	0.5	0.61	0.27	0.79
GO:0044281	P	small molecule metabolic process	26	-0.49	0.63	-1.7	0.085	1.8	0.072
GO:0006807	P	nitrogen compound metabolic process	70	1.2	0.23	-0.37	0.71	-0.4	0.69
GO:0050789	P	regulation of biological process	46	0.65	0.51	-0.94	0.35	0.12	0.9
GO:0044267	P	cellular protein metabolic process	28	0.73	0.46	0.58	0.56	0.39	0.7
GO:0044260	P	cellular macromolecule metabolic process	87	1.4	0.16	0.41	0.68	-0.49	0.62
GO:0065007	P	biological regulation	50	0.64	0.52	-0.74	0.46	0.13	0.9
GO:0006629	P	lipid metabolic process	11	-0.56	0.57	-1.4	0.16	1.5	0.13
GO:0006810	P	transport	17	-0.058	0.95	1.1	0.26	1.1	0.25
GO:0009889	P	regulation of biosynthetic process	27	0.67	0.5	-0.36	0.72	-0.71	0.48
GO:0050794	P	regulation of cellular process	45	0.66	0.51	-0.89	0.37	0.066	0.95
GO:0006950	P	response to stress	57	-0.024	0.98	0.32	0.75	-0.38	0.7
GO:0008152	P	metabolic process	146	1.3	0.19	-0.39	0.7	0.55	0.58
GO:0051234	P	establishment of localization	17	-0.058	0.95	1.1	0.26	1.1	0.25
GO:0016070	P	RNA metabolic process	18	0.31	0.76	0.14	0.89	-0.72	0.47
GO:0050896	P	response to stimulus	76	-0.12	0.91	0.026	0.98	0.75	0.45
GO:0043412	P	macromolecule modification	23	0.62	0.53	0.32	0.75	-0.22	0.82
GO:0006355	P	regulation of transcription, DNA-dependent	16	0.037	0.97	0.13	0.9	-1	0.32
GO:0010556	P	regulation of macromolecule biosynthetic process	27	0.67	0.5	-0.36	0.72	-0.71	0.48
GO:0006351	P	transcription, DNA-dependent	17	0.28	0.78	0.17	0.86	-0.91	0.36
GO:0006519	P	cellular amino acid and derivative metabolic process	15	-1.2	0.22	-1.2	0.22	1.4	0.17
GO:0032774	P	RNA biosynthetic process	17	0.28	0.78	0.17	0.86	-0.91	0.36
GO:0016310	P	phosphorylation	16	-0.49	0.62	-0.44	0.66	-0.32	0.75
GO:0044249	P	cellular biosynthetic process	66	1.2	0.23	-0.058	0.95	-0.79	0.43
GO:0023052	P	signaling	21	0.063	0.95	-1.3	0.21	1.5	0.14
GO:0034645	P	cellular macromolecule biosynthetic process	58	1.3	0.2	0.49	0.62	-1.2	0.23
GO:0009719	P	response to endogenous stimulus	27	-0.27	0.78	-0.41	0.68	0.17	0.87
GO:0006139	P	nucleobase, nucleoside, nucleotide and nucleic acid metabolic process	63	1.4	0.17	0.031	0.97	-0.41	0.68
GO:0006508	P	proteolysis	15	0.96	0.33	0.0096	0.99	0.11	0.91
GO:0032502	P	developmental process	14	-0.98	0.33	-1.8	0.073	-1.7	0.088
GO:0032501	P	multicellular organismal process	11	-0.92	0.36	-2	0.041	-2	0.044
GO:0044238	P	primary metabolic process	127	0.96	0.34	-0.27	0.79	0.42	0.67
GO:0043687	P	post-translational protein modification	17	-0.25	0.8	-0.87	0.38	0.5	0.61
GO:0009987	P	cellular process	141	0.45	0.65	-0.6	0.55	0.48	0.63
GO:0023046	P	signaling process	20	-0.098	0.92	-1.2	0.22	1.3	0.19
GO:0051252	P	regulation of RNA metabolic process	16	0.037	0.97	0.13	0.9	-1	0.32
GO:0043170	P	macromolecule metabolic process	98	1.6	0.12	0.27	0.78	-0.67	0.51
GO:0031326	P	regulation of cellular biosynthetic process	27	0.67	0.5	-0.36	0.72	-0.71	0.48
GO:0031323	P	regulation of cellular metabolic process	27	0.67	0.5	-0.36	0.72	-0.71	0.48
GO:0045449	P	regulation of transcription	27	0.67	0.5	-0.36	0.72	-0.71	0.48
GO:0007275	P	multicellular organismal development	10	-0.62	0.54	-1.8	0.07	-1.8	0.068
GO:0010467	P	gene expression	44	0.83	0.41	-0.099	0.92	0.049	0.96
GO:0006350	P	transcription	42	0.75	0.45	-0.39	0.7	-0.16	0.88
GO:0010468	P	regulation of gene expression	27	0.67	0.5	-0.36	0.72	-0.71	0.48
GO:0006468	P	protein amino acid phosphorylation	15	-0.28	0.78	-0.63	0.53	0.1	0.92
GO:0019219	P	regulation of nucleobase, nucleoside, nucleotide and nucleic acid metabolic process	27	0.67	0.5	-0.36	0.72	-0.71	0.48
GO:0019748	P	secondary metabolic process	18	-1	0.31	-1.1	0.25	1.7	0.098
GO:0006464	P	protein modification process	23	0.62	0.53	0.32	0.75	-0.22	0.82
GO:0023060	P	signal transmission	20	-0.098	0.92	-1.2	0.22	1.3	0.19
GO:0009058	P	biosynthetic process	83	0.45	0.65	-0.76	0.45	-0.05	0.96
GO:0009059	P	macromolecule biosynthetic process	58	1.3	0.2	0.49	0.62	-1.2	0.23
GO:0051171	P	regulation of nitrogen compound metabolic process	27	0.67	0.5	-0.36	0.72	-0.71	0.48
GO:0051179	P	localization	17	-0.058	0.95	1.1	0.26	1.1	0.25
GO:0009628	P	response to abiotic stimulus	27	-0.24	0.81	1.6	0.11	0.46	0.65
GO:0005975	P	carbohydrate metabolic process	13	0.62	0.53	0.67	0.51	-0.77	0.44
GO:0044237	P	cellular metabolic process	113	0.68	0.5	-0.52	0.61	0.57	0.57
GO:0006796	P	phosphate metabolic process	16	-0.49	0.62	-0.44	0.66	-0.32	0.75
GO:0006793	P	phosphorus metabolic process	16	-0.49	0.62	-0.44	0.66	-0.32	0.75
GO:0006259	P	DNA metabolic process	16	1.6	0.11	0.7	0.48	-0.73	0.47
C: Cellular Components, F: Molecular Functions, P: Biological Process
