# Supplementary material for: Transcriptional profiling of the leaves of near-isogenic rice lines with contrasting drought tolerance at the reproductive stage in response to water deficit
Source: BMC Genomics. 2015 Dec 29;16:1110. doi: 10.1186/s12864-015-2335-1 (PMC4696290; doi:10.1186/s12864-015-2335-1)
Supplement: Additional file 10: — Different genes involved in ABA and calcium signaling in leaf tissue of rice NILs and the parent IR64 under different water-deficit treatments. 1: up-regulated; -1: down-regulated; blank: no change in expression; 10: IR77298-14-1-2-B tolerant NIL, i.e., IR77298-14-1-2-B-10; 13: IR77298-14-1-2-B susceptible NIL, i.e., IR77298-14-1-2-B-13; 18: IR77298-5-6-B tolerant NIL, i.e., IR77298-5-6-B-18; 11: IR77298-5-6-B susceptible NIL, i.e., IR77298-5-6-B-11; 0.2 and 0.5 FTSW are severe and mild water-deficit treatments (XLSX 46 kb) [file 12864_2015_2335_MOESM10_ESM.xlsx]

## Sheet: List-Physiol
1)Zinc transporters
	Identifier	ProbeName		Class	Family	Materials
	LOC_Os01g74110	R5_c01_05543_R		Secondary transporter	ZIP	Zn,Fe		Detail of Gene
	LOC_Os02g10230	R5_c02_06377_F		Secondary transporter	ZIP	Zn,Fe
	LOC_Os03g29850	R5_c03_12452_R		Secondary transporter	ZIP	Zn,Fe		Click here for feedback
	LOC_Os03g46454	R5_c03_13422_R		Secondary transporter	ZIP	Zn,Fe
	LOC_Os03g46470	R5_c03_13424_R		Secondary transporter	ZIP	Zn,Fe		Basic Information
	LOC_Os04g52310	R5_c04_18182_R		Secondary transporter	ZIP	Zn,Fe		CGSNL Gene Symbol	HMA2
	LOC_Os05g07210	R5_c05_19373_R		Secondary transporter	ZIP	Zn,Fe		Gene Symbol Synonym	OsHMA2, osHMA2
	LOC_Os05g10940	R5_c05_19603_F		Secondary transporter	ZIP	Zn,Fe		CGSNL Gene Name	HEAVY METAL ATPASE 2
	LOC_Os05g25194	R5_c05_20296_R		Secondary transporter	ZIP	Zn,Fe		Gene Name Synonym	heavy metal ATPase 2, heavy metal transporter 2, heavy metal P-Type ATPase 2
	LOC_Os05g39540	R5_c05_21327_F		Secondary transporter	ZIP	Zn,Fe		Protein Name	HEAVY METAL ATPASE 2
	LOC_Os05g39560	R5_c05_21328_F		Secondary transporter	ZIP	Zn,Fe		Allele	oshma2-1, oshma2-2, osham2-3
	LOC_Os06g37010	R5_c06_24721_F		Secondary transporter	ZIP	Zn,Fe		Chromosome No.	6
	LOC_Os07g12890	R5_c07_26816_F		Secondary transporter	ZIP	Zn,Fe		Explanation	HQ646362. P1B-ATPase heavy-metal transporter. GO:0071577:zinc ion transmembrane transport.
	LOC_Os08g01030	R5_c08_29289_R		Secondary transporter	ZIP	Zn,Fe		Trait Class	Tolerance and resistance
	LOC_Os08g10630	R5_c08_30063_F		Secondary transporter	ZIP	Zn,Fe		Expression
		R5_c08_31596_R	LOC_Os08g36420	Secondary transporter	ZIP	Zn,Fe		cDNA Accession No.	-
								RAP ID	Os06g0700700
2)Ca+ transporters								Links	Oryzabase Chromosome View ( IRGSP 1.0 / Build5 )
	LOC_Os01g03914	R5_c01_00250_R	Secondary transporter	CACA	Ca2+			RAP-DB ( IRGSP 1.0 / Build5 )
	LOC_Os01g11414	R5_c01_00895_F	Secondary transporter	CACA	Ca2+			Related IDs List ( IRGSP 1.0 /	Build5 )
	LOC_Os01g22700	R5_c01_01699_F	Secondary transporter	CACA	Ca2+
	LOC_Os01g31270	R5_c01_02138_R	Ion Channel	Annexin	Ca2+
	LOC_Os01g37690	R5_c01_02524_R	Secondary transporter	CACA	Ca2+
	LOC_Os01g62070	R5_c01_04519_R	Secondary transporter	CACA	Ca2+
	LOC_Os02g04630	R5_c02_05915_F	Secondary transporter	CACA	Ca2+
	LOC_Os02g14980	R5_c02_06756_F	Secondary transporter	CACA	Ca2+
	LOC_Os02g21009	R5_c02_07181_F	Secondary transporter	CACA	Ca2+
	LOC_Os02g51750	R5_c02_09493_R	Ion Channel	Annexin	Ca2+
	LOC_Os03g08230	R5_c03_10772_R	Secondary transporter	CACA	Ca2+
	LOC_Os03g12530	R5_c03_11131_F	Secondary transporter	CACA	Ca2+
	LOC_Os03g22550	R5_c03_12000_F	Secondary transporter	CACA	Ca2+
	LOC_Os03g27960	R5_c03_12366_F	Secondary transporter	CACA	Ca2+
	LOC_Os03g45370	R5_c03_13348_F	Secondary transporter	CACA	Ca2+
	LOC_Os04g55940	R5_c04_18506_F	Secondary transporter	CACA	Ca2+
	LOC_Os05g31750	R5_c05_20724_R	Ion Channel	Annexin	Ca2+
	LOC_Os05g31760	R5_c05_20725_F	Ion Channel	Annexin	Ca2+
	LOC_Os05g38670	R5_c05_21258_F	Secondary transporter	CACA	Ca2+
	LOC_Os05g51610	R5_c05_22275_R	Secondary transporter	CACA	Ca2+
	LOC_Os06g11800	R5_c06_23225_F	Ion Channel	Annexin	Ca2+
	LOC_Os07g46550	R5_c07_29006_R	Ion Channel	Annexin	Ca2+
	LOC_Os08g32970	R5_c08_31333_F	Ion Channel	Annexin	Ca2+
	LOC_Os08g42110	R5_c08_32088_F	Secondary transporter	CACA	Ca2+
	LOC_Os09g10000	R5_c09_32795_R	Secondary transporter	CACA	Ca2+
	LOC_Os09g20330	R5_c09_33422_F	Ion Channel	Annexin	Ca2+
	LOC_Os09g23160	R5_c09_33605_F	Ion Channel	Annexin	Ca2+
	LOC_Os09g27990	R5_c09_34011_R	Ion Channel	Annexin	Ca2+
	LOC_Os10g30070	R5_c10_36480_F	Secondary transporter	CACA	Ca2+
	LOC_Os11g01580	R5_c11_37593_R	Secondary transporter	CACA	Ca2+
	LOC_Os11g05070	R5_c11_37890_R	Secondary transporter	CACA	Ca2+
	LOC_Os11g43860	R5_c11_40371_R	Secondary transporter	CACA	Ca2+
	LOC_Os12g42910	R5_c12_43371_F	Secondary transporter	CACA	Ca2+
3)CPK genes
	ID	Gene_name	Response to	category
	LOC_Os01g43410	OsCPK1		Ca2+-dependent protein kinases (CDPKs)
	LOC_Os01g59360	OsCPK2	Rice blast	Ca2+-dependent protein kinases (CDPKs)
	LOC_Os01g61590	OsCPK3		Ca2+-dependent protein kinases (CDPKs)
	LOC_Os02g03410	OsCPK4		Ca2+-dependent protein kinases (CDPKs)
	LOC_Os02g46090	OsCPK5		Ca2+-dependent protein kinases (CDPKs)
	LOC_Os02g58520	OsCPK6	drought	Ca2+-dependent protein kinases (CDPKs)
	LOC_Os03g03660	OsCPK7(OsCPK13)	salt, rice blast, chitin, low temperature, GA, JA, seed development	Ca2+-dependent protein kinases (CDPKs)
	LOC_Os03g59390	OsCPK8		Ca2+-dependent protein kinases (CDPKs)
	LOC_Os03g48270	OsCPK9	Rice blast	Ca2+-dependent protein kinases (CDPKs)
	LOC_Os03g57450	OsCPK10		Ca2+-dependent protein kinases (CDPKs)
	LOC_Os03g57510	OsCPK11		Ca2+-dependent protein kinases (CDPKs)
	LOC_Os04g47300	OsCPK12		Ca2+-dependent protein kinases (CDPKs)
	LOC_Os04g49510	OsCPK13(OsCDPK7)	cold, drought, salt	Ca2+-dependent protein kinases (CDPKs)
	LOC_Os05g41270	OsCPK14		Ca2+-dependent protein kinases (CDPKs)
	LOC_Os05g50810	OsCPK15	cold, salt, rice blast, chitin elicitor	Ca2+-dependent protein kinases (CDPKs)
	LOC_Os05g39090	OsCPK16		Ca2+-dependent protein kinases (CDPKs)
	LOC_Os07g06740	OsCPK17	cold, salt, drought, rice blast, chitin elicitor	Ca2+-dependent protein kinases (CDPKs)
	LOC_Os07g22710	OsCPK18		Ca2+-dependent protein kinases (CDPKs)
	LOC_Os07g33110	OsCPK19(OsCDPK2)	Light/seed(light:down-regulated)	Ca2+-dependent protein kinases (CDPKs)
	LOC_Os07g38120	OsCPK20	cold, salt, rice blast, chitin	Ca2+-dependent protein kinases (CDPKs)
	LOC_Os08g42750	OsCPK21	cold, salt, drought, rice blast, chitin elicitor	Ca2+-dependent protein kinases (CDPKs)
	LOC_Os09g33910	OsCPK22		Ca2+-dependent protein kinases (CDPKs)
	LOC_Os10g39420	OsCPK23	cold, salt, drought, rice blast, chitin, JA	Ca2+-dependent protein kinases (CDPKs)
	LOC_Os11g07040	OsCPK24	cold, rice blast, chitin	Ca2+-dependent protein kinases (CDPKs)
	LOC_Os11g04170	OsCPK25	Heat shock	Ca2+-dependent protein kinases (CDPKs)
	LOC_Os12g03970	OsCPK26		Ca2+-dependent protein kinases (CDPKs)
	LOC_Os12g30150	OsCPK27		Ca2+-dependent protein kinases (CDPKs)
	LOC_Os12g07230	OsCPK28		Ca2+-dependent protein kinases (CDPKs)
	LOC_Os12g12860	OsCPK29	cold, salt, drought, rice blast, chitin	Ca2+-dependent protein kinases (CDPKs)
	LOC_Os07g44710	OsCPK30		Ca2+-dependent protein kinases (CDPKs)

## Sheet: additional file 10
Additional file 10. Different genes involved in ABA and calcium signaling in leaf tissue of rice NILs and the parent IR64 under different water deficit treatments
	Gene ID	Description	Gene expression (Log2 ratio)										DEG cases										No. DEGs
			0.2 FTSW					0.5 FTSW					0.2 FTSW					0.5 FTSW
			IR64	10	13	11	18	IR64	10	13	11	18	IR64	10	13	11	18	IR64	10	13	11	18
1)ABA biosynthesis genes
	LOC_Os04g48880	beta-carotene hydroxylase	-2.299	-2.288	-2.307	-2.33	-1.822	0.154	-0.282	-1.485	-0.031	-0.838	-1	-1	-1	-1	-1			-1			5	1	6
	LOC_Os10g38940	beta-carotene hydroxylase	-2.273	-1.888	-2.857	-2.94	-2.737	-0.994	-1.091	-1.303	-0.908	-0.567	-1	-1	-1	-1	-1		-1	-1			5	2	7
	LOC_Os03g03370	beta-carotene hydroxylase	1.523	1.175	1.215	1.658	1.297	1.532	2.087	2.518	2.444	1.921	1	1	1	1	1	1	1	1	1	1	5	5	10
	LOC_Os04g37619	zeaxanthin epoxidase, chloroplast precursor	-1.13	-1.081	-0.784	-0.832	-0.803	0.414	0.392	-0.055	0.189	-0.183	-1	-1									2	0	2
	LOC_Os04g31040	violaxanthin de-epoxidase	-2.623	-2.364	-2.474	-2.273	-2.136	0.223	0.085	-0.794	-0.483	-0.657	-1	-1	-1	-1	-1						5	0	5
	LOC_Os03g44380	9-cis-epoxycarotenoid dioxygenase 2	2.656	2.5	2.462	2.242	2.486	2.131	2.169	2.032	2.66	2.014	1	1	1	1	1	1	1	1	1	1	5	5	10
	LOC_Os12g42280	viviparous-14	-0.034	-0.768	0.23	-0.503	-0.333	0.641	0.834	1.304	0.672	0.38								1			0	1	1
	LOC_Os03g59610	sex determination protein tasselseed-2	-0.742	-0.445	-0.945	0.356	-0.193	0.327	0.113	0.026	0.908	0.4											0	0	0
	LOC_Os02g47470	cytochrome P450 90D2	2.188	2.395	2.485	1.491	0.241	0.318	2.391	2.005	2.105	0.643	1	1	1	1			1	1	1		4	3	7
	LOC_Os09g28390	ent-kaurenoic acid oxidase 1	-1.382	-1.8	-1.762	-1.34	-0.853	1.008	0.233	-0.49	0.083	0.196	-1	-1	-1	-1							4	0	4
	LOC_Os08g36860	ent-kaurenoic acid oxidase 1	-1.123	-0.502	-1.384	-0.105	-0.14	1.156	1.891	0.933	1.538	1.457	-1		-1			1	1		1	1	2	4	6
2)ABA Responsive genes
	LOC_Os01g09280	myb-related transcription activator	1.045	1.502	1.479	1.36	1.432	0.448	1.112	0.533	0.639	0.548	1	1	1	1	1		1				5	1	6
	LOC_Os01g02120	OsMFT2 - Rice MFT-Like2 homogous to Arabidopsis Mother of FT and TFL1 gene	-0.011	-0.026	-0.014	0.04	-0.039	0.034	0.025	0.025	0.012	0.055											0	0	0
	LOC_Os01g05830	expressed protein	2.603	2.517	2.294	2.118	1.818	0.738	1.98	2.321	1.603	0.902	1	1	1	1	1		1	1	1		5	3	8
	LOC_Os01g53330	anthocyanidin 5,3-O-glucosyltransferase	-3.567	-3.721	-2.845	-4.271	-3.629	0.157	-0.002	-0.899	-0.228	-1.292	-1	-1	-1	-1	-1						5	0	5
	LOC_Os01g59110	indole-3-acetate beta-glucosyltransferase	0.252	0.423	0.113	-0.051	-0.092	1.022	0.557	-0.37	0.177	-0.683											0	0	0
	LOC_Os01g61590	calcium-dependent protein kinase, isoform AK1	-1.088	-0.537	-1.186	-1.047	-0.579	0.078	0.077	0.194	-0.468	0.361											0	0	0
	LOC_Os01g62760	protein phosphatase 2C	1.244	1.012	1.04	1.489	1.211	1.779	1.932	1.877	1.517	1.087	1	1	1	1	1	1	1	1	1	1	5	5	10
	LOC_Os01g68370	protein viviparous	-2.44	-2.309	0.073	-0.822	-0.83	0.419	0.286	0.114	0.08	-0.501	-1	-1									2	0	2
	LOC_Os02g36570	ATATH13	-0.723	-0.674	-0.84	-0.926	-0.893	-0.497	-0.294	-0.685	-0.415	-0.573											0	0	0
	LOC_Os02g37830	serine/threonine-protein kinase Nek4	-1.297	-1.111	-1.14	-0.527	-0.539	-0.743	-0.631	-0.747	-0.406	-0.208	-1	-1	-1								3	0	3
	LOC_Os03g18130	asparagine synthetase	2.485	2.852	2.791	1.23	0.513	-0.03	-0.086	0.105	1.679	0.002	1	1	1	1							4	0	4
	LOC_Os03g21790	cupin family protein	-1.315	-1.406	-1.542	-1.072	-0.788	-0.039	0.62	-0.278	-0.218	-0.183	-1	-1	-1	-1							4	0	4
	LOC_Os03g31550	xanthine dehydrogenase/oxidase	1.185	0.938	0.976	0.964	0.965	0.611	0.664	0.949	0.854	0.444	1										1	0	1
	LOC_Os03g60130	transcription elongation factor A protein 2	1.42	1.301	1.06	1.08	1.066	0.188	0.81	1.049	0.287	-0.094	1	1	1	1	1			1			5	1	6
	LOC_Os04g09810	riboflavin biosynthesis protein ribD	-2.301	-2.319	-1.954	-2.416	-2.715	-2.273	-2.287	-1.781	-4.015	0.281	-1	-1	-1	-1	-1	-1	-1	-1	-1		5	4	9
	LOC_Os04g53860	leucoanthocyanidin reductase	-3.963	-4.867	-4.684	-4.066	-4.93	-1.282	-2.264	-2.174	-1.485	-1.804	-1	-1	-1	-1	-1	-1	-1	-1	-1	-1	5	5	10
	LOC_Os04g56160	plasma membrane ATPase	-0.144	0.17	0.272	0.094	0.223	-0.297	-0.484	0.225	-0.494	0.2											0	0	0
	LOC_Os05g41490	circadian clock coupling factor ZGT	4.722	4.449	4.67	4.21	3.985	3.584	4.318	4.41	4.935	3.934	1	1	1	1	1	1	1	1	1	1	5	5	10
	LOC_Os05g42220	protein binding protein	0.457	0.505	0.411	0.653	0.423	-0.608	-0.181	-0.379	-0.536	-0.404											0	0	0
	LOC_Os06g03670	dehydration-responsive element-binding protein 1A	5.281	5.058	5.349	5.179	4.388	0.304	4.335	4.457	4.5	1.945	1	1	1	1	1		1	1	1	1	5	4	9
	LOC_Os06g08310	ATPase 8, plasma membrane-type	-0.355	-0.605	-0.208	-0.416	-0.286	0.028	-0.149	-0.126	-0.12	-0.068											0	0	0
	LOC_Os06g31100	GAMYB-binding protein	-0.605	-0.673	-0.71	-0.519	-0.503	-0.059	0.115	0.037	-0.068	-0.202											0	0	0
	LOC_Os07g05940	viviparous-14	3.627	3.974	5.695	4.513	4.527	3.101	6.125	5.876	6.479	5.252	1	1	1	1	1	1	1	1	1	1	5	5	10
	LOC_Os07g10890	DNA-binding protein EMBP-1	0.423	0.304	-0.016	-0.062	0.092	0.037	-0.069	0.026	-0.354	-0.173											0	0	0
	LOC_Os07g16950	MAK16-like protein RBM13	0.175	0.273	0.629	0.461	0.413	-0.087	0.056	-0.312	-0.338	0.428											0	0	0
	LOC_Os07g22400	DNA primase large subunit	-0.354	-0.115	-1.293	-1.735	-1.157	0.443	-1.036	-0.929	-0.367	-0.194			-1	-1	-1						3	0	3
	LOC_Os07g41460	flavonol 4-sulfotransferase	-2.221	-2.111	-2.254	-2.022	-2.206	-0.301	-0.498	-0.974	-0.516	-0.248	-1	-1	-1	-1	-1						5	0	5
	LOC_Os07g42500	senescence-associated-like protein	0.212	0.152	-0.22	-0.368	-0.372	0.025	0.458	0.413	0.645	-0.069											0	0	0
	LOC_Os08g32060	spotted leaf protein 11	2.636	2.396	2.389	2.856	3.297	2.031	4.368	4.541	4.564	3.08	1	1	1	1	1	1	1	1	1	1	5	5	10
	LOC_Os08g38410	RNA recognition motif family protein	2.307	2.265	2.096	1.092	1.372	0.47	1.192	1.269	0.695	-0.104	1	1	1	1	1		1	1			5	2	7
	LOC_Os08g40790	expressed protein	2.099	1.815	1.991	2.012	1.881	0.491	1.122	1.288	0.964	0.696	1	1	1	1	1		1	1			5	2	7
	LOC_Os08g45180	protein kinase/ ribokinase	-3.892	-3.159	-3.133	-2.118	-1.985	-0.067	0.055	-0.029	0.131	0.072	-1	-1	-1	-1	-1						5	0	5
	LOC_Os09g20350	DRE binding factor 1	-0.371	-0.371	-0.402	-0.162	-0.152	-0.56	-0.407	0.068	-0.111	-0.293											0	0	0
	LOC_Os09g24980	golgi SNARE 12 protein	-0.768	-0.538	-0.72	-0.248	-0.311	0.277	0.695	0.553	0.802	-0.101											0	0	0
	LOC_Os09g34910	nucleolar RNA helicase 2	0.17	0.239	0.299	0.051	0.39	-0.357	-0.085	-0.268	-0.503	0.043											0	0	0
	LOC_Os10g13550	calcium ion binding protein	-1.407	-1.18	-0.458	-1.496	-1.383	-0.174	0.067	0.004	-0.464	-0.356	-1	-1		-1	-1						4	0	4
	LOC_Os10g22450	inositol-3-phosphate synthase	-0.071	-0.036	0.658	0.028	-0.025	-1.445	0.013	0.005	-4.615	-0.958						-1			-1		0	2	2
	LOC_Os10g30850	ubiquitin-protein ligase/ zinc ion binding protein	3.157	3.011	3.036	2.857	2.677	0.138	0.074	0.959	0.273	1.111	1	1	1	1	1					1	5	1	6
	LOC_Os10g35370	protochlorophyllide reductase B, chloroplast precursor	-0.934	-1.016	-1.008	-1.334	-1.225	0.174	-0.154	-0.741	-0.938	-0.332		-1	-1	-1	-1						4	0	4
	LOC_Os10g41660	zinc finger, C3HC4 type family protein	1.959	2.215	2.087	2.799	3.089	0.258	1.046	1.258	1.036	1.272	1	1	1	1	1		1	1	1	1	5	4	9
	LOC_Os12g07060	chaperone protein dnaJ	0.95	0.882	0.872	0.683	0.509	-0.185	-0.343	-0.346	-0.126	0.003											0	0	0
	LOC_Os12g42020	protein kinase PVPK-1	0.192	0.78	-0.012	-0.553	-0.101	-0.131	-0.204	-0.387	0.119	-0.009											0	0	0
	LOC_Os01g16430	multidomain cystatin	1.55	1.429	1.227	1.344	1.432	0.546	0.844	0.696	0.756	0.581	1	1	1	1	1						5	0	5
	LOC_Os02g43330	homeobox-leucine zipper protein ATHB-6	3.134	3.156	2.828	3.528	3.39	2.909	2.922	2.811	4.723	3.032	1	1	1	1	1	1	1	1	1	1	5	5	10
	LOC_Os08g41030	ethylene-responsive transcription factor 3	0.01	0.013	-0.04	-0.133	-0.049	-0.005	-0.048	-0.051	-0.072	-0.034											0	0	0
	LOC_Os01g01190	hydrolase, acting on ester bonds	1.778	2.411	2.132	2.165	2.294	1.161	1.546	1.043	0.977	0.517	1	1	1	1	1	1	1	1			5	3	8
	LOC_Os01g56320	peptidase/ subtilase	0.4	0.736	0.293	-0.236	-0.39	0.646	0.716	-0.535	0.069	-0.141											0	0	0
	LOC_Os02g48770	jasmonate O-methyltransferase	-4.174	-4.639	-3.686	-3.837	-2.32	-3.125	-3.27	-2.114	-3.395	0.225	-1	-1	-1	-1	-1	-1	-1	-1	-1		5	4	9
	LOC_Os03g06700	fatty acid elongase	0.035	-0.035	-0.05	0.006	-0.055	-0.206	1.008	-1.295	0.026	0.047											0	0	0
	LOC_Os03g18590	malonyl CoA-acyl carrier protein transacylase, mitochondrial precursor	0.205	0.097	0.093	-0.25	-0.048	-0.013	-0.419	-0.432	-0.258	0.112											0	0	0
	LOC_Os03g51690	homeobox protein OSH1	-0.054	-0.001	-2.191	-0.18	-0.555	-0.455	-1.779	-2.183	-0.718	0.656			-1								1	0	1
	LOC_Os04g34330	serine/threonine-protein kinase receptor precursor	-5.833	-5.51	-4.909	-5.144	-4.651	-2.599	-2.6	-3.286	-2.005	-3.538	-1	-1	-1	-1	-1	-1	-1	-1	-1	-1	5	5	10
	LOC_Os05g31610	Leucine Rich Repeat family protein	0.562	0.157	1.927	-0.367	0.986	2.025	2.403	-1.565	-0.469	-0.458											0	0	0
	LOC_Os08g27720	pirin-like protein	-1.114	-0.209	-0.432	-0.729	-1.001	-0.939	-0.302	-0.563	-1.104	-0.305	-1				-1				-1		2	1	3
	LOC_Os09g16510	OsWRKY74 - Superfamily of rice TFs having WRKY and zinc finger domains	-1.882	-1.948	-1.372	-0.565	-1.004	-0.789	0.171	0.205	0.174	-0.63	-1	-1	-1		-1						4	0	4
	LOC_Os09g18000	senescence-induced receptor-like serine, X-hyb=LOC_Os06g30300	1.893	-0.334	1.327	0.548	0.946	0.965	-0.434	1.708	0.215	-0.138	1		1								2	0	2
	LOC_Os09g39760	pectinesterase-2 precursor	0.43	0.082	-0.671	-0.369	-0.206	-0.204	0.239	-1.132	0.161	0.267											0	0	0
	LOC_Os10g38090	cytochrome P450 86A1	1.486	1.389	0.762	2.071	1.813	1.634	2.15	2.062	1.681	0.62	1	1		1	1	1	1	1	1		4	4	8
	LOC_Os11g36030	ubiquitin-protein ligase/ zinc ion binding protein	1.227	2.68	2.116	1.21	1.054	1.343	2.535	1.224	0.226	0.466	1	1	1	1	1	1	1	1			5	3	8
	LOC_Os11g43980	peroxidase 1 precursor	-1.79	-1.35	-0.12	-1.258	-1.06	0.195	-0.455	-0.978	-0.968	-1.049	-1	-1		-1	-1						4	0	4
3) CPKs genes
	LOC_Os01g43410	OsCPK1	-0.953	-0.671	-0.701	-0.436	-0.24	-0.743	-0.42	-0.642	-0.753	-0.099											0	0	0
	LOC_Os01g59360	OsCPK2	-2.643	-3.615	-0.039	-0.14	-0.046	-0.494	-3.929	-3.195	-2.674	-1.661	-1	-1					-1	-1	-1	-1	2	4	6
	LOC_Os01g61590	OsCPK3	-1.088	-0.537	-1.186	-1.047	-0.579	0.078	0.077	0.194	-0.468	0.361											0	0	0
	LOC_Os02g03410	OsCPK4	-0.247	-0.362	0.176	-0.189	0.091	-0.16	0.505	1.145	0.265	0.385								1			0	1	1
	LOC_Os02g46090	OsCPK5	0.295	0.166	0.562	0.623	0.945	0.405	0.854	0.922	0.437	0.074											0	0	0
	LOC_Os02g58520	OsCPK6	1.204	1.302	2.011	2.293	1.387	1.179	-0.067	-0.061	-1.417	1.031	1	1	1	1	1						5	0	5
	LOC_Os03g03660	OsCPK7(OsCPK13)	-0.107	0.244	0.153	-0.28	-0.217	-0.395	-0.219	0.211	-0.152	0.16											0	0	0
	LOC_Os03g59390	OsCPK8	0.272	-0.04	0.177	0.155	0.2	-0.258	-0.208	-0.237	-0.06	-0.051											0	0	0
	LOC_Os03g48270	OsCPK9	-2.379	-2.75	-1.942	-0.999	-1.112	-0.648	-0.872	-1.477	-0.367	-0.477	-1	-1	-1		-1			-1			4	1	5
	LOC_Os03g57450	OsCPK10	-0.905	-0.841	-0.37	-0.486	0.073	0.046	0.265	0.691	0.002	0.052											0	0	0
	LOC_Os03g57510	OsCPK11	0.732	1.126	0.365	1.168	-0.001	-0.208	0.527	-0.018	0.761	0.817		1		1							2	0	2
	LOC_Os04g47300	OsCPK12	-1.078	-1.212	-2.712	-1.988	-1.875	0.644	-0.195	-0.397	0.23	-0.145	-1	-1	-1	-1	-1						5	0	5
	LOC_Os04g49510	OsCPK13(OsCDPK7)	-0.449	-0.735	-0.178	-0.123	0.123	-0.302	0.752	1.242	0.472	0.675								1			0	1	1
	LOC_Os05g41270	OsCPK14	0.251	0.198	0.014	-0.768	-0.047	-0.087	-0.273	-0.209	0.115	-0.204											0	0	0
	LOC_Os05g50810	OsCPK15	0.878	0.821	0.838	0.069	1.048	0.302	1.043	1.11	-0.157	0.453					1		1	1			1	2	3
	LOC_Os05g39090	OsCPK16	-0.808	-0.618	-0.835	-0.236	-0.296	-0.453	-0.146	-0.017	-0.088	-0.399											0	0	0
	LOC_Os07g06740	OsCPK17	-0.21	-0.221	-0.247	0.043	0.081	-0.119	-0.088	0.001	0.022	-0.286											0	0	0
	LOC_Os07g22710	OsCPK18	-1.117	-1.385	-1.128	-0.351	-0.405	-0.205	-0.96	-0.72	-0.402	-0.094	-1	-1	-1								3	0	3
	LOC_Os07g33110	OsCPK19(OsCDPK2)	0.257	0.155	0.225	-0.036	0.077	-0.295	-0.025	0.341	-0.377	-0.159											0	0	0
	LOC_Os07g38120	OsCPK20	0.174	-0.118	0.196	0.203	0.236	-0.309	0.72	0.584	0.326	0.443											0	0	0
	LOC_Os08g42750	OsCPK21	1.931	1.337	3.7	2.739	3.769	0.149	-0.372	0.287	-0.914	1.642	1	1	1	1	1						5	0	5
	LOC_Os09g33910	OsCPK22	-0.714	-1.2	-0.017	0.567	-0.091	-0.067	-3.146	-1.52	-1.04	-0.005											0	0	0
	LOC_Os10g39420	OsCPK23	2.626	2.8	2.346	1.728	1.582	1.42	-0.313	0.808	1.273	0.655	1	1	1	1	1	1			1		5	2	7
	LOC_Os11g07040	OsCPK24	0.389	1.739	0.396	0.638	0.434	0.069	0.829	0.338	0.13	0.334		1									1	0	1
	LOC_Os11g04170	OsCPK25	1.241	2.049	1.177	2.966	1.175	0.791	0.62	-1.445	0.346	1.106	1	1	1	1	1						5	0	5
	LOC_Os12g03970	OsCPK26	0.966	1.467	1.442	0.813	0.405	0.218	0.364	0.083	-0.021	0.526		1	1								2	0	2
	LOC_Os12g30150	OsCPK27	-0.012	-0.024	-0.025	-0.028	-0.028	-0.005	0.011	-0.018	-0.046	0.016											0	0	0
	LOC_Os12g07230	OsCPK28	0.188	0.222	0.234	0.081	0.255	-0.369	-0.034	0.154	-0.029	0.128											0	0	0
	LOC_Os12g12860	OsCPK29	-2.415	-4.24	-0.858	-2.25	-1.579	-0.065	-2.534	-2.914	-2.341	1.484	-1	-1		-1	-1						4	0	4
	LOC_Os07g44710	OsCPK30	0.097	0.097	-0.009	0.227	0.043	0.121	0.151	-0.027	0.036	-0.204											0	0	0
4) CIPKs genes
	LOC_Os01g18800	OsCIPK01	-2.313	-2.37	-2.395	-0.857	-0.701	-0.037	0.213	-0.146	-0.149	-0.034	-1	-1	-1								3	0	3
	LOC_Os07g48100	OsCIPK02	0.401	0.403	0.386	0.052	0.311	0.414	0.86	0.788	0.18	0.759											0	0	0
	LOC_Os03g20380	OsCIPK03	-0.417	-0.253	-0.301	-1.113	-0.978	0.026	1.203	0.071	-0.421	0.186				-1							1	0	1
	LOC_Os12g41090	OsCIPK04	0.661	0.732	-0.128	0.508	0.569	-0.133	-1.306	-1.11	-0.817	0							-1	-1			0	2	2
	LOC_Os01g10890	OsCIPK05	-0.487	-0.275	-1.146	0.187	0.065	0.273	0.865	0.695	0.399	0.369											0	0	0
	LOC_Os08g34240	OsCIPK06	-0.66	-0.66	-1.127	0.216	-0.113	1.082	1.307	0.503	0.999	0.44			-1			1	1				1	2	3
	LOC_Os03g43440	OsCIPK07	1.372	1.446	1.319	1.032	0.559	-0.008	0.519	0.3	0.618	-0.015	1	1	1	1							4	0	4
	LOC_Os01g35184	OsCIPK08	0.308	0.114	-0.021	-0.173	-0.112	-0.162	0.351	0.242	-0.209	-0.557											0	0	0
	LOC_Os03g03510	OsCIPK09	0.328	0.418	0.361	-0.53	-0.288	-0.436	0.566	0.619	-0.557	-0.697											0	0	0
	LOC_Os03g22050	OsCIPK10	1.951	1.951	1.309	0.441	1.078	-0.091	-0.08	-0.32	-0.005	1.273	1	1	1		1						4	0	4
	LOC_Os01g60910	OsCIPK11	2.197	1.699	2.426	2.13	2.232	1.423	1.442	1.752	1.559	1.231	1	1	1	1	1	1	1	1	1	1	5	5	10
	LOC_Os01g55450	OsCIPK12(OsPK7)	1.52	1.674	1.681	1.697	1.62	0.472	0.928	0.698	0.753	0.242	1	1	1	1	1						5	0	5
	LOC_Os01g10870	OsCIPK13*	0.501	0.506	0.136	0.61	0.547	-0.128	0.124	0.018	-0.573	0.034											0	0	0
	LOC_Os12g02200	OsCIPK14	1.326	1.727	1.077	-0.491	0.453	-0.55	-1.115	-0.551	-1.076	0.203	1	1	1								3	0	3
	LOC_Os11g02240	OsCIPK15	1.797	2.206	1.343	-0.368	0.562	-0.797	-1.039	-0.256	-0.863	0.302	1	1	1								3	0	3
	LOC_Os09g25090	OsCIPK16	2.824	2.894	2.768	3.229	3.352	1.359	1.893	1.84	1.362	1.264	1	1	1	1	1	1	1	1	1	1	5	5	10
	LOC_Os05g04550	OsCIPK17	-2.883	-2.532	-2.98	-2.698	-2.462	-0.541	-0.949	-1.264	-1.003	-0.786	-1	-1	-1	-1	-1			-1	-1		5	2	7
	LOC_Os05g26820	OsCIPK18	-1.397	-1.006	-1.892	-0.486	-0.502	0.444	0.802	0.701	0.507	0.208	-1	-1	-1								3	0	3
	LOC_Os05g43840	OsCIPK19	-0.12	-0.192	-0.398	0.08	0.156	0.194	0.458	0.16	0.635	-0.198											0	0	0
	LOC_Os05g11790	OsCIPK20	-0.045	-0.055	0.084	0.156	1.4	0.117	0.184	0.147	0.055	0.12											0	0	0
	LOC_Os07g44290	OsCIPK21	-2.468	-2.599	-2.027	-2.314	-2.053	-0.718	-1.054	-1.035	-0.916	-0.961	-1	-1	-1	-1	-1		-1	-1			5	2	7
	LOC_Os05g26870	OsCIPK22	1.557	2.095	2.037	1.251	1.22	-0.708	0.237	0.097	-0.069	0.335	1	1	1	1	1						5	0	5
	LOC_Os07g05620	OsCIPK23	-0.207	-0.494	-0.313	0.496	0.43	-0.083	0.491	0.507	0.142	0.185											0	0	0
	LOC_Os06g40370	OsCIPK24	0.17	0.065	0.112	0.002	0.034	0.011	0.01	0.006	-0.468	-0.042											0	0	0
	LOC_Os06g35160	OsCIPK25	1.037	1.154	0.914	0.907	0.786	0.329	0.134	-0.208	-0.102	-0.107	1	1									2	0	2
	LOC_Os02g06570	OsCIPK26	-0.367	-0.596	-0.544	-0.817	-0.665	-0.707	0.156	-0.193	0.071	-0.065											0	0	0
	LOC_Os09g25100	OsCIPK27	-1.765	-1.649	-2.373	-0.278	-0.63	0.714	-0.063	-0.108	0.689	-0.028	-1	-1	-1								3	0	3
	LOC_Os05g39870	OsCIPK28	-0.03	-0.053	0.166	0.515	-0.043	-0.024	0.058	-0.03	-0.49	-0.035											0	0	0
	LOC_Os07g48090	OsCIPK29	0.596	0.878	1.3	0.519	0.22	-0.269	0.792	0.614	0.09	-0.056			1								1	0	1
	LOC_Os01g55440	OsCIPK30	-1.934	-1.991	-1.926	-3.444	-3.022	-0.357	-4.137	-4.21	-2.91	0.246	-1	-1	-1	-1	-1		-1	-1	-1		5	3	8
5) Calmodulins genes
	LOC_Os01g04330	OsCML16	3.204	3.068	3.097	2.466	0.889	0.274	3.206	3.27	2.514	-0.024	1	1	1	1			1	1	1		4	3	7
	LOC_Os01g16240	OsCaM1-3	-0.291	-0.381	-0.334	-0.232	-0.235	-0.655	-0.559	-0.128	0.003	-0.26											0	0	0
	LOC_Os01g17190	OsCaM3	0.517	0.524	0.505	0.922	0.769	-0.418	-0.422	0.124	0.039	0.11											0	0	0
	LOC_Os01g32120	OsCML11	1.1	0.846	-0.308	2.235	2.322	1.008	1.209	1.781	1.727	1.498	1			1	1	1	1	1	1	1	3	5	8
	LOC_Os01g41990	OsCML12	-2.204	-2.404	-1.932	-1.821	-1.862	-0.625	-0.558	-0.684	-0.243	-0.618	-1	-1	-1	-1	-1						5	0	5
	LOC_Os01g59530	OsCML01	0.505	1.033	1.019	0.328	0.256	0.457	0.1	-0.519	-0.305	0.133		1	1								2	0	2
	LOC_Os01g72100	OsCML10	-1.288	-1.261	-2.139	-1.1	-1.049	0.187	0.539	-0.348	0.938	-0.168	-1	-1	-1	-1	-1						5	0	5
	LOC_Os01g72530	OsCML31	1.487	0.978	1.641	2.059	-1.326	-0.773	1.171	1.468	2.204	-1.792	1		1	1	-1						4	0	4
	LOC_Os01g72540	OsCML23	1.218	-0.368	-0.16	1.562	0.702	-0.619	0.01	2.568	0.716	0.006											0	0	0
	LOC_Os01g72550	OsCML19	2.601	1.631	1.895	-0.019	-0.4	2.141	0.035	2.554	2.861	-0.014	1	1	1			1		1	1		3	3	6
	LOC_Os02g39380	OsCML17	0.287	0.097	-0.013	-0.288	-0.001	-0.169	-0.172	-0.132	-0.041	-0.063											0	0	0
	LOC_Os02g50060	OsCML28	1.233	1.157	1.463	1.742	1.992	0.202	1.153	1.72	1.486	0.637	1	1	1	1	1		1	1	1		5	3	8
	LOC_Os03g20370	OsCaM1-1	1.345	1.238	1.83	1.183	0.99	0.409	1.333	1.233	0.455	0.191	1	1	1	1			1	1			4	2	6
	LOC_Os03g21380	OsCML27	-0.265	-0.785	-0.368	-0.344	-0.159	-0.604	-0.339	0.047	0.013	-0.301											0	0	0
	LOC_Os03g53200	OsCML04	0.945	0.837	1.254	1.62	1.382	-0.073	0.059	0.977	1.123	0.617			1	1	1				1		3	1	4
	LOC_Os04g41540	OsCML22	0.564	0.552	-0.491	0.63	0.286	0.528	1.512	1.563	1.645	0.118							1	1	1		0	3	3
	LOC_Os05g13580	OsCML18	0.423	-0.116	-0.195	-0.341	-0.066	0.744	1.096	0.295	0.866	-0.236							1				0	1	1
	LOC_Os05g24780	OsCML21	1.535	1.164	2.359	1.32	1.202	-1.493	-0.525	-0.326	-0.162	0.218	1	1	1	1	1	-1					5	1	6
	LOC_Os05g31620	OsCML15	3.387	3.741	3.205	3.587	0.156	0.233	2.988	2.543	3.469	-2.141	1	1	1	1			1	1	1	-1	4	4	8
	LOC_Os05g41200	OsCML09	-0.526	-0.138	-0.343	-0.001	0.081	-0.26	-0.243	0.123	-0.016	-0.13											0	0	0
	LOC_Os05g41210	OsCaM2	0.315	0.136	0.255	-0.18	0.08	-0.206	-0.221	0.047	0.078	-0.207											0	0	0
	LOC_Os05g50180	OsCML14	-0.932	-1.39	0.36	-0.033	-1.397	-1.952	-1.231	-0.375	0.486	-0.176		-1			-1						2	0	2
	LOC_Os06g07560	OsCML30	-1.278	-1.205	-1.822	-0.551	-0.45	0.478	0.65	0.31	0.733	0.004	-1	-1	-1								3	0	3
	LOC_Os06g47640	OsCML29	-0.167	-0.626	-0.88	-0.719	-0.724	0.074	-0.449	-0.273	-0.316	-0.416											0	0	0
	LOC_Os07g42660	OsCML13	0.149	0.145	-0.028	0.073	-0.027	-0.205	-0.151	-0.11	0.126	-0.217											0	0	0
	LOC_Os07g48340	OsCML24	-0.027	-0.028	0.006	0.024	-0.027	0.004	0.033	0.011	0.012	0.023											0	0	0
	LOC_Os07g48780	OsCaM1-2	0.527	0.49	0.658	0.208	0.368	-0.513	-0.254	0.196	-0.322	0.23											0	0	0
	LOC_Os08g02420	OsCML07	-0.404	-0.297	-0.388	0.208	0.174	0.315	0.491	0.539	0.259	0.328											0	0	0
	LOC_Os08g04890	OsCML32	-0.731	-0.043	0.979	-0.083	-1.66	0.003	0.095	-0.007	-0.959	-1.665											0	0	0
	LOC_Os10g25010	OsCML08	2.297	2.218	1.969	2.142	2.124	0.533	0.959	1.594	0.906	1.046	1	1	1	1	1			1		1	5	2	7
	LOC_Os11g01390	OsCML25	1.269	0.547	1.421	1.591	-0.937	-1.098	0.444	0.675	1.16	-1.396	1		1	1							3	0	3
	LOC_Os11g03980	OsCML02	3.023	2.087	-0.484	1.018	1.295	0.002	0.057	0.014	0.065	0.033	1	1		1	1						4	0	4
	LOC_Os11g37550	OsCML06	0.169	2.261	0.006	1.311	-0.028	0.01	-0.011	1.34	0.013	-0.01		1		1							2	0	2
	LOC_Os12g01400	OsCML26	1.128	1.036	1.013	0.628	0.864	-0.037	-0.049	-0.052	-0.029	-0.001	1	1	1								3	0	3
	LOC_Os12g03816	OsCML03	1.894	1.173	0.761	-0.872	0.263	0.055	0	0.599	-0.336	0.336	1	1									2	0	2
	LOC_Os12g12730	OsCML28	-1.014	0.722	-0.133	-0.784	-2.696	-0.407	-2.315	-2.431	-0.643	-0.954							-1	-1			0	2	2
	LOC_Os12g41110	OsCML05	-2.557	-3.941	-1.853	-1.245	-3.182	-0.369	-1.173	-0.673	0.508	-0.468	-1	-1	-1	-1	-1						5	0	5
6) Protein phosphatase 2C genes
	LOC_Os01g07090	protein phosphatase 2C homolog 7	-1.758	-2.029	-2.373	-3.705	-3.075	-0.327	0.661	-1.633	-0.095	-1.409	-1	-1	-1	-1	-1			-1		-1	5	2	7
	LOC_Os01g08310	serine/threonine protein phosphatase 2A 59 kDa regulatory subunit Bgamma isoform	-4.687	-4.34	-4.673	-3.576	-3.641	-1.457	-1.2	-1.955	-0.963	-1.204	-1	-1	-1	-1	-1	-1	-1	-1		-1	5	4	9
	LOC_Os01g19130	protein phosphatase 2C isoform beta	1.612	1.364	1.504	1.609	1.496	0.388	1.707	1.603	1.131	0.251	1	1	1	1	1		1	1	1		5	3	8
	LOC_Os01g32964	protein phosphatase 2C ABI2	0.583	0.429	0.681	0.71	0.709	0.192	0.962	1.074	0.425	0.005								1			0	1	1
	LOC_Os01g36080	protein phosphatase 2C containing protein	-0.596	-0.577	-0.573	-0.383	-0.088	-0.079	0.35	0.042	-0.017	-0.138											0	0	0
	LOC_Os01g37130	protein phosphatase 2C PPH1	-0.624	-0.556	-0.553	-0.746	-0.627	0.359	0.354	-0.202	-0.126	-0.554											0	0	0
	LOC_Os01g40094	protein phosphatase 2C ABI2	1.916	2.535	2.373	1.531	1.738	1.601	2.576	2.227	0.977	1.316	1	1	1	1	1	1	1	1		1	5	4	9
	LOC_Os01g41630	serine/threonine protein phosphatase 2A 55 kDa regulatory subunit Bbeta isoform	-0.29	-0.023	-0.105	-0.039	0.092	-0.076	0.075	0.003	-0.207	-0.084											0	0	0
	LOC_Os01g46760	protein phosphatase 2C ABI1	3.426	3.759	3.524	3.851	3.643	3.005	3.879	3.404	3.249	2.354	1	1	1	1	1	1	1	1	1	1	5	5	10
	LOC_Os01g62760	protein phosphatase 2C	1.244	1.012	1.04	1.489	1.211	1.779	1.932	1.877	1.517	1.087	1	1	1	1	1	1	1	1	1	1	5	5	10
	LOC_Os02g05630	protein phosphatase 2C isoform epsilon	-1.255	-1.243	-1.317	-1.258	-1.06	-0.048	-0.191	-0.255	-0.349	-0.47	-1	-1	-1	-1	-1						5	0	5
	LOC_Os02g08364	protein phosphatase 2C isoform gamma	1.261	1.195	0.913	0.73	0.808	0.078	0.774	0.602	0.369	0.311	1	1									2	0	2
	LOC_Os02g13110	serine/threonine protein phosphatase 2A 55 kDa regulatory subunit Bbeta isoform	0.156	0.043	0.402	0.011	0.173	-0.131	0.523	0.625	-0.167	-0.053											0	0	0
	LOC_Os02g27220	protein phosphatase 2C containing protein	0.072	0.169	0.244	-0.081	-0.06	-0.543	-0.435	-0.181	-0.945	-0.796											0	0	0
	LOC_Os02g38690	protein phosphatase 2C containing protein	-2.059	-0.089	-0.198	0.373	0.488	-0.01	-0.365	-0.054	-1.031	0.519											0	0	0
	LOC_Os02g38710	protein phosphatase 2C containing protein	-1.856	-0.396	-0.624	0.192	0.424	-0.596	-0.344	-0.406	-0.38	-0.76											0	0	0
	LOC_Os02g38780	protein phosphatase 2C containing protein	-0.167	-0.234	-0.612	-0.534	-0.841	0.12	-0.239	-0.113	-0.287	-0.566											0	0	0
	LOC_Os02g39410	protein phosphatase 2C containing protein	-0.2	0.129	-0.074	-0.094	-0.045	0.177	-0.108	-0.354	-0.29	0.216											0	0	0
	LOC_Os02g39480	protein phosphatase 2C containing protein	1.387	1.229	1.132	0.959	2.575	1.613	0.152	1.032	-1.038	0.208	1	1	1		1	1		1	-1		4	3	7
	LOC_Os02g40454	serine/threonine protein phosphatase 2A	-2.393	-1.748	-1.371	-0.891	-0.869	-0.102	0.488	-0.477	-0.083	-0.23	-1	-1	-1								3	0	3
	LOC_Os02g42250	T-cell activation protein phosphatase 2C-like protein	0.29	0.062	0.315	-0.241	-0.073	0.339	0.55	0.243	0.25	-0.417											0	0	0
	LOC_Os02g42270	T-cell activation protein phosphatase 2C-like protein	0.493	0.34	0.038	0.053	0.04	-0.056	0.171	0.008	-0.718	-0.367											0	0	0
	LOC_Os02g46490	protein phosphatase 2C containing protein	0.137	0	0.27	0.549	0.715	0.354	0.654	0.618	0.215	0.092											0	0	0
	LOC_Os02g55560	DNA-binding protein phosphatase 2C	0.816	1.086	1.06	0.273	0.87	0.922	1.242	0.57	0.548	0.373		1	1				1				2	1	3
	LOC_Os03g04430	protein phosphatase 2C	-0.658	-0.811	-0.584	-0.201	-0.374	-0.13	-0.128	0.073	-0.187	-0.286											0	0	0
	LOC_Os03g16170	protein phosphatase 2C	3.202	3.267	3.263	2.89	2.991	2.456	3.489	2.959	2.847	2.393	1	1	1	1	1	1	1	1	1	1	5	5	10
	LOC_Os03g16760	protein phosphatase 2C containing protein	-0.027	-0.036	-0.028	0.026	-0.025	0.02	0.043	0.01	-0.03	0.049											0	0	0
	LOC_Os03g18150	protein phosphatase 2C isoform epsilon	0.298	0.36	-0.101	0.711	-0.363	0.09	1.349	1.555	1.557	-0.005							1	1	1		0	3	3
	LOC_Os03g18970	protein phosphatase 2C-like	1.604	2.154	3.139	1.045	-0.311	1.271	1.582	1.214	1.572	0.341	1	1	1	1		1	1	1	1		4	4	8
	LOC_Os04g08560	protein phosphatase 2C containing protein	3.02	2.478	2.678	3.374	2.59	2.742	3.178	2.988	3.504	1.992	1	1	1	1	1	1	1	1	1	1	5	5	10
	LOC_Os04g25570	protein phosphatase 2c	-0.965	-0.519	-0.48	-0.991	-0.905	-0.237	-0.111	-0.597	-0.045	-0.383											0	0	0
	LOC_Os04g33080	protein phosphatase 2C containing protein	-1.315	-1.179	-1.547	-0.87	-0.349	-0.758	-0.434	-0.592	-0.332	0.022	-1	-1	-1								3	0	3
	LOC_Os04g37904	protein phosphatase 2C isoform epsilon	1.586	1.288	1.888	1.407	1.547	0.266	1.144	0.984	0.645	0.802	1	1	1	1	1		1				5	1	6
	LOC_Os04g42260	protein phosphatase 2C isoform gamma	-0.915	-0.446	-0.151	-0.919	-0.341	-0.116	1.974	-0.805	0.223	0.136											0	0	0
	LOC_Os04g52000	protein phosphatase 2C homolog 1	0.521	0.08	0.442	0.245	0.514	0.05	0.354	0.556	0.622	0.105											0	0	0
	LOC_Os04g56450	protein phosphatase 2C isoform epsilon	-0.03	-0.034	0.308	0.042	0.116	-0.076	0.179	0.392	-0.035	-0.348											0	0	0
	LOC_Os05g02110	protein phosphatase 2C containing protein	0.295	0.119	-0.039	-0.718	0.029	-0.217	-0.446	-0.081	0.184	-0.226											0	0	0
	LOC_Os05g04360	protein phosphatase 2C homolog 2	0.259	0.049	0.056	0.573	0.597	0.964	0.93	1.014	0.821	0.436								1			0	1	1
	LOC_Os05g38290	protein phosphatase 2C	2.149	2.434	1.452	2.575	2.413	2.937	3.178	2.849	3.083	1.886	1	1	1	1	1	1	1	1	1	1	5	5	10
	LOC_Os05g46040	protein phosphatase 2C ABI2	2.123	1.791	1.682	1.723	1.617	1.116	1.565	1.579	1.157	0.979	1	1	1	1	1	1	1	1	1		5	4	9
	LOC_Os05g49730	protein phosphatase 2C ABI1	4.267	4.875	4.57	3.908	4.666	3.456	3.983	3.659	3.555	3.527	1	1	1	1	1	1	1	1	1	1	5	5	10
	LOC_Os05g51510	protein phosphatase 2C ABI2	0.341	0.203	0.492	0.489	0.521	0.291	0.946	0.766	0.531	0.426											0	0	0
	LOC_Os06g08140	DNA-binding protein phosphatase 2C	-1.242	-1.168	-0.876	-1.105	-0.823	0.005	0.077	-0.372	-0.771	-0.106	-1	-1		-1							3	0	3
	LOC_Os06g11640	serine/threonine-protein phosphatase 2A activator 2	0.576	0.576	0.959	0.85	0.759	-0.195	-0.007	-0.027	0	0.203											0	0	0
	LOC_Os06g33530	protein phosphatase 2C isoform epsilon	0.815	0.709	0.105	0.354	0.24	0.046	-0.206	-0.211	-0.21	-0.009											0	0	0
	LOC_Os06g33549	protein phosphatase 2C isoform epsilon	0.129	0.447	-0.216	-0.655	-0.39	-0.09	-0.469	-0.645	-0.555	-0.412											0	0	0
	LOC_Os06g36770	serine/threonine protein phosphatase 2A 55 kDa regulatory subunit Bbeta isoform	0.047	0.007	0.213	0.281	0.267	-0.352	-0.083	-0.059	-0.077	-0.065											0	0	0
	LOC_Os06g39600	protein phosphatase 2C homolog 2	-0.382	-0.253	-0.461	-0.619	-0.52	-0.284	-0.222	-0.437	-0.484	-0.291											0	0	0
	LOC_Os06g48300	protein phosphatase 2C isoform epsilon	5.504	4.413	3.836	4.539	4.568	2.17	2.777	3.706	3.07	1.592	1	1	1	1	1	1	1	1	1	1	5	5	10
	LOC_Os06g50380	protein phosphatase 2C	0.209	0.227	0.135	0.036	-0.002	0.182	0.104	0.078	0.051	0.023											0	0	0
	LOC_Os07g32380	protein phosphatase 2C isoform epsilon	-0.943	-0.953	-1.195	-0.627	-0.56	-0.214	-0.428	0.119	-0.204	0.301			-1								1	0	1
	LOC_Os07g33230	protein phosphatase 2C containing protein	2.841	-0.006	2.181	-0.046	-0.072	-0.142	-1.822	-0.031	-0.042	-0.252	1		1								2	0	2
	LOC_Os09g07510	serine/threonine-protein phosphatase 2A 65 kDa regulatory subunit Abeta isoform	0.185	0.193	0.129	0.3	0.187	-0.401	-0.148	0.123	-0.049	0.135											0	0	0
	LOC_Os09g14540	protein phosphatase 2C isoform beta	0.451	0.514	0.445	0.385	0.489	-0.086	-0.122	-0.37	-0.334	0.056											0	0	0
	LOC_Os09g15670	protein phosphatase 2C	3.128	2.969	2.931	2.88	2.299	2.57	3.14	2.806	2.855	1.291	1	1	1	1	1	1	1	1	1	1	5	5	10
	LOC_Os09g28560	protein phosphatase 2C ABI1	-0.378	-0.713	-1.093	-0.372	0.042	0.728	1.001	1.506	0.358	-0.044			-1				1	1			1	2	3
	LOC_Os09g38550	protein phosphatase 2C isoform gamma	1.062	1.059	1.075	0.866	0.842	0.143	0.653	0.514	0.177	0.027	1	1	1								3	0	3
	LOC_Os10g22460	protein phosphatase 2C	-1.78	-1.404	-1.501	-1.915	-1.932	-0.581	-0.525	-1.107	-1.098	-1.295	-1	-1	-1	-1	-1			-1	-1	-1	5	3	8
	LOC_Os10g33680	serine/threonine-protein phosphatase 2A 72/130 kDa regulatory subunitB	0.396	0.458	0.331	0.272	0.188	-0.408	-0.125	-0.163	-0.226	-0.123											0	0	0
	LOC_Os10g39780	protein phosphatase 2C	1.418	1.407	1.557	1.198	1.181	0.492	1.165	1.321	0.605	0.296	1	1	1	1	1		1	1			5	2	7
	LOC_Os11g13820	protein phosphatase 2C isoform epsilon	-0.035	-0.226	-0.075	0.783	0.067	0.469	0.467	0.437	0.205	0.812											0	0	0
	LOC_Os11g37540	protein phosphatase 2C containing protein	1.019	1.303	1.275	1.084	1.118	0.267	1.148	0.863	0.614	0.725	1	1	1	1	1		1				5	1	6
	LOC_Os12g09640	protein phosphatase 2C containing protein	-1.609	-1.643	-1.181	-0.855	-1.238	0.013	0.399	0.112	0.322	0.066	-1	-1	-1		-1						4	0	4
1: Up-regulated ; -1=Down-regulated; blank= no change in expression; 10: IR77298-14-1-2-B tolerant NIL i.e. IR77298-14-1-2-B-10; 13: IR77298-14-1-2-B susceptible NIL i.e. IR77298-14-1-2-B-13, 18: IR77298-5-6-B tolerant NIL i.e. IR77298-5-6-B-18; 11: IR77298-5-6-B susceptible NIL i.e. IR77298-5-6-B-11. 0.2 and 0.5 FTSW are severe and mild water deficit treatments
