# Supplementary material for: Transcriptional profiling of the leaves of near-isogenic rice lines with contrasting drought tolerance at the reproductive stage in response to water deficit
Source: BMC Genomics. 2015 Dec 29;16:1110. doi: 10.1186/s12864-015-2335-1 (PMC4696290; doi:10.1186/s12864-015-2335-1)
Supplement: Additional file 13: — List of regulatory motifs in the promoters of the differentially expressed specific genes and their corresponding binding transcription factors in the two drought-tolerant rice NILs under mild and severe water-deficit treatments. Motif: examined sequences. Matching to: description from the built-in list of known plant cis-elements, to which the examined motif matches. ATCIS Info: ATCIS record of AGRIS DB, in which the sequence is (partially) matched to the examined motif. Lift and Confidence: index of association rule analysis. Corresponding TUs: transcription units in which the corresponding region contained the examined motif. (XLSX 119 kb) [file 12864_2015_2335_MOESM13_ESM.xlsx]

## Sheet: Additional file 13
Additional file 13 List of regulatory motifs in the promoters of the differentially expressed specific genes and their corresponding binding transcription factors in the two drought-tolerant rice NILs under mild and severe water-deficit treatments.
				Motif	Matching to	ATCIS Info		Lift	Confidence	Corresponding TUs
	Up-regulated
		Severe water-deficit
			IR77298-14-1-2-B-10
				(AATCT){2}		No data in DB		1.076	0.009	R05-TIGRv4S1-000037F, R01-TIGRv4S1-000283F
				(AGATT){2}	Myb	No data in DB		1.89	0.014	R01-TIGRv4S1-000842R, R03-TIGRv4S1-001663F, R10-TIGRv4S1-000545R
				(CTGACTCA){1,2}		No data in DB		1.737	0.045	R11-TIGRv4S1-000222R, R02-TIGRv4S1-001227R, R04-TIGRv4S1-000490F, R04-TIGRv4S1-000223R, R07-TIGRv4S1-000293F, R05-TIGRv4S1-001045F, R02-TIGRv4S1-001400R, R02-TIGRv4S1-000462F, R02-TIGRv4S1-000855F, R08-TIGRv4S1-000357F
				(TGAGTCAG){1,2}	MADS(AP1)	No data in DB		1.44	0.036	R02-TIGRv4S1-000546R, R11-TIGRv4S1-000222R, R05-TIGRv4S1-001045F, R02-TIGRv4S1-001227R, R08-TIGRv4S1-000357F, R02-TIGRv4S1-000855F, R04-TIGRv4S1-000223R, R06-TIGRv4S1-000900F
				([ACGT]GAA[ACGT]){3}	HSF	No data in DB		1.29	0.05	R06-TIGRv4S1-000013R, R03-TIGRv4S1-000407R, R06-TIGRv4S1-000651F, R06-TIGRv4S1-000781R, R03-TIGRv4S1-001424R, R04-TIGRv4S1-000965R, R10-TIGRv4S1-000120F, R05-TIGRv4S1-000040R, R06-TIGRv4S1-000043R, R02-TIGRv4S1-000630F, R03-TIGRv4S1-000092R
				([CG]GCGC[GC]){2}	Fork head	No data in DB		1.133	0.036	R01-TIGRv4S1-001575F, R05-TIGRv4S1-000379F, R01-TIGRv4S1-000523F, R02-TIGRv4S1-001542F, R04-TIGRv4S1-000965R, R02-TIGRv4S1-000478R, R06-TIGRv4S1-000779F, R11-TIGRv4S1-000674F
				([CT]AAC[GT]G){2}	Myb	No data in DB		2.109	0.005	R09-TIGRv4S1-000419R
				([TGCA]TTC[TGCA]){3}		No data in DB		1.088	0.036	R05-TIGRv4S1-000037F, R12-TIGRv4S1-000612R, R10-TIGRv4S1-000394R, R05-TIGRv4S1-001083F, R02-TIGRv4S1-000785R, R01-TIGRv4S1-000107F, R05-TIGRv4S1-000036F, R08-TIGRv4S1-000650R
				AAATATATT		No data in DB		1.074	0.117	R03-TIGRv4S1-001302F, R02-TIGRv4S1-001542F, R01-TIGRv4S1-001480F, R10-TIGRv4S1-000394R, R08-TIGRv4S1-000209R, R06-TIGRv4S1-000635R, R08-TIGRv4S1-000451R, R05-TIGRv4S1-000035R, R04-TIGRv4S1-000317F, R11-TIGRv4S1-000749R, R03-TIGRv4S1-001206F, R05-TIGRv4S1-001073F, R10-TIGRv4S1-000082F, R02-TIGRv4S1-000004R, R05-TIGRv4S1-000984F, R02-TIGRv4S1-000722F, R03-TIGRv4S1-001663F, R05-TIGRv4S1-000735F, R02…
				AATATATTT	Helix-turn-helix(HTH)	No data in DB		1.189	0.131	R08-TIGRv4S1-000643R, R02-TIGRv4S1-001542F, R01-TIGRv4S1-001838R, R08-TIGRv4S1-000209R, R11-TIGRv4S1-000760F, R01-TIGRv4S1-000368R, R04-TIGRv4S1-001303R, R08-TIGRv4S1-000451R, R05-TIGRv4S1-000035R, R04-TIGRv4S1-000317F, R11-TIGRv4S1-000749R, R04-TIGRv4S1-001154R, R01-TIGRv4S1-000842R, R03-TIGRv4S1-000346R, R03-TIGRv4S1-001206F, R06-TIGRv4S1-000779F, R11-TIGRv4S1-000220R, R05-TIGRv4S1-001073F, R01…
				AATATT	Helix-turn-helix(HTH)	CCAATATTGG	CArG promoter motif s-part	1.008	0.748	R08-TIGRv4S1-000609R, R08-TIGRv4S1-000643R, R01-TIGRv4S1-001480F, R10-TIGRv4S1-000372F, R02-TIGRv4S1-000546R, R01-TIGRv4S1-000107F, R04-TIGRv4S1-000523R, R02-TIGRv4S1-001304F, R05-TIGRv4S1-001073F, R01-TIGRv4S1-001483F, R11-TIGRv4S1-000598F, R06-TIGRv4S1-001201R, R02-TIGRv4S1-000332R, R09-TIGRv4S1-000173F, R02-TIGRv4S1-001111R, R04-TIGRv4S1-001072F, R04-TIGRv4S1-000966F, R05-TIGRv4S1-000659R, R03…
						AGAATATTCT	HSEs binding site motif s-part
						TTACTAATATTGGTAA	AGL3 binding site motif s-part
						TTACCAATATTAGTAA	AGL3 binding site motif s-part
						TTACTAATATTGGAAA	AGL3 binding site motif s-part
						TTTCCAATATTAGTAA	AGL3 binding site motif s-part
				AA[TA]AA[TA]A[TA]AA		No data in DB		1.012	0.441	R08-TIGRv4S1-000609R, R02-TIGRv4S1-001542F, R12-TIGRv4S1-000682F, R10-TIGRv4S1-000372F, R09-TIGRv4S1-000098F, R02-TIGRv4S1-000546R, R06-TIGRv4S1-000043R, R01-TIGRv4S1-000107F, R04-TIGRv4S1-000843F, R02-TIGRv4S1-000478R, R04-TIGRv4S1-000523R, R08-TIGRv4S1-000123F, R02-TIGRv4S1-001304F, R05-TIGRv4S1-001073F, R11-TIGRv4S1-000598F, R02-TIGRv4S1-001227R, R06-TIGRv4S1-001201R, R06-TIGRv4S1-001037R, R09…
				AG[GA]T[TA]C[AG]T		No data in DB		1.032	0.243	R02-TIGRv4S1-000152R, R06-TIGRv4S1-000781R, R03-TIGRv4S1-000120F, R05-TIGRv4S1-001081R, R03-TIGRv4S1-001302F, R02-TIGRv4S1-001542F, R12-TIGRv4S1-000612R, R03-TIGRv4S1-000039F, R12-TIGRv4S1-000682F, R04-TIGRv4S1-001303R, R03-TIGRv4S1-001474R, R09-TIGRv4S1-000098F, R04-TIGRv4S1-001154R, R08-TIGRv4S1-000357F, R08-TIGRv4S1-000123F, R06-TIGRv4S1-000013R, R08-TIGRv4S1-000744F, R07-TIGRv4S1-001057F, R05…
				ATCAATA		No data in DB		1.021	0.207	R03-TIGRv4S1-000300F, R04-TIGRv4S1-000211F, R03-TIGRv4S1-000039F, R11-TIGRv4S1-000760F, R08-TIGRv4S1-000451R, R06-TIGRv4S1-000534F, R01-TIGRv4S1-000107F, R11-TIGRv4S1-000749R, R02-TIGRv4S1-001304F, R05-TIGRv4S1-001073F, R12-TIGRv4S1-000039F, R02-TIGRv4S1-000004R, R06-TIGRv4S1-001201R, R06-TIGRv4S1-000300R, R02-TIGRv4S1-000785R, R09-TIGRv4S1-000133F, R06-TIGRv4S1-000632F, R03-TIGRv4S1-000715F, R01…
				ATGTCCGTA		No data in DB		1.52	0.005	R05-TIGRv4S1-000647R
				A[CA]C[TA]A[CA]C		No data in DB		1.024	0.698	R01-TIGRv4S1-001480F, R10-TIGRv4S1-000372F, R02-TIGRv4S1-000546R, R01-TIGRv4S1-000107F, R04-TIGRv4S1-000523R, R02-TIGRv4S1-001304F, R01-TIGRv4S1-001483F, R04-TIGRv4S1-000965R, R06-TIGRv4S1-001201R, R02-TIGRv4S1-000332R, R06-TIGRv4S1-001037R, R09-TIGRv4S1-000173F, R03-TIGRv4S1-000715F, R02-TIGRv4S1-001111R, R04-TIGRv4S1-001072F, R06-TIGRv4S1-000635R, R04-TIGRv4S1-000966F, R03-TIGRv4S1-000395F, R10…
				CAACA[ACGT]*CACCTG	RAV	No data in DB		1.065	0.216	R10-TIGRv4S1-000571F, R08-TIGRv4S1-000609R, R01-TIGRv4S1-000012R, R02-TIGRv4S1-001542F, R04-TIGRv4S1-000673F, R03-TIGRv4S1-000039F, R08-TIGRv4S1-000451R, R10-TIGRv4S1-000372F, R06-TIGRv4S1-000534F, R02-TIGRv4S1-000546R, R01-TIGRv4S1-001575F, R01-TIGRv4S1-000107F, R09-TIGRv4S1-000773R, R04-TIGRv4S1-001341R, R08-TIGRv4S1-000357F, R02-TIGRv4S1-000478R, R08-TIGRv4S1-000123F, R02-TIGRv4S1-001304F, R05…
				CACGTG	Helix-loop-helix factors(bHLH);Helix-loop-helix_leucine zipper factors(bHLH-ZIP);Leucine zipper factors(bZIP)	CACGTGGA	ABRE-like binding site motif s-part	1.008	0.342	R02-TIGRv4S1-001542F, R04-TIGRv4S1-000223R, R09-TIGRv4S1-000098F, R02-TIGRv4S1-000546R, R01-TIGRv4S1-000107F, R09-TIGRv4S1-000311F, R05-TIGRv4S1-001073F, R01-TIGRv4S1-001483F, R11-TIGRv4S1-000598F, R02-TIGRv4S1-000004R, R07-TIGRv4S1-001057F, R04-TIGRv4S1-000965R, R02-TIGRv4S1-001227R, R02-TIGRv4S1-000785R, R05-TIGRv4S1-000735F, R01-TIGRv4S1-001655R, R06-TIGRv4S1-000900F, R02-TIGRv4S1-001111R, R06…
						CACGTG	G-box promoter motif [LRE] s-whole
						ACACGTG	DPBF1&2 binding site motif s-part
						CCACGTGG	CBF2 binding site motif s-part
						CACGTGGC	ABRE binding site motif s-part
						CACGTGTC	ABRE-like binding site motif s-part
						CACGTGTA	ABRE-like binding site motif s-part
				CA[TGCA]TGG		No data in DB		1.045	0.802	R08-TIGRv4S1-000609R, R01-TIGRv4S1-001480F, R04-TIGRv4S1-000223R, R10-TIGRv4S1-000372F, R02-TIGRv4S1-000546R, R01-TIGRv4S1-000107F, R04-TIGRv4S1-000523R, R02-TIGRv4S1-001304F, R01-TIGRv4S1-001483F, R11-TIGRv4S1-000598F, R02-TIGRv4S1-001227R, R06-TIGRv4S1-001201R, R02-TIGRv4S1-000332R, R06-TIGRv4S1-001037R, R03-TIGRv4S1-000715F, R02-TIGRv4S1-001111R, R06-TIGRv4S1-000900F, R04-TIGRv4S1-001072F, R03…
				CCACGTCA		No data in DB		1.053	0.077	R11-TIGRv4S1-000222R, R05-TIGRv4S1-001081R, R05-TIGRv4S1-000795R, R01-TIGRv4S1-000028F, R04-TIGRv4S1-000490F, R01-TIGRv4S1-001838R, R08-TIGRv4S1-000357F, R10-TIGRv4S1-000462F, R01-TIGRv4S1-000749R, R01-TIGRv4S1-000283F, R07-TIGRv4S1-000273R, R06-TIGRv4S1-000300R, R02-TIGRv4S1-000826R, R08-TIGRv4S1-000189F, R05-TIGRv4S1-001045F, R02-TIGRv4S1-000462F, R01-TIGRv4S1-001175F
				CCAC[AC]A[ACGT][AC][ACGT][CT][AC]	LIM finger	No data in DB		1.075	0.234	R10-TIGRv4S1-000571F, R06-TIGRv4S1-000781R, R03-TIGRv4S1-001302F, R08-TIGRv4S1-000451R, R04-TIGRv4S1-000223R, R06-TIGRv4S1-000534F, R03-TIGRv4S1-001474R, R09-TIGRv4S1-000098F, R08-TIGRv4S1-000357F, R04-TIGRv4S1-000843F, R11-TIGRv4S1-000220R, R04-TIGRv4S1-000523R, R01-TIGRv4S1-001483F, R12-TIGRv4S1-000041F, R01-TIGRv4S1-001330F, R03-TIGRv4S1-001424R, R02-TIGRv4S1-001227R, R05-TIGRv4S1-001083F, R06…
				CCGAC	YABBY	GGCCGACTT	DRE-like promoter motif s-part	1.089	0.631	R01-TIGRv4S1-001480F, R04-TIGRv4S1-000223R, R10-TIGRv4S1-000372F, R02-TIGRv4S1-001304F, R01-TIGRv4S1-001483F, R04-TIGRv4S1-000965R, R02-TIGRv4S1-001227R, R06-TIGRv4S1-001201R, R05-TIGRv4S1-000735F, R09-TIGRv4S1-000173F, R03-TIGRv4S1-000715F, R06-TIGRv4S1-000900F, R02-TIGRv4S1-001111R, R04-TIGRv4S1-001072F, R03-TIGRv4S1-000609R, R05-TIGRv4S1-000659R, R03-TIGRv4S1-000395F, R03-TIGRv4S1-001601F, R10…
						AGCCGACCA	DRE-like promoter motif s-part
						GGCCGACAA	DRE-like promoter motif s-part
						TACCGACGT	DRE-like promoter motif s-part
						TACCGACTA	DRE-like promoter motif s-part
						AACCGACGT	DRE-like promoter motif s-part
						TACCGACTT	DRE-like promoter motif s-part
						TGCCGACAA	DRE-like promoter motif s-part
						GACCGACTT	DRE-like promoter motif s-part
						AGCCGACGT	DRE-like promoter motif s-part
						GGCCGACCA	DRE-like promoter motif s-part
						GGCCGACAT	DRE-like promoter motif s-part
						TGGCCGAC	CBF1 BS in cor15a s-part
						TACCGACAT	DRE promoter motif s-part
						TACCGACATGAGTTCCAAAAAGCAAAAAA	DREB1&2 BS in rd29a s-part
						TGCCGACCA	DRE-like promoter motif s-part
						GGCCGACGT	DRE-like promoter motif s-part
						AACCGACCT	DRE-like promoter motif s-part
						TACCGACAA	DRE-like promoter motif s-part
						TACCGACGA	DRE-like promoter motif s-part
						GACCGACGA	DRE-like promoter motif s-part
						AACCGACGA	DRE-like promoter motif s-part
						TACCGACCA	DRE-like promoter motif s-part
						GGCCGACTA	DRE-like promoter motif s-part
						GACCGACAT	DRE-like promoter motif s-part
						AGCCGACTT	DRE-like promoter motif s-part
						TGCCGACTT	DRE-like promoter motif s-part
						AACCGACTA	DRE-like promoter motif s-part
						AACCGACAA	DRE-like promoter motif s-part
						TGCCGACTA	DRE-like promoter motif s-part
						AGCCGACAT	DRE-like promoter motif s-part
						AGCCGACAA	DRE-like promoter motif s-part
						TGCCGACGT	DRE-like promoter motif s-part
						AGCCGACGA	DRE-like promoter motif s-part
						GACCGACAA	DRE-like promoter motif s-part
						TGGCCGACATACATTTGTTTCTATTACA	CBF1 BS in cor15a s-part
						TGCCGACCT	DRE-like promoter motif s-part
						AACCGACAT	DRE-like promoter motif s-part
						GACCGACCA	DRE-like promoter motif s-part
						AGCCGACCT	DRE-like promoter motif s-part
						TACCGACCT	DRE-like promoter motif s-part
						GACCGACGT	DRE-like promoter motif s-part
						GACCGACCT	DRE-like promoter motif s-part
						AGCCGACTA	DRE-like promoter motif s-part
						TGCCGACAT	DRE-like promoter motif s-part
						GGCCGACCT	DRE-like promoter motif s-part
						AACCGACCA	DRE-like promoter motif s-part
						GACCGACTA	DRE-like promoter motif s-part
						AACCGACTT	DRE-like promoter motif s-part
						TGCCGACGA	DRE-like promoter motif s-part
						GGCCGACGA	DRE-like promoter motif s-part
						ACCGACA	LTRE promoter motif s-part
				CC[AT]{6}GG	MADS(CArG boxes)	No data in DB		1.222	0.144	R02-TIGRv4S1-001609F, R03-TIGRv4S1-001140R, R10-TIGRv4S1-000394R, R06-TIGRv4S1-000635R, R02-TIGRv4S1-000068R, R06-TIGRv4S1-000571F, R11-TIGRv4S1-000749R, R10-TIGRv4S1-000296F, R04-TIGRv4S1-000843F, R03-TIGRv4S1-000346R, R11-TIGRv4S1-000220R, R04-TIGRv4S1-000523R, R02-TIGRv4S1-001304F, R01-TIGRv4S1-001483F, R12-TIGRv4S1-000041F, R02-TIGRv4S1-000575F, R06-TIGRv4S1-000037R, R10-TIGRv4S1-000082F, R06…
				CC[TA]{6}GG		No data in DB		1.222	0.144	R02-TIGRv4S1-001609F, R03-TIGRv4S1-001140R, R10-TIGRv4S1-000394R, R06-TIGRv4S1-000635R, R02-TIGRv4S1-000068R, R06-TIGRv4S1-000571F, R11-TIGRv4S1-000749R, R10-TIGRv4S1-000296F, R04-TIGRv4S1-000843F, R03-TIGRv4S1-000346R, R11-TIGRv4S1-000220R, R04-TIGRv4S1-000523R, R02-TIGRv4S1-001304F, R01-TIGRv4S1-001483F, R12-TIGRv4S1-000041F, R02-TIGRv4S1-000575F, R06-TIGRv4S1-000037R, R10-TIGRv4S1-000082F, R06…
				CGTG[TC]G	BZR(BES1)	No data in DB		1.037	0.482	R08-TIGRv4S1-000609R, R04-TIGRv4S1-000223R, R03-TIGRv4S1-001474R, R09-TIGRv4S1-000098F, R02-TIGRv4S1-000546R, R01-TIGRv4S1-000107F, R04-TIGRv4S1-001154R, R09-TIGRv4S1-000311F, R05-TIGRv4S1-000865R, R04-TIGRv4S1-000843F, R02-TIGRv4S1-001304F, R05-TIGRv4S1-001073F, R02-TIGRv4S1-000004R, R01-TIGRv4S1-001330F, R04-TIGRv4S1-000965R, R02-TIGRv4S1-001227R, R03-TIGRv4S1-001663F, R02-TIGRv4S1-000785R, R06…
				CGT[TGCA][TGCA][TGCA][TGCA][TGCA][GA][TC]GA[TC]		No data in DB		1.221	0.162	R03-TIGRv4S1-001302F, R03-TIGRv4S1-000039F, R03-TIGRv4S1-000467R, R02-TIGRv4S1-000478R, R12-TIGRv4S1-000039F, R07-TIGRv4S1-001057F, R04-TIGRv4S1-000965R, R07-TIGRv4S1-000274F, R03-TIGRv4S1-001663F, R06-TIGRv4S1-001037R, R09-TIGRv4S1-000173F, R01-TIGRv4S1-001378F, R06-TIGRv4S1-000973R, R05-TIGRv4S1-000795R, R03-TIGRv4S1-001140R, R02-TIGRv4S1-000175F, R03-TIGRv4S1-000899F, R08-TIGRv4S1-000209R, R02…
				CTGGAG		No data in DB		1.067	0.329	R03-TIGRv4S1-000120F, R04-TIGRv4S1-000223R, R09-TIGRv4S1-000098F, R02-TIGRv4S1-000546R, R02-TIGRv4S1-000478R, R08-TIGRv4S1-000123F, R11-TIGRv4S1-000598F, R07-TIGRv4S1-001057F, R04-TIGRv4S1-000965R, R06-TIGRv4S1-001201R, R07-TIGRv4S1-000274F, R02-TIGRv4S1-000332R, R05-TIGRv4S1-000735F, R09-TIGRv4S1-000207R, R09-TIGRv4S1-000173F, R06-TIGRv4S1-000129F, R02-TIGRv4S1-001111R, R04-TIGRv4S1-001072F, R02…
				GACAAGTGGC		No data in DB		6.667	0.009	R01-TIGRv4S1-000749R, R01-TIGRv4S1-000028F
				GAGACA	BBR/BPC	No data in DB		1.055	0.338	R03-TIGRv4S1-000120F, R01-TIGRv4S1-001480F, R12-TIGRv4S1-000682F, R06-TIGRv4S1-000043R, R09-TIGRv4S1-000311F, R02-TIGRv4S1-000478R, R08-TIGRv4S1-000123F, R07-TIGRv4S1-001057F, R02-TIGRv4S1-001227R, R07-TIGRv4S1-000274F, R09-TIGRv4S1-000173F, R01-TIGRv4S1-001655R, R06-TIGRv4S1-000129F, R02-TIGRv4S1-001111R, R07-TIGRv4S1-000718F, R09-TIGRv4S1-000804F, R03-TIGRv4S1-000609R, R02-TIGRv4S1-000068R, R11…
				GGCGGCT		No data in DB		1.289	0.14	R01-TIGRv4S1-000656F, R02-TIGRv4S1-000526R, R11-TIGRv4S1-000222R, R03-TIGRv4S1-000120F, R04-TIGRv4S1-001072F, R02-TIGRv4S1-001542F, R03-TIGRv4S1-001140R, R03-TIGRv4S1-000039F, R11-TIGRv4S1-000760F, R06-TIGRv4S1-000635R, R04-TIGRv4S1-000223R, R03-TIGRv4S1-001474R, R07-TIGRv4S1-000014F, R09-TIGRv4S1-000773R, R08-TIGRv4S1-000357F, R01-TIGRv4S1-001859F, R02-TIGRv4S1-000478R, R11-TIGRv4S1-000674F, R06…
				GGG[TGCA]CCAC		No data in DB		1.122	0.144	R08-TIGRv4S1-000609R, R06-TIGRv4S1-000781R, R01-TIGRv4S1-001480F, R06-TIGRv4S1-000534F, R01-TIGRv4S1-000107F, R10-TIGRv4S1-000545R, R12-TIGRv4S1-000039F, R06-TIGRv4S1-001201R, R03-TIGRv4S1-001663F, R09-TIGRv4S1-000133F, R01-TIGRv4S1-000523F, R07-TIGRv4S1-000806R, R03-TIGRv4S1-000024R, R03-TIGRv4S1-000407R, R11-TIGRv4S1-000222R, R04-TIGRv4S1-001072F, R02-TIGRv4S1-000175F, R08-TIGRv4S1-000209R, R12…
				GGTACTAACCA		No data in DB		12.918	0.005	R09-TIGRv4S1-000050F
				GG[ACGT]CCCAC	Helix-loop-helix factors(bHLH)	No data in DB		1.23	0.27	R10-TIGRv4S1-000571F, R08-TIGRv4S1-000609R, R06-TIGRv4S1-000781R, R05-TIGRv4S1-001081R, R04-TIGRv4S1-000223R, R10-TIGRv4S1-000372F, R06-TIGRv4S1-000534F, R02-TIGRv4S1-000546R, R09-TIGRv4S1-000311F, R03-TIGRv4S1-000467R, R02-TIGRv4S1-000478R, R10-TIGRv4S1-000545R, R05-TIGRv4S1-000037F, R05-TIGRv4S1-001073F, R02-TIGRv4S1-000004R, R04-TIGRv4S1-000965R, R02-TIGRv4S1-001227R, R06-TIGRv4S1-001201R, R03…
				GTCAAAA[AT]	WHIRLY;WRKY	No data in DB		1.095	0.153	R08-TIGRv4S1-000451R, R06-TIGRv4S1-000534F, R02-TIGRv4S1-000546R, R04-TIGRv4S1-000317F, R01-TIGRv4S1-000107F, R09-TIGRv4S1-000311F, R03-TIGRv4S1-000467R, R09-TIGRv4S1-000773R, R04-TIGRv4S1-000843F, R02-TIGRv4S1-000478R, R08-TIGRv4S1-000123F, R05-TIGRv4S1-000037F, R01-TIGRv4S1-001483F, R12-TIGRv4S1-000041F, R07-TIGRv4S1-001057F, R02-TIGRv4S1-000785R, R09-TIGRv4S1-000133F, R09-TIGRv4S1-000173F, R06…
				GTCGG		No data in DB		1.092	0.599	R04-TIGRv4S1-000223R, R10-TIGRv4S1-000372F, R02-TIGRv4S1-000546R, R02-TIGRv4S1-001304F, R01-TIGRv4S1-001483F, R11-TIGRv4S1-000598F, R04-TIGRv4S1-000965R, R02-TIGRv4S1-001227R, R06-TIGRv4S1-001037R, R05-TIGRv4S1-000735F, R09-TIGRv4S1-000173F, R06-TIGRv4S1-000900F, R02-TIGRv4S1-001111R, R04-TIGRv4S1-001072F, R06-TIGRv4S1-000635R, R03-TIGRv4S1-000609R, R04-TIGRv4S1-000966F, R03-TIGRv4S1-000395F, R03…
				GTGGG[TGCA]CC		No data in DB		1.192	0.243	R10-TIGRv4S1-000571F, R06-TIGRv4S1-000781R, R04-TIGRv4S1-000223R, R02-TIGRv4S1-000546R, R06-TIGRv4S1-000043R, R08-TIGRv4S1-000357F, R02-TIGRv4S1-000478R, R10-TIGRv4S1-000545R, R05-TIGRv4S1-000037F, R12-TIGRv4S1-000039F, R03-TIGRv4S1-001424R, R02-TIGRv4S1-001227R, R06-TIGRv4S1-001201R, R02-TIGRv4S1-000785R, R09-TIGRv4S1-000133F, R06-TIGRv4S1-001037R, R01-TIGRv4S1-000523F, R07-TIGRv4S1-000806R, R03…
				GTGG[ACGT]CCC	Helix-loop-helix factors(bHLH)	No data in DB		1.236	0.171	R04-TIGRv4S1-000211F, R06-TIGRv4S1-000781R, R02-TIGRv4S1-000546R, R06-TIGRv4S1-000043R, R04-TIGRv4S1-000317F, R09-TIGRv4S1-000311F, R08-TIGRv4S1-000357F, R10-TIGRv4S1-000545R, R05-TIGRv4S1-000037F, R02-TIGRv4S1-001227R, R02-TIGRv4S1-000785R, R09-TIGRv4S1-000133F, R06-TIGRv4S1-001037R, R03-TIGRv4S1-000092R, R01-TIGRv4S1-000656F, R11-TIGRv4S1-000222R, R05-TIGRv4S1-000795R, R08-TIGRv4S1-000209R, R05…
				TATTGAT	ARID	No data in DB		1.139	0.23	R04-TIGRv4S1-000211F, R03-TIGRv4S1-001302F, R03-TIGRv4S1-000039F, R11-TIGRv4S1-000760F, R12-TIGRv4S1-000682F, R04-TIGRv4S1-000843F, R02-TIGRv4S1-000478R, R04-TIGRv4S1-000523R, R05-TIGRv4S1-001104R, R08-TIGRv4S1-000123F, R02-TIGRv4S1-001304F, R05-TIGRv4S1-001073F, R01-TIGRv4S1-001483F, R07-TIGRv4S1-001057F, R04-TIGRv4S1-000965R, R08-TIGRv4S1-000458F, R07-TIGRv4S1-000274F, R05-TIGRv4S1-000038F, R06…
				TGACAGTGTCA	ACE2	No data in DB		8.612	0.005	R02-TIGRv4S1-001173R
				TGACGTGG	NAC	TGACGTGG	TGA1 binding site motif s-whole	1.145	0.063	R02-TIGRv4S1-000526R, R11-TIGRv4S1-000222R, R11-TIGRv4S1-000598F, R06-TIGRv4S1-000781R, R06-TIGRv4S1-000493R, R05-TIGRv4S1-000795R, R01-TIGRv4S1-001838R, R08-TIGRv4S1-000209R, R04-TIGRv4S1-000223R, R02-TIGRv4S1-000826R, R07-TIGRv4S1-000293F, R01-TIGRv4S1-001175F, R08-TIGRv4S1-000357F, R01-TIGRv4S1-000842R
				TGACTCA	Leucine zipper factors(bZIP)	TAATTGACTCAATTA	PRHA BS in PAL1 m-part	1.292	0.108	R11-TIGRv4S1-000256R, R02-TIGRv4S1-000526R, R11-TIGRv4S1-000222R, R12-TIGRv4S1-000612R, R04-TIGRv4S1-000490F, R04-TIGRv4S1-000223R, R06-TIGRv4S1-000571F, R08-TIGRv4S1-000357F, R04-TIGRv4S1-000843F, R06-TIGRv4S1-000013R, R12-TIGRv4S1-000796F, R11-TIGRv4S1-000598F, R02-TIGRv4S1-001227R, R06-TIGRv4S1-001201R, R07-TIGRv4S1-000273R, R09-TIGRv4S1-000148R, R05-TIGRv4S1-000735F, R07-TIGRv4S1-000293F, R05…
						TAATTGACTCAATTACGTTCATACATTATACACAC	PRHA BS in PAL1 s-part
				TGAGTCA		No data in DB		1.44	0.122	R02-TIGRv4S1-000526R, R11-TIGRv4S1-000222R, R03-TIGRv4S1-000899F, R01-TIGRv4S1-000368R, R04-TIGRv4S1-000223R, R09-TIGRv4S1-000098F, R02-TIGRv4S1-000546R, R04-TIGRv4S1-001154R, R09-TIGRv4S1-000311F, R10-TIGRv4S1-000296F, R08-TIGRv4S1-000357F, R01-TIGRv4S1-001859F, R06-TIGRv4S1-000651F, R02-TIGRv4S1-001227R, R06-TIGRv4S1-001201R, R08-TIGRv4S1-000458F, R12-TIGRv4S1-000577F, R09-TIGRv4S1-000133F, R08…
				TGGTTAGTACC	TFIIIA	No data in DB		11.482	0.005	R01-TIGRv4S1-001350F
				TTGTACG[TGCA]A		No data in DB		1.281	0.027	R05-TIGRv4S1-000037F, R08-TIGRv4S1-000526F, R02-TIGRv4S1-000800R, R06-TIGRv4S1-000129F, R11-TIGRv4S1-000644R, R02-TIGRv4S1-001173R
				TT[AT]T[AT]TT[AT]TT	Helix-turn-helix(HTH)	No data in DB		1.06	0.437	R08-TIGRv4S1-000609R, R01-TIGRv4S1-001480F, R12-TIGRv4S1-000682F, R04-TIGRv4S1-000223R, R03-TIGRv4S1-001474R, R06-TIGRv4S1-000043R, R01-TIGRv4S1-000107F, R04-TIGRv4S1-001154R, R09-TIGRv4S1-000311F, R02-TIGRv4S1-000478R, R04-TIGRv4S1-000523R, R01-TIGRv4S1-001483F, R11-TIGRv4S1-000598F, R02-TIGRv4S1-000004R, R04-TIGRv4S1-000965R, R06-TIGRv4S1-001201R, R07-TIGRv4S1-000274F, R03-TIGRv4S1-001663F, R02…
				T[ACGT]CGTACAA	SBP	No data in DB		2.363	0.05	R12-TIGRv4S1-000796F, R05-TIGRv4S1-001073F, R07-TIGRv4S1-001057F, R05-TIGRv4S1-000040R, R09-TIGRv4S1-000098F, R02-TIGRv4S1-000785R, R01-TIGRv4S1-000990R, R01-TIGRv4S1-001378F, R02-TIGRv4S1-000630F, R04-TIGRv4S1-001341R, R10-TIGRv4S1-000462F
				[AG]TC[AG][CT][ACGT][ACGT][ACGT][ACGT][ACGT]ACG	Cx7Hx8Cx4C zinc finger	No data in DB		1.014	0.14	R04-TIGRv4S1-001072F, R05-TIGRv4S1-000795R, R03-TIGRv4S1-000961R, R02-TIGRv4S1-001542F, R03-TIGRv4S1-000899F, R09-TIGRv4S1-000804F, R03-TIGRv4S1-001474R, R09-TIGRv4S1-000098F, R11-TIGRv4S1-000749R, R04-TIGRv4S1-001154R, R01-TIGRv4S1-001859F, R08-TIGRv4S1-000227F, R05-TIGRv4S1-000865R, R05-TIGRv4S1-001073F, R01-TIGRv4S1-001483F, R01-TIGRv4S1-000283F, R06-TIGRv4S1-000047R, R03-TIGRv4S1-001033R, R02…
				[GA]C[TGCA]T[TC]GGGA[TA][TGCA][TC]GTGC		No data in DB		20.668	0.005	R05-TIGRv4S1-000040R
				[GA]GTCA(AA)?		No data in DB		1.004	0.928	R08-TIGRv4S1-000609R, R08-TIGRv4S1-000643R, R01-TIGRv4S1-001480F, R04-TIGRv4S1-000223R, R10-TIGRv4S1-000372F, R02-TIGRv4S1-000546R, R01-TIGRv4S1-000107F, R04-TIGRv4S1-000523R, R02-TIGRv4S1-001304F, R05-TIGRv4S1-001073F, R01-TIGRv4S1-001483F, R11-TIGRv4S1-000598F, R04-TIGRv4S1-000965R, R02-TIGRv4S1-001227R, R06-TIGRv4S1-001201R, R02-TIGRv4S1-000332R, R05-TIGRv4S1-000735F, R06-TIGRv4S1-001037R, R09…
				[TA]TTTTGAC		No data in DB		1.235	0.176	R08-TIGRv4S1-000609R, R06-TIGRv4S1-000781R, R03-TIGRv4S1-000120F, R03-TIGRv4S1-001302F, R10-TIGRv4S1-000372F, R11-TIGRv4S1-000220R, R04-TIGRv4S1-000523R, R12-TIGRv4S1-000041F, R11-TIGRv4S1-000598F, R08-TIGRv4S1-000744F, R07-TIGRv4S1-001057F, R06-TIGRv4S1-000300R, R02-TIGRv4S1-000332R, R02-TIGRv4S1-000785R, R09-TIGRv4S1-000133F, R01-TIGRv4S1-000523F, R01-TIGRv4S1-001378F, R08-TIGRv4S1-000589R, R11…
			IR77298-5-6-B-18
				(TGAGTCAG){1,2}	MADS(AP1)	No data in DB		1.504	0.038	R03-TIGRv4S1-001536F, R03-TIGRv4S1-001161R, R09-TIGRv4S1-000560R, R11-TIGRv4S1-000098R, R07-TIGRv4S1-001061F, R02-TIGRv4S1-000846F, R02-TIGRv4S1-000917F
				([TGCA]TTC[TGCA]){3}		No data in DB		2.272	0.075	R04-TIGRv4S1-000437R, R02-TIGRv4S1-000835R, R04-TIGRv4S1-000982F, R07-TIGRv4S1-000221R, R02-TIGRv4S1-000728R, R04-TIGRv4S1-000563R, R04-TIGRv4S1-000987F, R02-TIGRv4S1-001213F, R02-TIGRv4S1-000785R, R04-TIGRv4S1-001003R, R11-TIGRv4S1-000098R, R03-TIGRv4S1-001308F, R03-TIGRv4S1-000859R, R07-TIGRv4S1-000163R
				AATATATTT	Helix-turn-helix(HTH)	No data in DB		1.419	0.156	R12-TIGRv4S1-000043F, R03-TIGRv4S1-000610F, R05-TIGRv4S1-000487R, R01-TIGRv4S1-001838R, R04-TIGRv4S1-000016R, R12-TIGRv4S1-000045R, R07-TIGRv4S1-000875F, R12-TIGRv4S1-000239R, R02-TIGRv4S1-001244F, R03-TIGRv4S1-001333R, R05-TIGRv4S1-000660R, R06-TIGRv4S1-000752R, R07-TIGRv4S1-000930R, R03-TIGRv4S1-000346R, R11-TIGRv4S1-000220R, R05-TIGRv4S1-001073F, R02-TIGRv4S1-001185F, R01-TIGRv4S1-000557R, R10…
				AATATT	Helix-turn-helix(HTH)	CCAATATTGG	CArG promoter motif s-part	1.037	0.769	R02-TIGRv4S1-000748R, R07-TIGRv4S1-000863F, R01-TIGRv4S1-000344F, R01-TIGRv4S1-001480F, R04-TIGRv4S1-000987F, R12-TIGRv4S1-000045R, R01-TIGRv4S1-001517R, R12-TIGRv4S1-000690R, R11-TIGRv4S1-000076R, R07-TIGRv4S1-000849R, R05-TIGRv4S1-001073F, R02-TIGRv4S1-001185F, R02-TIGRv4S1-000141F, R04-TIGRv4S1-000249F, R11-TIGRv4S1-000168F, R03-TIGRv4S1-001308F, R02-TIGRv4S1-001345R, R11-TIGRv4S1-000392R, R07…
						AGAATATTCT	HSEs binding site motif s-part
						TTACTAATATTGGTAA	AGL3 binding site motif s-part
						TTACCAATATTAGTAA	AGL3 binding site motif s-part
						TTACTAATATTGGAAA	AGL3 binding site motif s-part
						TTTCCAATATTAGTAA	AGL3 binding site motif s-part
				AG[GA]T[TA]C[AG]T		No data in DB		1.049	0.247	R02-TIGRv4S1-000748R, R08-TIGRv4S1-000330F, R10-TIGRv4S1-000148F, R01-TIGRv4S1-000344F, R03-TIGRv4S1-000120F, R03-TIGRv4S1-000568F, R09-TIGRv4S1-000797R, R04-TIGRv4S1-000987F, R08-TIGRv4S1-000789F, R12-TIGRv4S1-000045R, R07-TIGRv4S1-000875F, R08-TIGRv4S1-000475F, R03-TIGRv4S1-000859R, R11-TIGRv4S1-000863F, R02-TIGRv4S1-000253R, R03-TIGRv4S1-001536F, R02-TIGRv4S1-001580F, R03-TIGRv4S1-001161R, R08…
				ATCAATA		No data in DB		1.06	0.215	R02-TIGRv4S1-000748R, R07-TIGRv4S1-000863F, R01-TIGRv4S1-002046F, R10-TIGRv4S1-000148F, R01-TIGRv4S1-000344F, R03-TIGRv4S1-000146R, R04-TIGRv4S1-000987F, R12-TIGRv4S1-000239R, R08-TIGRv4S1-000475F, R09-TIGRv4S1-000741R, R07-TIGRv4S1-000849R, R11-TIGRv4S1-000863F, R05-TIGRv4S1-001073F, R07-TIGRv4S1-000894F, R11-TIGRv4S1-000507F, R03-TIGRv4S1-001161R, R07-TIGRv4S1-000900F, R02-TIGRv4S1-000785R, R11…
				ATGTCCGTA		No data in DB		1.814	0.005	R03-TIGRv4S1-000568F
				A[CA]C[TA]A[CA]C		No data in DB		1.041	0.71	R01-TIGRv4S1-000344F, R05-TIGRv4S1-000782R, R01-TIGRv4S1-001480F, R02-TIGRv4S1-001190R, R04-TIGRv4S1-000987F, R12-TIGRv4S1-000045R, R11-TIGRv4S1-000076R, R07-TIGRv4S1-000849R, R02-TIGRv4S1-000141F, R04-TIGRv4S1-000249F, R11-TIGRv4S1-000168F, R03-TIGRv4S1-001308F, R11-TIGRv4S1-000392R, R07-TIGRv4S1-000163R, R02-TIGRv4S1-001345R, R08-TIGRv4S1-000132R, R05-TIGRv4S1-000718R, R01-TIGRv4S1-000185R, R04…
				A[TC]G[AT]A[CT]CT	EIL	No data in DB		1.111	0.269	R07-TIGRv4S1-000221R, R01-TIGRv4S1-000028F, R03-TIGRv4S1-000146R, R09-TIGRv4S1-000797R, R01-TIGRv4S1-001480F, R02-TIGRv4S1-001190R, R08-TIGRv4S1-000789F, R02-TIGRv4S1-001582F, R07-TIGRv4S1-000875F, R08-TIGRv4S1-000475F, R01-TIGRv4S1-001575F, R03-TIGRv4S1-001769R, R07-TIGRv4S1-000849R, R10-TIGRv4S1-000580F, R02-TIGRv4S1-000253R, R11-TIGRv4S1-000507F, R03-TIGRv4S1-001536F, R02-TIGRv4S1-001580F, R05…
				CAACA[ACGT]*CACCTG	RAV	No data in DB		1.165	0.237	R02-TIGRv4S1-000748R, R08-TIGRv4S1-000330F, R05-TIGRv4S1-000782R, R12-TIGRv4S1-000324R, R05-TIGRv4S1-001107R, R02-TIGRv4S1-000917F, R12-TIGRv4S1-000045R, R08-TIGRv4S1-000275F, R12-TIGRv4S1-000239R, R01-TIGRv4S1-001517R, R01-TIGRv4S1-001575F, R12-TIGRv4S1-000690R, R03-TIGRv4S1-001769R, R11-TIGRv4S1-000076R, R07-TIGRv4S1-000849R, R03-TIGRv4S1-000859R, R11-TIGRv4S1-000863F, R02-TIGRv4S1-000253R, R05…
				CAAT[AT]ATTG	HD-ZIP	No data in DB		1.892	0.054	R07-TIGRv4S1-000863F, R11-TIGRv4S1-000386F, R09-TIGRv4S1-000797R, R03-TIGRv4S1-000059R, R02-TIGRv4S1-001213F, R05-TIGRv4S1-000038F, R03-TIGRv4S1-001769R, R09-TIGRv4S1-000580R, R02-TIGRv4S1-001345R, R05-TIGRv4S1-000718R
				CAAT[TA]ATTG		No data in DB		1.892	0.054	R07-TIGRv4S1-000863F, R11-TIGRv4S1-000386F, R09-TIGRv4S1-000797R, R03-TIGRv4S1-000059R, R02-TIGRv4S1-001213F, R05-TIGRv4S1-000038F, R03-TIGRv4S1-001769R, R09-TIGRv4S1-000580R, R02-TIGRv4S1-001345R, R05-TIGRv4S1-000718R
				CACCC	Cys2His2 zinc finger;RING finger	ACACCCG	DPBF1&2 binding site motif s-part	1.006	0.737	R02-TIGRv4S1-000748R, R07-TIGRv4S1-000863F, R01-TIGRv4S1-000344F, R05-TIGRv4S1-000782R, R01-TIGRv4S1-001480F, R02-TIGRv4S1-001190R, R04-TIGRv4S1-000987F, R12-TIGRv4S1-000045R, R01-TIGRv4S1-001517R, R12-TIGRv4S1-000690R, R07-TIGRv4S1-000849R, R11-TIGRv4S1-000076R, R05-TIGRv4S1-001073F, R02-TIGRv4S1-001185F, R02-TIGRv4S1-000141F, R04-TIGRv4S1-000249F, R11-TIGRv4S1-000168F, R03-TIGRv4S1-001308F, R01…
				CACGTG	Helix-loop-helix factors(bHLH);Helix-loop-helix_leucine zipper factors(bHLH-ZIP);Leucine zipper factors(bZIP)	CACGTGGA	ABRE-like binding site motif s-part	1.029	0.349	R07-TIGRv4S1-000875F, R09-TIGRv4S1-000741R, R07-TIGRv4S1-000849R, R02-TIGRv4S1-000253R, R05-TIGRv4S1-001073F, R02-TIGRv4S1-001185F, R06-TIGRv4S1-000910R, R02-TIGRv4S1-000785R, R04-TIGRv4S1-000249F, R02-TIGRv4S1-000610F, R01-TIGRv4S1-000493R, R11-TIGRv4S1-000168F, R05-TIGRv4S1-000718R, R01-TIGRv4S1-000185R, R02-TIGRv4S1-001088R, R04-TIGRv4S1-001124R, R04-TIGRv4S1-000790F, R07-TIGRv4S1-000175R, R10…
						CACGTG	G-box promoter motif [LRE] s-whole
						ACACGTG	DPBF1&2 binding site motif s-part
						CCACGTGG	CBF2 binding site motif s-part
						CACGTGGC	ABRE binding site motif s-part
						CACGTGTC	ABRE-like binding site motif s-part
						CACGTGTA	ABRE-like binding site motif s-part
				CCACGTCA		No data in DB		1.256	0.091	R03-TIGRv4S1-000472F, R04-TIGRv4S1-000982F, R05-TIGRv4S1-000795R, R01-TIGRv4S1-000028F, R01-TIGRv4S1-001838R, R04-TIGRv4S1-001124R, R02-TIGRv4S1-000821F, R02-TIGRv4S1-000846F, R09-TIGRv4S1-000741R, R10-TIGRv4S1-000580F, R12-TIGRv4S1-000263F, R03-TIGRv4S1-001536F, R09-TIGRv4S1-000560R, R09-TIGRv4S1-000571F, R02-TIGRv4S1-000142R, R03-TIGRv4S1-000525R, R01-TIGRv4S1-001784F
				CC[AT]{6}GG	MADS(CArG boxes)	No data in DB		1.094	0.129	R03-TIGRv4S1-000587F, R07-TIGRv4S1-000863F, R03-TIGRv4S1-000472F, R02-TIGRv4S1-001340F, R07-TIGRv4S1-000473F, R09-TIGRv4S1-000797R, R05-TIGRv4S1-000660R, R01-TIGRv4S1-001756F, R07-TIGRv4S1-000144F, R03-TIGRv4S1-000346R, R11-TIGRv4S1-000220R, R12-TIGRv4S1-000034F, R11-TIGRv4S1-000689R, R07-TIGRv4S1-000894F, R02-TIGRv4S1-000141F, R05-TIGRv4S1-001128R, R01-TIGRv4S1-000514F, R01-TIGRv4S1-001378F, R11…
				CC[TA]{6}GG		No data in DB		1.094	0.129	R03-TIGRv4S1-000587F, R07-TIGRv4S1-000863F, R03-TIGRv4S1-000472F, R02-TIGRv4S1-001340F, R07-TIGRv4S1-000473F, R09-TIGRv4S1-000797R, R05-TIGRv4S1-000660R, R01-TIGRv4S1-001756F, R07-TIGRv4S1-000144F, R03-TIGRv4S1-000346R, R11-TIGRv4S1-000220R, R12-TIGRv4S1-000034F, R11-TIGRv4S1-000689R, R07-TIGRv4S1-000894F, R02-TIGRv4S1-000141F, R05-TIGRv4S1-001128R, R01-TIGRv4S1-000514F, R01-TIGRv4S1-001378F, R11…
				CGT[TGCA][TGCA][TGCA][TGCA][TGCA][GA][TC]GA[TC]		No data in DB		1.133	0.151	R03-TIGRv4S1-000472F, R01-TIGRv4S1-000185R, R08-TIGRv4S1-000044R, R05-TIGRv4S1-000795R, R05-TIGRv4S1-000487R, R05-TIGRv4S1-001107R, R04-TIGRv4S1-001124R, R01-TIGRv4S1-001517R, R05-TIGRv4S1-000660R, R01-TIGRv4S1-001756F, R03-TIGRv4S1-001769R, R08-TIGRv4S1-000365F, R02-TIGRv4S1-000728R, R02-TIGRv4S1-001232F, R11-TIGRv4S1-000605F, R07-TIGRv4S1-000900F, R01-TIGRv4S1-001193R, R09-TIGRv4S1-000571F, R05…
				GACAAGTGGC		No data in DB		7.958	0.011	R08-TIGRv4S1-000263F, R01-TIGRv4S1-000028F
				GAGACA	BBR/BPC	No data in DB		1.008	0.323	R02-TIGRv4S1-000748R, R07-TIGRv4S1-000863F, R01-TIGRv4S1-001619F, R01-TIGRv4S1-000344F, R03-TIGRv4S1-000120F, R01-TIGRv4S1-000028F, R03-TIGRv4S1-000146R, R09-TIGRv4S1-000797R, R01-TIGRv4S1-001480F, R08-TIGRv4S1-000789F, R02-TIGRv4S1-000917F, R12-TIGRv4S1-000045R, R12-TIGRv4S1-000239R, R08-TIGRv4S1-000475F, R01-TIGRv4S1-001575F, R09-TIGRv4S1-000741R, R03-TIGRv4S1-000859R, R11-TIGRv4S1-000863F, R12…
				GCAC[AG][ACGT][AT]TCCC[AG]A[ACGT]G[CT]	AP2;YABBY	No data in DB		13.705	0.005	R11-TIGRv4S1-000507F
				GTCAAAA[AT]	WHIRLY;WRKY	No data in DB		1.076	0.151	R05-TIGRv4S1-000782R, R02-TIGRv4S1-001487R, R01-TIGRv4S1-001484R, R02-TIGRv4S1-000917F, R03-TIGRv4S1-000602F, R04-TIGRv4S1-001124R, R12-TIGRv4S1-000239R, R01-TIGRv4S1-001756F, R04-TIGRv4S1-001003R, R01-TIGRv4S1-000268R, R07-TIGRv4S1-000144F, R07-TIGRv4S1-000849R, R10-TIGRv4S1-000580F, R12-TIGRv4S1-000545R, R11-TIGRv4S1-000507F, R10-TIGRv4S1-000787F, R03-TIGRv4S1-000390R, R05-TIGRv4S1-000434R, R02…
				GTGG[ACGT]CCC	Helix-loop-helix factors(bHLH)	No data in DB		1.087	0.151	R03-TIGRv4S1-000587F, R08-TIGRv4S1-000330F, R04-TIGRv4S1-000982F, R04-TIGRv4S1-000563R, R05-TIGRv4S1-000795R, R01-TIGRv4S1-000310R, R02-TIGRv4S1-001088R, R04-TIGRv4S1-001124R, R03-TIGRv4S1-000191R, R03-TIGRv4S1-001333R, R02-TIGRv4S1-000589R, R02-TIGRv4S1-000846F, R02-TIGRv4S1-001129F, R10-TIGRv4S1-000580F, R03-TIGRv4S1-000895R, R05-TIGRv4S1-000434R, R01-TIGRv4S1-001444F, R06-TIGRv4S1-000910R, R02…
				G[GT]T[AT]G[GT]T	Myb	No data in DB		1.001	0.645	R12-TIGRv4S1-000043F, R07-TIGRv4S1-000863F, R01-TIGRv4S1-002046F, R08-TIGRv4S1-000330F, R01-TIGRv4S1-000344F, R05-TIGRv4S1-000782R, R03-TIGRv4S1-000120F, R02-TIGRv4S1-000268F, R04-TIGRv4S1-000987F, R08-TIGRv4S1-000789F, R12-TIGRv4S1-000045R, R07-TIGRv4S1-000875F, R12-TIGRv4S1-000239R, R05-TIGRv4S1-000660R, R12-TIGRv4S1-000690R, R09-TIGRv4S1-000741R, R07-TIGRv4S1-000849R, R02-TIGRv4S1-000253R, R02…
				TATA[AT]A	TATAbox	No data in DB		1.071	0.962	R02-TIGRv4S1-000748R, R07-TIGRv4S1-000863F, R01-TIGRv4S1-000344F, R05-TIGRv4S1-000782R, R01-TIGRv4S1-001480F, R02-TIGRv4S1-001190R, R04-TIGRv4S1-000987F, R12-TIGRv4S1-000045R, R01-TIGRv4S1-001517R, R07-TIGRv4S1-000849R, R11-TIGRv4S1-000076R, R05-TIGRv4S1-001073F, R02-TIGRv4S1-001185F, R02-TIGRv4S1-000141F, R04-TIGRv4S1-000249F, R11-TIGRv4S1-000168F, R03-TIGRv4S1-001308F, R02-TIGRv4S1-001345R, R11…
				TATTGAT	ARID	No data in DB		1.066	0.215	R07-TIGRv4S1-000863F, R02-TIGRv4S1-000879F, R07-TIGRv4S1-000473F, R02-TIGRv4S1-000268F, R03-TIGRv4S1-000146R, R04-TIGRv4S1-000987F, R08-TIGRv4S1-000475F, R01-TIGRv4S1-001517R, R06-TIGRv4S1-000752R, R03-TIGRv4S1-001769R, R11-TIGRv4S1-000076R, R07-TIGRv4S1-000849R, R05-TIGRv4S1-001073F, R12-TIGRv4S1-000034F, R05-TIGRv4S1-001128R, R05-TIGRv4S1-000038F, R01-TIGRv4S1-000514F, R11-TIGRv4S1-000731R, R04…
				TGACAGGT	Helix-turn-helix(HTH)	No data in DB		1.41	0.059	R01-TIGRv4S1-000185R, R03-TIGRv4S1-000895R, R03-TIGRv4S1-000610F, R05-TIGRv4S1-001107R, R03-TIGRv4S1-000191R, R04-TIGRv4S1-001124R, R03-TIGRv4S1-001799F, R02-TIGRv4S1-000307R, R04-TIGRv4S1-000249F, R01-TIGRv4S1-000268R, R07-TIGRv4S1-000061R
				TGACGTGG	NAC	TGACGTGG	TGA1 binding site motif s-whole	1.073	0.059	R03-TIGRv4S1-001536F, R04-TIGRv4S1-000982F, R02-TIGRv4S1-000141F, R05-TIGRv4S1-000795R, R03-TIGRv4S1-001108F, R01-TIGRv4S1-001838R, R09-TIGRv4S1-000571F, R01-TIGRv4S1-000514F, R05-TIGRv4S1-000660R, R05-TIGRv4S1-000807F, R05-TIGRv4S1-001131R
				TGAGTCA		No data in DB		1.274	0.108	R02-TIGRv4S1-000748R, R01-TIGRv4S1-000344F, R07-TIGRv4S1-001061F, R02-TIGRv4S1-001487R, R01-TIGRv4S1-001484R, R02-TIGRv4S1-000917F, R03-TIGRv4S1-001333R, R01-TIGRv4S1-000268R, R03-TIGRv4S1-001769R, R02-TIGRv4S1-000846F, R03-TIGRv4S1-000859R, R03-TIGRv4S1-001536F, R09-TIGRv4S1-000560R, R03-TIGRv4S1-001161R, R03-TIGRv4S1-001108F, R06-TIGRv4S1-000910R, R05-TIGRv4S1-000724F, R11-TIGRv4S1-000098R, R02…
				TGTCTC	BBR/BPC;ARF	TGTCTC	ARF1 binding site motif s-whole	1.01	0.317	R04-TIGRv4S1-000437R, R02-TIGRv4S1-000748R, R03-TIGRv4S1-000120F, R02-TIGRv4S1-001190R, R04-TIGRv4S1-000987F, R05-TIGRv4S1-001107R, R02-TIGRv4S1-001582F, R08-TIGRv4S1-000275F, R08-TIGRv4S1-000475F, R09-TIGRv4S1-000741R, R11-TIGRv4S1-000076R, R12-TIGRv4S1-000034F, R03-TIGRv4S1-001536F, R03-TIGRv4S1-001161R, R06-TIGRv4S1-000910R, R05-TIGRv4S1-001128R, R05-TIGRv4S1-000038F, R02-TIGRv4S1-000788R, R04…
				TTGTACG[TGCA]A		No data in DB		2.548	0.054	R03-TIGRv4S1-000587F, R08-TIGRv4S1-000044R, R12-TIGRv4S1-000324R, R08-TIGRv4S1-000475F, R02-TIGRv4S1-000142R, R01-TIGRv4S1-000493R, R03-TIGRv4S1-001308F, R07-TIGRv4S1-000836F, R10-TIGRv4S1-000543F, R03-TIGRv4S1-001442F
				T[ACGT]CGTACAA	SBP	No data in DB		1.795	0.038	R02-TIGRv4S1-000785R, R05-TIGRv4S1-001073F, R02-TIGRv4S1-001523F, R05-TIGRv4S1-000724F, R01-TIGRv4S1-001378F, R01-TIGRv4S1-001711F, R11-TIGRv4S1-000392R
				T[TA]TATA		No data in DB		1.046	0.935	R02-TIGRv4S1-000748R, R07-TIGRv4S1-000863F, R01-TIGRv4S1-000344F, R01-TIGRv4S1-001480F, R02-TIGRv4S1-001190R, R04-TIGRv4S1-000987F, R12-TIGRv4S1-000045R, R01-TIGRv4S1-001517R, R12-TIGRv4S1-000690R, R07-TIGRv4S1-000849R, R11-TIGRv4S1-000076R, R05-TIGRv4S1-001073F, R02-TIGRv4S1-001185F, R02-TIGRv4S1-000141F, R04-TIGRv4S1-000249F, R11-TIGRv4S1-000168F, R03-TIGRv4S1-001308F, R02-TIGRv4S1-001345R, R11…
				[AC]TT[TGCA]C[TGCA][TGCA][AC]A		No data in DB		1.021	0.919	R02-TIGRv4S1-000748R, R07-TIGRv4S1-000863F, R01-TIGRv4S1-000344F, R05-TIGRv4S1-000782R, R01-TIGRv4S1-001480F, R02-TIGRv4S1-001190R, R04-TIGRv4S1-000987F, R12-TIGRv4S1-000045R, R01-TIGRv4S1-001517R, R12-TIGRv4S1-000690R, R07-TIGRv4S1-000849R, R11-TIGRv4S1-000076R, R05-TIGRv4S1-001073F, R02-TIGRv4S1-001185F, R02-TIGRv4S1-000141F, R04-TIGRv4S1-000249F, R11-TIGRv4S1-000168F, R03-TIGRv4S1-001308F, R02…
				[AT]GATA[AG]	GATA-Factors	No data in DB		1.011	0.892	R07-TIGRv4S1-000863F, R01-TIGRv4S1-000344F, R05-TIGRv4S1-000782R, R01-TIGRv4S1-001480F, R02-TIGRv4S1-001190R, R12-TIGRv4S1-000045R, R01-TIGRv4S1-001517R, R12-TIGRv4S1-000690R, R11-TIGRv4S1-000076R, R07-TIGRv4S1-000849R, R05-TIGRv4S1-001073F, R02-TIGRv4S1-001185F, R02-TIGRv4S1-000141F, R04-TIGRv4S1-000249F, R11-TIGRv4S1-000168F, R03-TIGRv4S1-001308F, R02-TIGRv4S1-001345R, R11-TIGRv4S1-000392R, R07…
				[GC][GC][GA]CGCC	BRE	No data in DB		1.009	0.5	R04-TIGRv4S1-000437R, R08-TIGRv4S1-000330F, R01-TIGRv4S1-000344F, R05-TIGRv4S1-000782R, R08-TIGRv4S1-000789F, R12-TIGRv4S1-000239R, R01-TIGRv4S1-001517R, R05-TIGRv4S1-000660R, R12-TIGRv4S1-000690R, R09-TIGRv4S1-000741R, R07-TIGRv4S1-000849R, R05-TIGRv4S1-001073F, R03-TIGRv4S1-001536F, R02-TIGRv4S1-001185F, R06-TIGRv4S1-000910R, R05-TIGRv4S1-001128R, R02-TIGRv4S1-000785R, R01-TIGRv4S1-000493R, R11…
				[TC]TATC[TA]		No data in DB		1.04	0.919	R02-TIGRv4S1-000748R, R07-TIGRv4S1-000863F, R01-TIGRv4S1-000344F, R05-TIGRv4S1-000782R, R01-TIGRv4S1-001480F, R02-TIGRv4S1-001190R, R04-TIGRv4S1-000987F, R12-TIGRv4S1-000045R, R01-TIGRv4S1-001517R, R12-TIGRv4S1-000690R, R07-TIGRv4S1-000849R, R11-TIGRv4S1-000076R, R05-TIGRv4S1-001073F, R04-TIGRv4S1-000249F, R11-TIGRv4S1-000168F, R03-TIGRv4S1-001308F, R02-TIGRv4S1-001345R, R11-TIGRv4S1-000392R, R07…
		mild water-deficit
			IR77298-14-1-2-B-10
				(AATCT){2}		No data in DB		1.073	0.009	R11-TIGRv4S1-000250R, R01-TIGRv4S1-000288R, R01-TIGRv4S1-001165F
				(C[CA]GTT[GA]){2}		No data in DB		3.271	0.006	R05-TIGRv4S1-000762F, R04-TIGRv4S1-000854F
				([CT]AAC[GT]G){2}	Myb	No data in DB		1.402	0.003	R07-TIGRv4S1-000853R
				([TGCA]TTC[TGCA]){3}		No data in DB		1.085	0.036	R12-TIGRv4S1-000460F, R06-TIGRv4S1-001071F, R02-TIGRv4S1-000835R, R05-TIGRv4S1-001047F, R01-TIGRv4S1-000284F, R02-TIGRv4S1-000815F, R02-TIGRv4S1-001358F, R01-TIGRv4S1-000694R, R11-TIGRv4S1-000616R, R04-TIGRv4S1-000984R, R05-TIGRv4S1-000396F, R07-TIGRv4S1-000593F
				AAATATATT		No data in DB		1.208	0.132	R02-TIGRv4S1-000521R, R02-TIGRv4S1-000834R, R06-TIGRv4S1-000527R, R06-TIGRv4S1-000341R, R05-TIGRv4S1-000747R, R03-TIGRv4S1-001356R, R04-TIGRv4S1-001289R, R05-TIGRv4S1-000396F, R08-TIGRv4S1-000420F, R04-TIGRv4S1-000523F, R05-TIGRv4S1-001073F, R06-TIGRv4S1-000152R, R04-TIGRv4S1-000800F, R01-TIGRv4S1-000948F, R03-TIGRv4S1-000038R, R11-TIGRv4S1-000477F, R04-TIGRv4S1-000721R, R03-TIGRv4S1-000602R, R07…
				AATATATTT	Helix-turn-helix(HTH)	No data in DB		1.199	0.132	R06-TIGRv4S1-000369R, R02-TIGRv4S1-000521R, R01-TIGRv4S1-000427F, R02-TIGRv4S1-000834R, R07-TIGRv4S1-000793F, R06-TIGRv4S1-000341R, R03-TIGRv4S1-001356R, R01-TIGRv4S1-001374F, R03-TIGRv4S1-000560R, R05-TIGRv4S1-000396F, R08-TIGRv4S1-000420F, R04-TIGRv4S1-000523F, R05-TIGRv4S1-001073F, R06-TIGRv4S1-000152R, R01-TIGRv4S1-000948F, R06-TIGRv4S1-000983F, R03-TIGRv4S1-000712F, R10-TIGRv4S1-000756R, R11…
				AA[TA]AA[TA]A[TA]AA		No data in DB		1.016	0.443	R06-TIGRv4S1-001071F, R04-TIGRv4S1-001153F, R01-TIGRv4S1-000427F, R02-TIGRv4S1-000834R, R03-TIGRv4S1-000827R, R06-TIGRv4S1-000527R, R06-TIGRv4S1-000341R, R04-TIGRv4S1-001289R, R05-TIGRv4S1-000396F, R04-TIGRv4S1-000466R, R04-TIGRv4S1-000523F, R05-TIGRv4S1-001073F, R02-TIGRv4S1-001539R, R03-TIGRv4S1-001354F, R05-TIGRv4S1-001047F, R06-TIGRv4S1-000184F, R01-TIGRv4S1-000948F, R11-TIGRv4S1-000477F, R01…
				ACCTGTCA		No data in DB		1.043	0.051	R06-TIGRv4S1-000108F, R01-TIGRv4S1-002033F, R01-TIGRv4S1-001842R, R04-TIGRv4S1-001321R, R09-TIGRv4S1-000776F, R01-TIGRv4S1-001212R, R03-TIGRv4S1-001356R, R12-TIGRv4S1-000059R, R01-TIGRv4S1-001442R, R12-TIGRv4S1-000534F, R01-TIGRv4S1-001902R, R12-TIGRv4S1-000645F, R05-TIGRv4S1-000650F, R07-TIGRv4S1-000826R, R05-TIGRv4S1-000572R, R11-TIGRv4S1-000051R, R04-TIGRv4S1-000085R
				AG[GA]T[TA]C[AG]T		No data in DB		1.054	0.249	R04-TIGRv4S1-000637F, R04-TIGRv4S1-000777F, R12-TIGRv4S1-000793R, R06-TIGRv4S1-000527R, R05-TIGRv4S1-000747R, R04-TIGRv4S1-000466R, R10-TIGRv4S1-000352F, R02-TIGRv4S1-001539R, R03-TIGRv4S1-001354F, R08-TIGRv4S1-000654F, R11-TIGRv4S1-000477F, R12-TIGRv4S1-000533R, R10-TIGRv4S1-000611R, R07-TIGRv4S1-000733R, R01-TIGRv4S1-001924R, R06-TIGRv4S1-000923F, R02-TIGRv4S1-000495F, R02-TIGRv4S1-000588F, R01…
				ATCAATA		No data in DB		1.018	0.207	R03-TIGRv4S1-000815R, R06-TIGRv4S1-000340R, R01-TIGRv4S1-000427F, R12-TIGRv4S1-000172F, R06-TIGRv4S1-000527R, R01-TIGRv4S1-001620R, R04-TIGRv4S1-001321R, R04-TIGRv4S1-001289R, R03-TIGRv4S1-000689F, R04-TIGRv4S1-000466R, R10-TIGRv4S1-000352F, R05-TIGRv4S1-001073F, R06-TIGRv4S1-000490F, R08-TIGRv4S1-000654F, R04-TIGRv4S1-000813R, R12-TIGRv4S1-000533R, R10-TIGRv4S1-000611R, R06-TIGRv4S1-000210F, R07…
				ATGTCCGTA		No data in DB		2.02	0.006	R05-TIGRv4S1-000747R, R03-TIGRv4S1-000568F
				A[CA]C[TA]A[CA]C		No data in DB		1.041	0.71	R06-TIGRv4S1-001071F, R04-TIGRv4S1-001153F, R01-TIGRv4S1-000427F, R06-TIGRv4S1-000928R, R03-TIGRv4S1-000827R, R12-TIGRv4S1-000172F, R06-TIGRv4S1-000527R, R06-TIGRv4S1-000341R, R04-TIGRv4S1-001289R, R04-TIGRv4S1-000523F, R03-TIGRv4S1-001354F, R05-TIGRv4S1-001047F, R06-TIGRv4S1-000184F, R01-TIGRv4S1-000948F, R11-TIGRv4S1-000477F, R01-TIGRv4S1-000165F, R12-TIGRv4S1-000658R, R09-TIGRv4S1-000593R, R04…
				CAACA[ACGT]*CACCTG	RAV	No data in DB		1.15	0.234	R03-TIGRv4S1-000815R, R11-TIGRv4S1-000151F, R12-TIGRv4S1-000372R, R04-TIGRv4S1-001153F, R06-TIGRv4S1-000340R, R06-TIGRv4S1-000928R, R02-TIGRv4S1-001155F, R08-TIGRv4S1-000420F, R10-TIGRv4S1-000352F, R05-TIGRv4S1-001073F, R06-TIGRv4S1-001052F, R12-TIGRv4S1-000645F, R04-TIGRv4S1-000813R, R03-TIGRv4S1-000602R, R12-TIGRv4S1-000533R, R05-TIGRv4S1-000762F, R03-TIGRv4S1-001392F, R04-TIGRv4S1-000854F, R10…
				CAAT[AT]ATTG	HD-ZIP	No data in DB		1.054	0.03	R11-TIGRv4S1-000386F, R06-TIGRv4S1-000340R, R02-TIGRv4S1-000773R, R05-TIGRv4S1-000048R, R03-TIGRv4S1-001769R, R08-TIGRv4S1-000760R, R05-TIGRv4S1-000747R, R03-TIGRv4S1-001505F, R02-TIGRv4S1-000199R, R04-TIGRv4S1-000807R
				CAAT[CG]ATTG		No data in DB		1.269	0.021	R10-TIGRv4S1-000230F, R02-TIGRv4S1-001513F, R01-TIGRv4S1-001442R, R03-TIGRv4S1-001769R, R06-TIGRv4S1-000542F, R04-TIGRv4S1-000368F, R09-TIGRv4S1-000571F
				CAAT[GC]ATTG	HD-ZIP	No data in DB		1.269	0.021	R10-TIGRv4S1-000230F, R02-TIGRv4S1-001513F, R01-TIGRv4S1-001442R, R03-TIGRv4S1-001769R, R06-TIGRv4S1-000542F, R04-TIGRv4S1-000368F, R09-TIGRv4S1-000571F
				CAAT[TA]ATTG		No data in DB		1.054	0.03	R11-TIGRv4S1-000386F, R06-TIGRv4S1-000340R, R02-TIGRv4S1-000773R, R05-TIGRv4S1-000048R, R03-TIGRv4S1-001769R, R08-TIGRv4S1-000760R, R05-TIGRv4S1-000747R, R03-TIGRv4S1-001505F, R02-TIGRv4S1-000199R, R04-TIGRv4S1-000807R
				CACGTG	Helix-loop-helix factors(bHLH);Helix-loop-helix_leucine zipper factors(bHLH-ZIP);Leucine zipper factors(bZIP)	CACGTGGA	ABRE-like binding site motif s-part	1.022	0.347	R04-TIGRv4S1-000777F, R02-TIGRv4S1-000834R, R07-TIGRv4S1-000768R, R02-TIGRv4S1-001033F, R06-TIGRv4S1-000527R, R01-TIGRv4S1-001620R, R04-TIGRv4S1-001321R, R03-TIGRv4S1-000284R, R02-TIGRv4S1-001369R, R03-TIGRv4S1-001356R, R08-TIGRv4S1-000420F, R04-TIGRv4S1-000523F, R05-TIGRv4S1-001073F, R02-TIGRv4S1-001539R, R08-TIGRv4S1-000654F, R11-TIGRv4S1-000477F, R12-TIGRv4S1-000658R, R04-TIGRv4S1-000813R, R10…
						CACGTG	G-box promoter motif [LRE] s-whole
						ACACGTG	DPBF1&2 binding site motif s-part
						CCACGTGG	CBF2 binding site motif s-part
						CACGTGGC	ABRE binding site motif s-part
						CACGTGTC	ABRE-like binding site motif s-part
						CACGTGTA	ABRE-like binding site motif s-part
				CAGGTG[TGCA]*TGTTG		No data in DB		1.063	0.186	R03-TIGRv4S1-000815R, R11-TIGRv4S1-000151F, R12-TIGRv4S1-000372R, R03-TIGRv4S1-001505R, R05-TIGRv4S1-000048R, R01-TIGRv4S1-001951R, R06-TIGRv4S1-000527R, R04-TIGRv4S1-001321R, R03-TIGRv4S1-000284R, R11-TIGRv4S1-000735F, R01-TIGRv4S1-001993R, R04-TIGRv4S1-000800F, R01-TIGRv4S1-001682R, R03-TIGRv4S1-000027R, R07-TIGRv4S1-000943F, R01-TIGRv4S1-001354R, R03-TIGRv4S1-000632R, R02-TIGRv4S1-000508R, R10…
				CCAC[AC]A[ACGT][AC][ACGT][CT][AC]	LIM finger	No data in DB		1.072	0.234	R08-TIGRv4S1-000177F, R12-TIGRv4S1-000372R, R01-TIGRv4S1-001367F, R06-TIGRv4S1-000928R, R03-TIGRv4S1-000827R, R02-TIGRv4S1-001033F, R01-TIGRv4S1-001620R, R02-TIGRv4S1-001155F, R11-TIGRv4S1-000735F, R02-TIGRv4S1-001369R, R03-TIGRv4S1-001356R, R08-TIGRv4S1-000420F, R12-TIGRv4S1-000304R, R08-TIGRv4S1-000654F, R05-TIGRv4S1-001047F, R11-TIGRv4S1-000477F, R12-TIGRv4S1-000533R, R10-TIGRv4S1-000363R, R03…
				CCGCCC		No data in DB		1.049	0.305	R04-TIGRv4S1-000637F, R04-TIGRv4S1-000777F, R03-TIGRv4S1-000815R, R12-TIGRv4S1-000372R, R04-TIGRv4S1-001153F, R01-TIGRv4S1-001367F, R06-TIGRv4S1-000928R, R02-TIGRv4S1-001033F, R12-TIGRv4S1-000172F, R01-TIGRv4S1-001620R, R02-TIGRv4S1-001155F, R04-TIGRv4S1-001321R, R03-TIGRv4S1-000284R, R02-TIGRv4S1-001369R, R03-TIGRv4S1-001356R, R12-TIGRv4S1-000304R, R02-TIGRv4S1-001539R, R03-TIGRv4S1-001354F, R05…
				CGTG[TC]G	BZR(BES1)	No data in DB		1.141	0.53	R01-TIGRv4S1-001367F, R06-TIGRv4S1-000928R, R03-TIGRv4S1-000827R, R06-TIGRv4S1-000527R, R05-TIGRv4S1-000396F, R04-TIGRv4S1-000523F, R05-TIGRv4S1-001073F, R02-TIGRv4S1-001539R, R05-TIGRv4S1-001047F, R06-TIGRv4S1-000184F, R01-TIGRv4S1-000948F, R12-TIGRv4S1-000658R, R04-TIGRv4S1-000813R, R10-TIGRv4S1-000363R, R08-TIGRv4S1-000355R, R05-TIGRv4S1-000762F, R11-TIGRv4S1-000317R, R07-TIGRv4S1-000733R, R03…
				C[AG]CACG		No data in DB		1.129	0.551	R02-TIGRv4S1-000834R, R06-TIGRv4S1-000928R, R06-TIGRv4S1-000527R, R04-TIGRv4S1-001289R, R03-TIGRv4S1-000689F, R05-TIGRv4S1-000396F, R04-TIGRv4S1-000466R, R04-TIGRv4S1-000523F, R03-TIGRv4S1-001354F, R04-TIGRv4S1-000813R, R10-TIGRv4S1-000363R, R08-TIGRv4S1-000355R, R10-TIGRv4S1-000692R, R07-TIGRv4S1-000733R, R11-TIGRv4S1-000317R, R03-TIGRv4S1-001392F, R12-TIGRv4S1-000817R, R06-TIGRv4S1-000923F, R04…
				GCAC[AG][ACGT][AT]TCCC[AG]A[ACGT]G[CT]	AP2;YABBY	No data in DB		7.632	0.003	R12-TIGRv4S1-000495F
				GGCGGCT		No data in DB		1.161	0.126	R03-TIGRv4S1-000587F, R12-TIGRv4S1-000372R, R03-TIGRv4S1-000146R, R03-TIGRv4S1-000568F, R02-TIGRv4S1-000834R, R07-TIGRv4S1-000768R, R02-TIGRv4S1-001033F, R11-TIGRv4S1-000136R, R04-TIGRv4S1-001321R, R02-TIGRv4S1-001369R, R02-TIGRv4S1-001280R, R01-TIGRv4S1-001993R, R02-TIGRv4S1-001533F, R10-TIGRv4S1-000352F, R06-TIGRv4S1-000152R, R01-TIGRv4S1-001682R, R04-TIGRv4S1-000687R, R08-TIGRv4S1-000809F, R01…
				GGCG[CT][CG][CG]		No data in DB		1.043	0.488	R04-TIGRv4S1-001153F, R01-TIGRv4S1-000427F, R03-TIGRv4S1-000284R, R04-TIGRv4S1-000466R, R04-TIGRv4S1-000523F, R02-TIGRv4S1-001539R, R03-TIGRv4S1-001354F, R06-TIGRv4S1-000184F, R01-TIGRv4S1-000165F, R12-TIGRv4S1-000658R, R10-TIGRv4S1-000363R, R08-TIGRv4S1-000355R, R05-TIGRv4S1-000762F, R10-TIGRv4S1-000692R, R07-TIGRv4S1-000733R, R02-TIGRv4S1-000588F, R05-TIGRv4S1-000303F, R10-TIGRv4S1-000179F, R01…
				GGCTAATAA	Plant C2H2	No data in DB		2.252	0.018	R12-TIGRv4S1-000372R, R03-TIGRv4S1-001769R, R01-TIGRv4S1-001993R, R01-TIGRv4S1-001825F, R01-TIGRv4S1-001650R, R02-TIGRv4S1-000321R
				GTCAAAA[AT]	WHIRLY;WRKY	No data in DB		1.199	0.168	R08-TIGRv4S1-000177F, R01-TIGRv4S1-001367F, R02-TIGRv4S1-001392F, R06-TIGRv4S1-000340R, R01-TIGRv4S1-001620R, R06-TIGRv4S1-000341R, R04-TIGRv4S1-001289R, R02-TIGRv4S1-001177R, R08-TIGRv4S1-000018R, R03-TIGRv4S1-000560R, R03-TIGRv4S1-000689F, R08-TIGRv4S1-000420F, R10-TIGRv4S1-000352F, R04-TIGRv4S1-000298R, R02-TIGRv4S1-000214F, R12-TIGRv4S1-000881R, R06-TIGRv4S1-001052F, R06-TIGRv4S1-000490F, R05…
				TATA[AT]A	TATAbox	No data in DB		1.023	0.919	R01-TIGRv4S1-001367F, R01-TIGRv4S1-000427F, R03-TIGRv4S1-000827R, R06-TIGRv4S1-000527R, R03-TIGRv4S1-000284R, R04-TIGRv4S1-001289R, R05-TIGRv4S1-001047F, R01-TIGRv4S1-000948F, R11-TIGRv4S1-000477F, R01-TIGRv4S1-000165F, R04-TIGRv4S1-000813R, R12-TIGRv4S1-000533R, R08-TIGRv4S1-000355R, R05-TIGRv4S1-000762F, R10-TIGRv4S1-000692R, R11-TIGRv4S1-000317R, R07-TIGRv4S1-000733R, R12-TIGRv4S1-000817R, R06…
				TATTGAT	ARID	No data in DB		1.158	0.234	R04-TIGRv4S1-000637F, R08-TIGRv4S1-000177F, R11-TIGRv4S1-000151F, R07-TIGRv4S1-000768R, R03-TIGRv4S1-000827R, R12-TIGRv4S1-000793R, R05-TIGRv4S1-001073F, R06-TIGRv4S1-000184F, R12-TIGRv4S1-000269F, R10-TIGRv4S1-000363R, R05-TIGRv4S1-000762F, R12-TIGRv4S1-000817R, R06-TIGRv4S1-000923F, R01-TIGRv4S1-001842R, R06-TIGRv4S1-000674R, R02-TIGRv4S1-000815F, R12-TIGRv4S1-000837R, R05-TIGRv4S1-000360R, R01…
				TGACAGTGTCA	ACE2	No data in DB		5.724	0.003	R02-TIGRv4S1-001173R
				TGACA[ACGT][ACGT][ACGT][ACGT]TGTCA	WHIRLY	No data in DB		2.369	0.006	R05-TIGRv4S1-000303F, R01-TIGRv4S1-001842R
				TGACA[TGCA][TGCA][TGCA][TGCA]TGTCA		No data in DB		2.369	0.006	R05-TIGRv4S1-000303F, R01-TIGRv4S1-001842R
				TGACGTCA	Leucine zipper factors(bZIP)	No data in DB		1.275	0.027	R06-TIGRv4S1-001052F, R05-TIGRv4S1-000802F, R03-TIGRv4S1-001791R, R02-TIGRv4S1-000106F, R09-TIGRv4S1-000571F, R02-TIGRv4S1-000321R, R01-TIGRv4S1-000694R, R05-TIGRv4S1-000762F, R03-TIGRv4S1-001563R
				TGACGTGG	NAC	TGACGTGG	TGA1 binding site motif s-whole	1.087	0.06	R01-TIGRv4S1-000427F, R08-TIGRv4S1-000209R, R02-TIGRv4S1-001033F, R12-TIGRv4S1-000172F, R09-TIGRv4S1-000289F, R04-TIGRv4S1-001321R, R01-TIGRv4S1-000944F, R01-TIGRv4S1-000391F, R02-TIGRv4S1-001177R, R05-TIGRv4S1-000259F, R12-TIGRv4S1-000304R, R05-TIGRv4S1-000324R, R02-TIGRv4S1-001539R, R01-TIGRv4S1-001902R, R08-TIGRv4S1-000472R, R01-TIGRv4S1-000948F, R11-TIGRv4S1-000192R, R02-TIGRv4S1-000106F, R09…
				TGACTCA	Leucine zipper factors(bZIP)	TAATTGACTCAATTA	PRHA BS in PAL1 m-part	1.145	0.096	R04-TIGRv4S1-000637F, R11-TIGRv4S1-000059R, R03-TIGRv4S1-001726R, R05-TIGRv4S1-000347R, R06-TIGRv4S1-000340R, R03-TIGRv4S1-000568F, R04-TIGRv4S1-000255R, R02-TIGRv4S1-000773R, R04-TIGRv4S1-000442F, R06-TIGRv4S1-000674R, R11-TIGRv4S1-000735F, R05-TIGRv4S1-000747R, R03-TIGRv4S1-001356R, R03-TIGRv4S1-000560R, R12-TIGRv4S1-000304R, R01-TIGRv4S1-001375F, R10-TIGRv4S1-000230F, R05-TIGRv4S1-000330R, R05…
						TAATTGACTCAATTACGTTCATACATTATACACAC	PRHA BS in PAL1 s-part
				TTGTACG[TGCA]A		No data in DB		1.277	0.027	R03-TIGRv4S1-000587F, R08-TIGRv4S1-000526F, R06-TIGRv4S1-000542F, R09-TIGRv4S1-000479R, R11-TIGRv4S1-000136R, R08-TIGRv4S1-000589F, R01-TIGRv4S1-000257R, R04-TIGRv4S1-000748R, R02-TIGRv4S1-001173R
				TTT[GA]TTTATT		No data in DB		1.088	0.057	R11-TIGRv4S1-000386F, R12-TIGRv4S1-000172F, R06-TIGRv4S1-000674R, R12-TIGRv4S1-000837R, R01-TIGRv4S1-000354F, R01-TIGRv4S1-001445R, R12-TIGRv4S1-000534F, R05-TIGRv4S1-000330R, R11-TIGRv4S1-000250R, R05-TIGRv4S1-000320F, R03-TIGRv4S1-001791R, R01-TIGRv4S1-000948F, R07-TIGRv4S1-001016F, R03-TIGRv4S1-000712F, R04-TIGRv4S1-000721R, R08-TIGRv4S1-000355R, R07-TIGRv4S1-000719F, R01-TIGRv4S1-000011R, R08…
				T[ACGT]CGTACAA	SBP	No data in DB		1.428	0.03	R06-TIGRv4S1-000369R, R05-TIGRv4S1-001073F, R01-TIGRv4S1-001442R, R04-TIGRv4S1-000255R, R11-TIGRv4S1-000735F, R01-TIGRv4S1-001993R, R01-TIGRv4S1-000354F, R10-TIGRv4S1-000692R, R01-TIGRv4S1-001825F, R07-TIGRv4S1-000853R
				T[TA]TATA		No data in DB		1.014	0.907	R01-TIGRv4S1-001367F, R01-TIGRv4S1-000427F, R03-TIGRv4S1-000827R, R06-TIGRv4S1-000527R, R06-TIGRv4S1-000341R, R03-TIGRv4S1-000284R, R04-TIGRv4S1-001289R, R03-TIGRv4S1-000689F, R05-TIGRv4S1-001047F, R01-TIGRv4S1-000948F, R11-TIGRv4S1-000477F, R01-TIGRv4S1-000165F, R04-TIGRv4S1-000813R, R12-TIGRv4S1-000533R, R08-TIGRv4S1-000355R, R05-TIGRv4S1-000762F, R11-TIGRv4S1-000317R, R07-TIGRv4S1-000733R, R12…
				[AC]TT[TGCA]C[TGCA][TGCA][AC]A		No data in DB		1.011	0.91	R01-TIGRv4S1-001367F, R01-TIGRv4S1-000427F, R03-TIGRv4S1-000827R, R06-TIGRv4S1-000527R, R06-TIGRv4S1-000341R, R03-TIGRv4S1-000284R, R04-TIGRv4S1-001289R, R03-TIGRv4S1-000689F, R05-TIGRv4S1-001047F, R01-TIGRv4S1-000948F, R11-TIGRv4S1-000477F, R01-TIGRv4S1-000165F, R04-TIGRv4S1-000813R, R12-TIGRv4S1-000533R, R08-TIGRv4S1-000355R, R05-TIGRv4S1-000762F, R10-TIGRv4S1-000692R, R07-TIGRv4S1-000733R, R11…
				[AG]TC[AG][CT][ACGT][ACGT][ACGT][ACGT][ACGT]ACG	Cx7Hx8Cx4C zinc finger	No data in DB		1.283	0.177	R06-TIGRv4S1-000369R, R03-TIGRv4S1-000587F, R12-TIGRv4S1-000460F, R04-TIGRv4S1-000777F, R03-TIGRv4S1-000815R, R02-TIGRv4S1-001392F, R01-TIGRv4S1-000427F, R12-TIGRv4S1-000343F, R11-TIGRv4S1-000136R, R09-TIGRv4S1-000492R, R02-TIGRv4S1-001155F, R04-TIGRv4S1-001321R, R02-TIGRv4S1-001369R, R02-TIGRv4S1-001177R, R03-TIGRv4S1-000560R, R09-TIGRv4S1-000292F, R03-TIGRv4S1-000462R, R02-TIGRv4S1-001533F, R06…
				[AT]GATA[AG]	GATA-Factors	No data in DB		1.028	0.907	R01-TIGRv4S1-001367F, R01-TIGRv4S1-000427F, R03-TIGRv4S1-000827R, R06-TIGRv4S1-000527R, R06-TIGRv4S1-000341R, R04-TIGRv4S1-001289R, R03-TIGRv4S1-000689F, R05-TIGRv4S1-001047F, R01-TIGRv4S1-000948F, R11-TIGRv4S1-000477F, R01-TIGRv4S1-000165F, R04-TIGRv4S1-000813R, R12-TIGRv4S1-000533R, R08-TIGRv4S1-000355R, R05-TIGRv4S1-000762F, R10-TIGRv4S1-000692R, R07-TIGRv4S1-000733R, R11-TIGRv4S1-000317R, R12…
				[TA]TTTTGAC		No data in DB		1.01	0.144	R08-TIGRv4S1-000177F, R01-TIGRv4S1-000427F, R02-TIGRv4S1-000834R, R07-TIGRv4S1-000768R, R12-TIGRv4S1-000343F, R03-TIGRv4S1-000827R, R01-TIGRv4S1-001951R, R02-TIGRv4S1-001155F, R06-TIGRv4S1-001041F, R01-TIGRv4S1-000354F, R03-TIGRv4S1-000462R, R05-TIGRv4S1-000638F, R05-TIGRv4S1-000396F, R02-TIGRv4S1-000214F, R04-TIGRv4S1-000800F, R01-TIGRv4S1-001682R, R01-TIGRv4S1-001700R, R03-TIGRv4S1-001735R, R05…
				[TC]TATC[TA]		No data in DB		1.017	0.898	R01-TIGRv4S1-000427F, R03-TIGRv4S1-000827R, R06-TIGRv4S1-000527R, R06-TIGRv4S1-000341R, R03-TIGRv4S1-000284R, R04-TIGRv4S1-001289R, R03-TIGRv4S1-000689F, R05-TIGRv4S1-001047F, R01-TIGRv4S1-000948F, R11-TIGRv4S1-000477F, R01-TIGRv4S1-000165F, R04-TIGRv4S1-000813R, R12-TIGRv4S1-000533R, R08-TIGRv4S1-000355R, R05-TIGRv4S1-000762F, R10-TIGRv4S1-000692R, R07-TIGRv4S1-000733R, R11-TIGRv4S1-000317R, R12…
				[TG][GA][TGCA][TG][TGCA]T[TG]GTGG		No data in DB		1.055	0.201	R04-TIGRv4S1-000777F, R03-TIGRv4S1-000815R, R03-TIGRv4S1-001356R, R01-TIGRv4S1-001445R, R04-TIGRv4S1-000523F, R06-TIGRv4S1-001052F, R08-TIGRv4S1-000654F, R12-TIGRv4S1-000269F, R09-TIGRv4S1-000593R, R04-TIGRv4S1-000813R, R08-TIGRv4S1-000355R, R05-TIGRv4S1-000762F, R01-TIGRv4S1-001924R, R06-TIGRv4S1-000923F, R05-TIGRv4S1-000303F, R01-TIGRv4S1-001842R, R06-TIGRv4S1-000674R, R07-TIGRv4S1-000717F, R02…
			IR77298-5-6-B-18
				(AATCT){2}		No data in DB		2.747	0.023	R03-TIGRv4S1-000268F, R05-TIGRv4S1-000483F, R01-TIGRv4S1-000155R, R01-TIGRv4S1-001414R
				(CTGACTCA){1,2}		No data in DB		1.108	0.029	R05-TIGRv4S1-000663R, R05-TIGRv4S1-000483F, R06-TIGRv4S1-000800F, R01-TIGRv4S1-001566R, R03-TIGRv4S1-001070F
				(C[CA]GTT[GA]){2}		No data in DB		3.139	0.006	R01-TIGRv4S1-001211F
				([TGCA]TTC[TGCA]){3}		No data in DB		1.214	0.04	R04-TIGRv4S1-001113F, R04-TIGRv4S1-001251R, R01-TIGRv4S1-002077F, R07-TIGRv4S1-000813R, R09-TIGRv4S1-000023R, R11-TIGRv4S1-000616R, R04-TIGRv4S1-000730R
				AATAAA[CT]AAA	Helix-turn-helix(HTH)	No data in DB		1.428	0.08	R08-TIGRv4S1-000441R, R03-TIGRv4S1-001762F, R05-TIGRv4S1-000206F, R08-TIGRv4S1-000219R, R01-TIGRv4S1-001141R, R06-TIGRv4S1-001101F, R12-TIGRv4S1-000432F, R12-TIGRv4S1-000533R, R02-TIGRv4S1-000865F, R11-TIGRv4S1-000725R, R05-TIGRv4S1-000301F, R11-TIGRv4S1-000325R, R09-TIGRv4S1-000293F, R01-TIGRv4S1-000751R
				AATATT	Helix-turn-helix(HTH)	CCAATATTGG	CArG promoter motif s-part	1.023	0.759	R03-TIGRv4S1-000268F, R07-TIGRv4S1-000813R, R01-TIGRv4S1-001141R, R02-TIGRv4S1-001266R, R06-TIGRv4S1-001101F, R11-TIGRv4S1-000766F, R01-TIGRv4S1-001517R, R05-TIGRv4S1-000483F, R06-TIGRv4S1-000445F, R04-TIGRv4S1-000991R, R12-TIGRv4S1-000789F, R05-TIGRv4S1-000787F, R12-TIGRv4S1-000258R, R01-TIGRv4S1-000369R, R12-TIGRv4S1-000533R, R12-TIGRv4S1-000214R, R03-TIGRv4S1-000365R, R04-TIGRv4S1-000929F, R08…
						AGAATATTCT	HSEs binding site motif s-part
						TTACTAATATTGGTAA	AGL3 binding site motif s-part
						TTACCAATATTAGTAA	AGL3 binding site motif s-part
						TTACTAATATTGGAAA	AGL3 binding site motif s-part
						TTTCCAATATTAGTAA	AGL3 binding site motif s-part
				AG[GA]T[TA]C[AG]T		No data in DB		1.122	0.264	R04-TIGRv4S1-000767F, R08-TIGRv4S1-000219R, R01-TIGRv4S1-001141R, R06-TIGRv4S1-001101F, R03-TIGRv4S1-001673R, R05-TIGRv4S1-000483F, R06-TIGRv4S1-000445F, R01-TIGRv4S1-000003R, R04-TIGRv4S1-000991R, R10-TIGRv4S1-000479F, R05-TIGRv4S1-000787F, R01-TIGRv4S1-000369R, R04-TIGRv4S1-000584R, R12-TIGRv4S1-000533R, R09-TIGRv4S1-000023R, R05-TIGRv4S1-001107F, R07-TIGRv4S1-000066R, R01-TIGRv4S1-001984F, R05…
				A[CA]C[TA]A[CA]C		No data in DB		1.02	0.695	R03-TIGRv4S1-000268F, R05-TIGRv4S1-000663R, R07-TIGRv4S1-000813R, R04-TIGRv4S1-000869F, R01-TIGRv4S1-001141R, R03-TIGRv4S1-000625R, R02-TIGRv4S1-001266R, R06-TIGRv4S1-001101F, R11-TIGRv4S1-000766F, R10-TIGRv4S1-000294R, R06-TIGRv4S1-000445F, R07-TIGRv4S1-000962F, R01-TIGRv4S1-000637R, R12-TIGRv4S1-000789F, R04-TIGRv4S1-000630F, R04-TIGRv4S1-001089F, R04-TIGRv4S1-000929R, R02-TIGRv4S1-000535F, R05…
				A[TC]G[AT]A[CT]CT	EIL	No data in DB		1.164	0.282	R08-TIGRv4S1-000441R, R04-TIGRv4S1-000767F, R01-TIGRv4S1-000614F, R04-TIGRv4S1-000869F, R01-TIGRv4S1-001141R, R06-TIGRv4S1-001101F, R11-TIGRv4S1-000766F, R08-TIGRv4S1-000079R, R10-TIGRv4S1-000294R, R07-TIGRv4S1-000712R, R04-TIGRv4S1-001251R, R06-TIGRv4S1-000445F, R08-TIGRv4S1-000018R, R01-TIGRv4S1-000003R, R10-TIGRv4S1-000442F, R12-TIGRv4S1-000789F, R10-TIGRv4S1-000479F, R04-TIGRv4S1-000630F, R11…
				CAACA[ACGT]*CACCTG	RAV	No data in DB		1.047	0.213	R03-TIGRv4S1-001400R, R07-TIGRv4S1-000813R, R11-TIGRv4S1-000766F, R08-TIGRv4S1-000079R, R07-TIGRv4S1-000712R, R12-TIGRv4S1-000239R, R01-TIGRv4S1-001517R, R05-TIGRv4S1-000483F, R01-TIGRv4S1-000637R, R12-TIGRv4S1-000628F, R01-TIGRv4S1-000003R, R10-TIGRv4S1-000442F, R04-TIGRv4S1-000630F, R04-TIGRv4S1-000929R, R05-TIGRv4S1-000639F, R12-TIGRv4S1-000258R, R09-TIGRv4S1-000133F, R12-TIGRv4S1-000533R, R09…
				CAAT[AT]ATTG	HD-ZIP	No data in DB		1.416	0.04	R11-TIGRv4S1-000386F, R12-TIGRv4S1-000188R, R05-TIGRv4S1-000048R, R08-TIGRv4S1-000778R, R09-TIGRv4S1-000409R, R12-TIGRv4S1-000258R, R11-TIGRv4S1-000766F
				CAAT[CG]ATTG		No data in DB		2.087	0.034	R07-TIGRv4S1-000663F, R01-TIGRv4S1-001655R, R07-TIGRv4S1-000813R, R01-TIGRv4S1-001211F, R11-TIGRv4S1-000766F, R05-TIGRv4S1-000292F
				CAAT[GC]ATTG	HD-ZIP	No data in DB		2.087	0.034	R07-TIGRv4S1-000663F, R01-TIGRv4S1-001655R, R07-TIGRv4S1-000813R, R01-TIGRv4S1-001211F, R11-TIGRv4S1-000766F, R05-TIGRv4S1-000292F
				CAAT[TA]ATTG		No data in DB		1.416	0.04	R11-TIGRv4S1-000386F, R12-TIGRv4S1-000188R, R05-TIGRv4S1-000048R, R08-TIGRv4S1-000778R, R09-TIGRv4S1-000409R, R12-TIGRv4S1-000258R, R11-TIGRv4S1-000766F
				CAGGTG[TGCA]*TGTTG		No data in DB		1.053	0.184	R04-TIGRv4S1-000767F, R08-TIGRv4S1-000219R, R02-TIGRv4S1-001266R, R05-TIGRv4S1-000048R, R01-TIGRv4S1-001951R, R11-TIGRv4S1-000766F, R03-TIGRv4S1-001673R, R01-TIGRv4S1-001517R, R05-TIGRv4S1-000483F, R01-TIGRv4S1-000637R, R12-TIGRv4S1-000628F, R01-TIGRv4S1-000003R, R11-TIGRv4S1-000846F, R04-TIGRv4S1-000991R, R03-TIGRv4S1-001211F, R02-TIGRv4S1-000995F, R12-TIGRv4S1-000214R, R08-TIGRv4S1-000778R, R01…
				CCAAT	CCAATbox;Co-like	CCAATATAGG	CArG promoter motif s-part	1.035	0.885	R03-TIGRv4S1-000268F, R05-TIGRv4S1-000663R, R03-TIGRv4S1-001400R, R07-TIGRv4S1-000813R, R02-TIGRv4S1-001266R, R06-TIGRv4S1-001101F, R11-TIGRv4S1-000766F, R01-TIGRv4S1-001517R, R05-TIGRv4S1-000483F, R06-TIGRv4S1-000445F, R04-TIGRv4S1-000991R, R12-TIGRv4S1-000789F, R04-TIGRv4S1-000630F, R05-TIGRv4S1-000787F, R12-TIGRv4S1-000258R, R01-TIGRv4S1-000369R, R12-TIGRv4S1-000533R, R12-TIGRv4S1-000214R, R05…
						CCAATTTTGG	CArG promoter motif s-part
						CCAATTAAGG	CArG promoter motif s-part
						TTACCAATTTTAGTAA	AGL3 binding site motif s-part
						AAAAAAAATCTATGACTAGCCAATAGCAACCTCAG	CCA1 motif2 BS in CAB1 s-part
						TTACCAATATTAGTAA	AGL3 binding site motif s-part
						CCAATAAAGG	CArG promoter motif s-part
						CCAATG	LFY consensus binding site motif s-part
						TTACCAATTTTAGAAA	AGL3 binding site motif s-part
						CCAATTTAGG	CArG promoter motif s-part
						TTGCCAATATAGGTAA	AG binding site motif s-part
						CCAATATTGG	CArG promoter motif s-part
						CCAATTATGG	CArG promoter motif s-part
						TTACCAATTTTGGTAA	AG binding site motif s-part
						TTACCAATTAAGGTAA	AG binding site motif s-part
						CCAATTTAATGG	AGL15 BS in AtGA2ox6 s-part
						TTACCAATTTAGGAAA	AG binding site motif s-part
						TTTCCAATAATAGTAA	AGL3 binding site motif s-part
						CCAATAATGG	CArG promoter motif s-part
						TTTCCAATATTAGTAA	AGL3 binding site motif s-part
				CC[AT]{6}GG	MADS(CArG boxes)	No data in DB		1.072	0.126	R08-TIGRv4S1-000441R, R05-TIGRv4S1-000663R, R06-TIGRv4S1-000134F, R04-TIGRv4S1-000803R, R01-TIGRv4S1-000155R, R01-TIGRv4S1-000135F, R05-TIGRv4S1-000483F, R02-TIGRv4S1-000865F, R07-TIGRv4S1-000572R, R03-TIGRv4S1-001329F, R12-TIGRv4S1-000628F, R01-TIGRv4S1-000003R, R10-TIGRv4S1-000597R, R05-TIGRv4S1-000787F, R08-TIGRv4S1-000755R, R01-TIGRv4S1-000279F, R04-TIGRv4S1-000158R, R05-TIGRv4S1-000354F, R09…
				CC[TA]{6}GG		No data in DB		1.072	0.126	R08-TIGRv4S1-000441R, R05-TIGRv4S1-000663R, R06-TIGRv4S1-000134F, R04-TIGRv4S1-000803R, R01-TIGRv4S1-000155R, R01-TIGRv4S1-000135F, R05-TIGRv4S1-000483F, R02-TIGRv4S1-000865F, R07-TIGRv4S1-000572R, R03-TIGRv4S1-001329F, R12-TIGRv4S1-000628F, R01-TIGRv4S1-000003R, R10-TIGRv4S1-000597R, R05-TIGRv4S1-000787F, R08-TIGRv4S1-000755R, R01-TIGRv4S1-000279F, R04-TIGRv4S1-000158R, R05-TIGRv4S1-000354F, R09…
				CGT[TGCA][TGCA][TGCA][TGCA][TGCA][GA][TC]GA[TC]		No data in DB		1.298	0.172	R05-TIGRv4S1-000954R, R01-TIGRv4S1-002077F, R04-TIGRv4S1-001275R, R01-TIGRv4S1-000614F, R06-TIGRv4S1-000158F, R06-TIGRv4S1-000713F, R07-TIGRv4S1-000813R, R01-TIGRv4S1-001141R, R06-TIGRv4S1-001101F, R03-TIGRv4S1-001070F, R08-TIGRv4S1-000079R, R01-TIGRv4S1-001517R, R07-TIGRv4S1-000141F, R06-TIGRv4S1-000689R, R03-TIGRv4S1-001545R, R03-TIGRv4S1-000570F, R06-TIGRv4S1-000445F, R05-TIGRv4S1-000301F, R04…
				CTGGAG		No data in DB		1.138	0.351	R05-TIGRv4S1-000663R, R03-TIGRv4S1-001400R, R07-TIGRv4S1-000813R, R08-TIGRv4S1-000219R, R03-TIGRv4S1-000625R, R06-TIGRv4S1-001101F, R01-TIGRv4S1-001951R, R01-TIGRv4S1-001533R, R11-TIGRv4S1-000766F, R01-TIGRv4S1-001517R, R06-TIGRv4S1-000445F, R07-TIGRv4S1-000962F, R05-TIGRv4S1-000959R, R08-TIGRv4S1-000018R, R01-TIGRv4S1-000003R, R11-TIGRv4S1-000846F, R04-TIGRv4S1-000991R, R12-TIGRv4S1-000789F, R11…
				C[AG]CACG		No data in DB		1.001	0.489	R03-TIGRv4S1-000268F, R05-TIGRv4S1-000663R, R01-TIGRv4S1-000614F, R04-TIGRv4S1-000869F, R01-TIGRv4S1-001141R, R03-TIGRv4S1-000625R, R01-TIGRv4S1-001533R, R08-TIGRv4S1-000079R, R12-TIGRv4S1-000239R, R01-TIGRv4S1-001517R, R05-TIGRv4S1-000483F, R07-TIGRv4S1-000962F, R01-TIGRv4S1-000637R, R04-TIGRv4S1-000991R, R12-TIGRv4S1-000789F, R04-TIGRv4S1-000630F, R04-TIGRv4S1-001089F, R05-TIGRv4S1-000787F, R01…
				GCAC[AG][ACGT][AT]TCCC[AG]A[ACGT]G[CT]	AP2;YABBY	No data in DB		14.65	0.006	R11-TIGRv4S1-000507F
				GGCGGCT		No data in DB		1.167	0.126	R05-TIGRv4S1-000663R, R04-TIGRv4S1-001275R, R03-TIGRv4S1-000365R, R01-TIGRv4S1-000614F, R05-TIGRv4S1-000206F, R03-TIGRv4S1-000570F, R06-TIGRv4S1-001000R, R11-TIGRv4S1-000846F, R02-TIGRv4S1-001105R, R10-TIGRv4S1-000597R, R03-TIGRv4S1-001420F, R02-TIGRv4S1-000808R, R08-TIGRv4S1-000755R, R01-TIGRv4S1-000046F, R05-TIGRv4S1-000449R, R07-TIGRv4S1-000065F, R09-TIGRv4S1-000287R, R11-TIGRv4S1-000616R, R05…
				GGCG[CT][CG][CG]		No data in DB		1.081	0.506	R03-TIGRv4S1-001400R, R01-TIGRv4S1-000614F, R07-TIGRv4S1-000813R, R04-TIGRv4S1-000869F, R08-TIGRv4S1-000079R, R01-TIGRv4S1-001517R, R06-TIGRv4S1-000445F, R04-TIGRv4S1-000991R, R04-TIGRv4S1-001089F, R05-TIGRv4S1-000787F, R07-TIGRv4S1-000087F, R01-TIGRv4S1-000046F, R04-TIGRv4S1-000584R, R01-TIGRv4S1-001655R, R06-TIGRv4S1-000846R, R01-TIGRv4S1-001875F, R03-TIGRv4S1-000886R, R01-TIGRv4S1-000751R, R05…
				GGCTAATAA	Plant C2H2	No data in DB		1.441	0.011	R03-TIGRv4S1-000570F, R06-TIGRv4S1-000328R
				GTCAAAA[AT]	WHIRLY;WRKY	No data in DB		1.52	0.213	R08-TIGRv4S1-000441R, R04-TIGRv4S1-000767F, R03-TIGRv4S1-000268F, R05-TIGRv4S1-000663R, R01-TIGRv4S1-002077F, R07-TIGRv4S1-000813R, R08-TIGRv4S1-000219R, R01-TIGRv4S1-001533R, R07-TIGRv4S1-000712R, R12-TIGRv4S1-000239R, R07-TIGRv4S1-000962F, R01-TIGRv4S1-000637R, R03-TIGRv4S1-000559R, R08-TIGRv4S1-000018R, R11-TIGRv4S1-000507F, R05-TIGRv4S1-000787F, R07-TIGRv4S1-000087F, R09-TIGRv4S1-000133F, R11…
				GTCGG		No data in DB		1.048	0.575	R03-TIGRv4S1-000268F, R05-TIGRv4S1-000663R, R03-TIGRv4S1-001400R, R07-TIGRv4S1-000813R, R04-TIGRv4S1-000869F, R03-TIGRv4S1-000625R, R02-TIGRv4S1-001266R, R06-TIGRv4S1-001101F, R08-TIGRv4S1-000079R, R10-TIGRv4S1-000294R, R01-TIGRv4S1-001517R, R06-TIGRv4S1-000445F, R07-TIGRv4S1-000962F, R04-TIGRv4S1-000630F, R02-TIGRv4S1-000535F, R05-TIGRv4S1-000787F, R07-TIGRv4S1-000087F, R01-TIGRv4S1-000046F, R01…
				GTGGG[TGCA]CC		No data in DB		1.042	0.213	R05-TIGRv4S1-000206F, R07-TIGRv4S1-000813R, R02-TIGRv4S1-001266R, R06-TIGRv4S1-001101F, R01-TIGRv4S1-000003R, R11-TIGRv4S1-000846F, R04-TIGRv4S1-000630F, R02-TIGRv4S1-000535F, R03-TIGRv4S1-001420F, R05-TIGRv4S1-000787F, R07-TIGRv4S1-000087F, R05-TIGRv4S1-000639F, R09-TIGRv4S1-000133F, R07-TIGRv4S1-000065F, R06-TIGRv4S1-000846R, R02-TIGRv4S1-000018R, R01-TIGRv4S1-000881F, R03-TIGRv4S1-000365R, R01…
				G[GT]T[AT]G[GT]T	Myb	No data in DB		1.062	0.684	R03-TIGRv4S1-000268F, R05-TIGRv4S1-000663R, R03-TIGRv4S1-001400R, R07-TIGRv4S1-000813R, R03-TIGRv4S1-000625R, R06-TIGRv4S1-001101F, R01-TIGRv4S1-001533R, R11-TIGRv4S1-000766F, R08-TIGRv4S1-000079R, R10-TIGRv4S1-000294R, R12-TIGRv4S1-000239R, R05-TIGRv4S1-000483F, R06-TIGRv4S1-000445F, R07-TIGRv4S1-000962F, R12-TIGRv4S1-000789F, R04-TIGRv4S1-000630F, R02-TIGRv4S1-000535F, R05-TIGRv4S1-000787F, R07…
				TACGGACAT	AP2	No data in DB		1.806	0.006	R05-TIGRv4S1-000301F
				TATA[AT]A	TATAbox	No data in DB		1.024	0.92	R03-TIGRv4S1-000268F, R05-TIGRv4S1-000663R, R01-TIGRv4S1-000614F, R07-TIGRv4S1-000813R, R01-TIGRv4S1-001141R, R02-TIGRv4S1-001266R, R06-TIGRv4S1-001101F, R11-TIGRv4S1-000766F, R01-TIGRv4S1-001517R, R05-TIGRv4S1-000483F, R06-TIGRv4S1-000445F, R12-TIGRv4S1-000789F, R04-TIGRv4S1-000630F, R05-TIGRv4S1-000787F, R12-TIGRv4S1-000258R, R01-TIGRv4S1-000369R, R12-TIGRv4S1-000533R, R12-TIGRv4S1-000214R, R05…
				TGACAGGT	Helix-turn-helix(HTH)	No data in DB		1.096	0.046	R07-TIGRv4S1-000074R, R03-TIGRv4S1-000546R, R04-TIGRv4S1-001297R, R06-TIGRv4S1-001000R, R01-TIGRv4S1-000136F, R08-TIGRv4S1-000227F, R01-TIGRv4S1-001566R, R01-TIGRv4S1-001875F
				TGACA[ACGT][ACGT][ACGT][ACGT]TGTCA	WHIRLY	No data in DB		2.273	0.006	R05-TIGRv4S1-000292F
				TGACA[TGCA][TGCA][TGCA][TGCA]TGTCA		No data in DB		2.273	0.006	R05-TIGRv4S1-000292F
				TGAGTCA		No data in DB		1.021	0.086	R10-TIGRv4S1-000801F, R02-TIGRv4S1-001105R, R02-TIGRv4S1-000884F, R05-TIGRv4S1-000206F, R06-TIGRv4S1-000800F, R07-TIGRv4S1-000087F, R03-TIGRv4S1-001070F, R09-TIGRv4S1-000133F, R05-TIGRv4S1-000511R, R11-TIGRv4S1-000725R, R01-TIGRv4S1-001211F, R11-TIGRv4S1-000153R, R07-TIGRv4S1-000285F, R04-TIGRv4S1-000730R, R01-TIGRv4S1-000003R
				T[ACGT]CGTACAA	SBP	No data in DB		1.371	0.029	R02-TIGRv4S1-000018R, R03-TIGRv4S1-000570F, R07-TIGRv4S1-000065F, R04-TIGRv4S1-001297R, R01-TIGRv4S1-001516F
				T[TA]TATA		No data in DB		1.035	0.925	R03-TIGRv4S1-000268F, R05-TIGRv4S1-000663R, R01-TIGRv4S1-000614F, R07-TIGRv4S1-000813R, R01-TIGRv4S1-001141R, R02-TIGRv4S1-001266R, R06-TIGRv4S1-001101F, R11-TIGRv4S1-000766F, R01-TIGRv4S1-001517R, R05-TIGRv4S1-000483F, R06-TIGRv4S1-000445F, R04-TIGRv4S1-000991R, R12-TIGRv4S1-000789F, R04-TIGRv4S1-000630F, R05-TIGRv4S1-000787F, R12-TIGRv4S1-000258R, R01-TIGRv4S1-000369R, R12-TIGRv4S1-000533R, R12…
				T[TG][ACGT][ACGT]G[ACGT]AA[TG]	Leucine zipper factors(bZIP)	No data in DB		1.007	0.902	R03-TIGRv4S1-000268F, R05-TIGRv4S1-000663R, R03-TIGRv4S1-001400R, R01-TIGRv4S1-000614F, R07-TIGRv4S1-000813R, R01-TIGRv4S1-001141R, R02-TIGRv4S1-001266R, R11-TIGRv4S1-000766F, R01-TIGRv4S1-001517R, R05-TIGRv4S1-000483F, R06-TIGRv4S1-000445F, R04-TIGRv4S1-000991R, R12-TIGRv4S1-000789F, R04-TIGRv4S1-000630F, R05-TIGRv4S1-000787F, R12-TIGRv4S1-000258R, R01-TIGRv4S1-000369R, R12-TIGRv4S1-000533R, R12…
				[AC]TT[TGCA]C[TGCA][TGCA][AC]A		No data in DB		1.002	0.902	R03-TIGRv4S1-000268F, R05-TIGRv4S1-000663R, R03-TIGRv4S1-001400R, R01-TIGRv4S1-000614F, R07-TIGRv4S1-000813R, R01-TIGRv4S1-001141R, R02-TIGRv4S1-001266R, R06-TIGRv4S1-001101F, R11-TIGRv4S1-000766F, R01-TIGRv4S1-001517R, R05-TIGRv4S1-000483F, R06-TIGRv4S1-000445F, R04-TIGRv4S1-000991R, R12-TIGRv4S1-000789F, R05-TIGRv4S1-000787F, R12-TIGRv4S1-000258R, R01-TIGRv4S1-000369R, R12-TIGRv4S1-000533R, R12…
				[AG]TC[AG][CT][ACGT][ACGT][ACGT][ACGT][ACGT]ACG	Cx7Hx8Cx4C zinc finger	No data in DB		1.002	0.138	R08-TIGRv4S1-000441R, R05-TIGRv4S1-000663R, R01-TIGRv4S1-002077F, R02-TIGRv4S1-000884F, R07-TIGRv4S1-000663F, R01-TIGRv4S1-000614F, R01-TIGRv4S1-001517R, R03-TIGRv4S1-001545R, R01-TIGRv4S1-001414R, R05-TIGRv4S1-000959R, R08-TIGRv4S1-000227F, R04-TIGRv4S1-000991R, R02-TIGRv4S1-001105R, R01-TIGRv4S1-000615F, R01-TIGRv4S1-000369R, R12-TIGRv4S1-000533R, R07-TIGRv4S1-000065F, R09-TIGRv4S1-000287R, R01…
				[AT]GATA[AG]	GATA-Factors	No data in DB		1.029	0.908	R03-TIGRv4S1-000268F, R05-TIGRv4S1-000663R, R03-TIGRv4S1-001400R, R01-TIGRv4S1-000614F, R07-TIGRv4S1-000813R, R01-TIGRv4S1-001141R, R02-TIGRv4S1-001266R, R06-TIGRv4S1-001101F, R11-TIGRv4S1-000766F, R01-TIGRv4S1-001517R, R05-TIGRv4S1-000483F, R06-TIGRv4S1-000445F, R04-TIGRv4S1-000991R, R12-TIGRv4S1-000789F, R04-TIGRv4S1-000630F, R05-TIGRv4S1-000787F, R12-TIGRv4S1-000258R, R01-TIGRv4S1-000369R, R12…
				[GC][GC][GA]CGCC	BRE	No data in DB		1.009	0.5	R03-TIGRv4S1-001400R, R07-TIGRv4S1-000813R, R04-TIGRv4S1-000869F, R01-TIGRv4S1-001141R, R03-TIGRv4S1-000625R, R08-TIGRv4S1-000079R, R12-TIGRv4S1-000239R, R01-TIGRv4S1-001517R, R05-TIGRv4S1-000483F, R06-TIGRv4S1-000445F, R01-TIGRv4S1-000637R, R04-TIGRv4S1-000991R, R04-TIGRv4S1-000630F, R04-TIGRv4S1-001089F, R04-TIGRv4S1-000929R, R02-TIGRv4S1-000535F, R05-TIGRv4S1-000787F, R07-TIGRv4S1-000087F, R01…
				[TC]TATC[TA]		No data in DB		1.021	0.902	R03-TIGRv4S1-000268F, R05-TIGRv4S1-000663R, R03-TIGRv4S1-001400R, R01-TIGRv4S1-000614F, R07-TIGRv4S1-000813R, R01-TIGRv4S1-001141R, R02-TIGRv4S1-001266R, R06-TIGRv4S1-001101F, R11-TIGRv4S1-000766F, R01-TIGRv4S1-001517R, R05-TIGRv4S1-000483F, R04-TIGRv4S1-000991R, R12-TIGRv4S1-000789F, R04-TIGRv4S1-000630F, R05-TIGRv4S1-000787F, R12-TIGRv4S1-000258R, R01-TIGRv4S1-000369R, R12-TIGRv4S1-000533R, R12…
				[TG][GA][TGCA][TG][TGCA]T[TG]GTGG		No data in DB		1.088	0.207	R01-TIGRv4S1-002077F, R03-TIGRv4S1-001400R, R05-TIGRv4S1-000206F, R08-TIGRv4S1-000219R, R01-TIGRv4S1-001517R, R07-TIGRv4S1-000962F, R05-TIGRv4S1-000959R, R05-TIGRv4S1-000365F, R01-TIGRv4S1-000003R, R10-TIGRv4S1-000442F, R11-TIGRv4S1-000846F, R04-TIGRv4S1-000584R, R07-TIGRv4S1-000065F, R02-TIGRv4S1-000995F, R01-TIGRv4S1-001655R, R05-TIGRv4S1-001107F, R08-TIGRv4S1-000778R, R01-TIGRv4S1-000751R, R02…
	Down-regulated SDEGS
		Severe water-deficit
			IR77298-14-1-2-B-10
				(AATCT){2}		No data in DB		1.81	0.015	R07-TIGRv4S1-000731F, R02-TIGRv4S1-000703F
				(CTGACTCA){1,2}		No data in DB		2.045	0.053	R06-TIGRv4S1-000654R, R04-TIGRv4S1-000956F, R05-TIGRv4S1-000728F, R03-TIGRv4S1-000851F, R11-TIGRv4S1-000158F, R05-TIGRv4S1-000178F, R04-TIGRv4S1-000130R
				(TT)?TGAC[CT]	WRKY	No data in DB		1.012	0.939	R05-TIGRv4S1-001177R, R05-TIGRv4S1-000178F, R04-TIGRv4S1-000423F, R03-TIGRv4S1-000344F, R06-TIGRv4S1-001149R, R01-TIGRv4S1-001072F, R05-TIGRv4S1-000794R, R03-TIGRv4S1-001614R, R05-TIGRv4S1-000728F, R02-TIGRv4S1-000381F, R01-TIGRv4S1-002069F, R12-TIGRv4S1-000856R, R02-TIGRv4S1-001364F, R08-TIGRv4S1-000260R, R08-TIGRv4S1-000747R, R11-TIGRv4S1-000176R, R05-TIGRv4S1-000935F, R11-TIGRv4S1-000596F, R11…
				AAATATATT		No data in DB		1.181	0.129	R04-TIGRv4S1-000583R, R11-TIGRv4S1-000681R, R06-TIGRv4S1-000902F, R02-TIGRv4S1-000099F, R03-TIGRv4S1-001248F, R05-TIGRv4S1-000196R, R04-TIGRv4S1-001017F, R06-TIGRv4S1-000428R, R02-TIGRv4S1-000729R, R06-TIGRv4S1-001131R, R03-TIGRv4S1-000999R, R01-TIGRv4S1-000618F, R04-TIGRv4S1-000663F, R02-TIGRv4S1-000478F, R04-TIGRv4S1-000458F, R04-TIGRv4S1-000242F, R12-TIGRv4S1-000302F
				AATATATTT	Helix-turn-helix(HTH)	No data in DB		1.241	0.136	R04-TIGRv4S1-000583R, R01-TIGRv4S1-000613F, R02-TIGRv4S1-000763F, R11-TIGRv4S1-000681R, R03-TIGRv4S1-001248F, R08-TIGRv4S1-000741R, R05-TIGRv4S1-000196R, R10-TIGRv4S1-000456F, R04-TIGRv4S1-001017F, R06-TIGRv4S1-000428R, R02-TIGRv4S1-000729R, R03-TIGRv4S1-000999R, R06-TIGRv4S1-001131R, R05-TIGRv4S1-000935F, R11-TIGRv4S1-000529R, R02-TIGRv4S1-000478F, R04-TIGRv4S1-000458F, R06-TIGRv4S1-000440F
				AATATT	Helix-turn-helix(HTH)	CCAATATTGG	CArG promoter motif s-part	1.011	0.75	R05-TIGRv4S1-001177R, R05-TIGRv4S1-000178F, R04-TIGRv4S1-000423F, R03-TIGRv4S1-000344F, R01-TIGRv4S1-001072F, R03-TIGRv4S1-001614R, R05-TIGRv4S1-000728F, R02-TIGRv4S1-000381F, R01-TIGRv4S1-002069F, R12-TIGRv4S1-000856R, R08-TIGRv4S1-000456R, R02-TIGRv4S1-001364F, R08-TIGRv4S1-000260R, R08-TIGRv4S1-000747R, R05-TIGRv4S1-000935F, R11-TIGRv4S1-000596F, R11-TIGRv4S1-000529R, R04-TIGRv4S1-000139R, R01…
						AGAATATTCT	HSEs binding site motif s-part
						TTACTAATATTGGTAA	AGL3 binding site motif s-part
						TTACCAATATTAGTAA	AGL3 binding site motif s-part
						TTACTAATATTGGAAA	AGL3 binding site motif s-part
						TTTCCAATATTAGTAA	AGL3 binding site motif s-part
				AA[TA]AA[TA]A[TA]AA		No data in DB		1.008	0.439	R04-TIGRv4S1-000583R, R02-TIGRv4S1-000763F, R05-TIGRv4S1-000178F, R04-TIGRv4S1-000423F, R01-TIGRv4S1-001072F, R05-TIGRv4S1-000794R, R03-TIGRv4S1-001614R, R03-TIGRv4S1-000698F, R06-TIGRv4S1-000654R, R03-TIGRv4S1-000851F, R05-TIGRv4S1-000196R, R05-TIGRv4S1-001108R, R01-TIGRv4S1-002069F, R04-TIGRv4S1-001017F, R02-TIGRv4S1-001330R, R12-TIGRv4S1-000856R, R08-TIGRv4S1-000456R, R02-TIGRv4S1-000750R, R02…
				ACCTGTCA		No data in DB		1.241	0.061	R05-TIGRv4S1-000147R, R11-TIGRv4S1-000498F, R05-TIGRv4S1-000178F, R11-TIGRv4S1-000533R, R11-TIGRv4S1-000458F, R04-TIGRv4S1-001017F, R06-TIGRv4S1-000428R, R12-TIGRv4S1-000302F
				ATTGG		CCTTTATTGG	CArG promoter motif s-part	1.033	0.864	R05-TIGRv4S1-001177R, R05-TIGRv4S1-000178F, R04-TIGRv4S1-000423F, R03-TIGRv4S1-000344F, R06-TIGRv4S1-001149R, R01-TIGRv4S1-001072F, R05-TIGRv4S1-000794R, R03-TIGRv4S1-001614R, R05-TIGRv4S1-000728F, R02-TIGRv4S1-000381F, R01-TIGRv4S1-002069F, R12-TIGRv4S1-000856R, R08-TIGRv4S1-000456R, R02-TIGRv4S1-001364F, R08-TIGRv4S1-000260R, R08-TIGRv4S1-000747R, R11-TIGRv4S1-000176R, R05-TIGRv4S1-000935F, R11…
						CCAAAATTGG	CArG promoter motif s-part
						TTACCAAAATTGGTAA	AG binding site motif s-part
						TTTCCTAAATTGGTAA	AG binding site motif s-part
						CCTTAATTGG	CArG promoter motif s-part
						CCATTATTGG	CArG promoter motif s-part
						TTACCTTAATTGGTAA	AG binding site motif s-part
						TTACTATTATTGGAAA	AGL3 binding site motif s-part
						TTACTAATATTGGAAA	AGL3 binding site motif s-part
						TTACCTATATTGGCAA	AG binding site motif s-part
						CCAATATTGG	CArG promoter motif s-part
						CCTATATTGG	CArG promoter motif s-part
						TTTCTAAAATTGGTAA	AGL3 binding site motif s-part
						TTACTAATATTGGTAA	AGL3 binding site motif s-part
						CCATAATTGG	CArG promoter motif s-part
						CCTAAATTGG	CArG promoter motif s-part
						TTACTAAAATTGGTAA	AGL3 binding site motif s-part
				A[CA]C[TA]A[CA]C		No data in DB		1.023	0.697	R04-TIGRv4S1-000423F, R03-TIGRv4S1-000344F, R06-TIGRv4S1-001149R, R01-TIGRv4S1-001072F, R05-TIGRv4S1-000794R, R02-TIGRv4S1-000381F, R01-TIGRv4S1-002069F, R12-TIGRv4S1-000856R, R02-TIGRv4S1-001364F, R08-TIGRv4S1-000747R, R11-TIGRv4S1-000176R, R05-TIGRv4S1-000935F, R11-TIGRv4S1-000529R, R04-TIGRv4S1-000139R, R03-TIGRv4S1-000563R, R01-TIGRv4S1-000352F, R04-TIGRv4S1-000956F, R12-TIGRv4S1-000866R, R03…
				CAACA[ACGT]*CACCTG	RAV	No data in DB		1.007	0.205	R06-TIGRv4S1-000995R, R02-TIGRv4S1-000763F, R05-TIGRv4S1-000178F, R01-TIGRv4S1-001929R, R06-TIGRv4S1-001149R, R05-TIGRv4S1-000211F, R06-TIGRv4S1-000449R, R07-TIGRv4S1-000959F, R03-TIGRv4S1-000698F, R06-TIGRv4S1-000654R, R09-TIGRv4S1-000241R, R07-TIGRv4S1-001009R, R06-TIGRv4S1-000428R, R02-TIGRv4S1-001330R, R10-TIGRv4S1-000752R, R07-TIGRv4S1-001160F, R11-TIGRv4S1-000176R, R04-TIGRv4S1-000663F, R09…
				CAAT[AT]ATTG	HD-ZIP	No data in DB		1.866	0.053	R07-TIGRv4S1-000731F, R02-TIGRv4S1-001364F, R10-TIGRv4S1-000247F, R05-TIGRv4S1-000178F, R04-TIGRv4S1-000130R, R04-TIGRv4S1-000584F, R11-TIGRv4S1-000176R
				CAAT[TA]ATTG		No data in DB		1.866	0.053	R07-TIGRv4S1-000731F, R02-TIGRv4S1-001364F, R10-TIGRv4S1-000247F, R05-TIGRv4S1-000178F, R04-TIGRv4S1-000130R, R04-TIGRv4S1-000584F, R11-TIGRv4S1-000176R
				CACCC	Cys2His2 zinc finger;RING finger	ACACCCG	DPBF1&2 binding site motif s-part	1.025	0.75	R05-TIGRv4S1-001177R, R05-TIGRv4S1-000178F, R04-TIGRv4S1-000423F, R03-TIGRv4S1-000344F, R06-TIGRv4S1-001149R, R01-TIGRv4S1-001072F, R05-TIGRv4S1-000794R, R03-TIGRv4S1-001614R, R05-TIGRv4S1-000728F, R02-TIGRv4S1-000381F, R12-TIGRv4S1-000856R, R08-TIGRv4S1-000456R, R02-TIGRv4S1-001364F, R08-TIGRv4S1-000260R, R08-TIGRv4S1-000747R, R11-TIGRv4S1-000176R, R05-TIGRv4S1-000935F, R11-TIGRv4S1-000529R, R04…
				CACGTG	Helix-loop-helix factors(bHLH);Helix-loop-helix_leucine zipper factors(bHLH-ZIP);Leucine zipper factors(bZIP)	CACGTGGA	ABRE-like binding site motif s-part	1.003	0.341	R05-TIGRv4S1-000178F, R04-TIGRv4S1-000423F, R03-TIGRv4S1-000344F, R06-TIGRv4S1-001149R, R03-TIGRv4S1-001614R, R02-TIGRv4S1-000099F, R03-TIGRv4S1-000698F, R05-TIGRv4S1-000196R, R03-TIGRv4S1-000892F, R02-TIGRv4S1-001330R, R08-TIGRv4S1-000456R, R07-TIGRv4S1-001160F, R06-TIGRv4S1-000633R, R08-TIGRv4S1-000260R, R04-TIGRv4S1-001308R, R05-TIGRv4S1-000935F, R11-TIGRv4S1-000529R, R04-TIGRv4S1-000139R, R01…
						CACGTG	G-box promoter motif [LRE] s-whole
						ACACGTG	DPBF1&2 binding site motif s-part
						CCACGTGG	CBF2 binding site motif s-part
						CACGTGGC	ABRE binding site motif s-part
						CACGTGTC	ABRE-like binding site motif s-part
						CACGTGTA	ABRE-like binding site motif s-part
				CAGGTG[TGCA]*TGTTG		No data in DB		1.388	0.242	R05-TIGRv4S1-001177R, R07-TIGRv4S1-000731F, R01-TIGRv4S1-000613F, R03-TIGRv4S1-001598R, R01-TIGRv4S1-001929R, R03-TIGRv4S1-000344F, R06-TIGRv4S1-001149R, R01-TIGRv4S1-001487R, R03-TIGRv4S1-001614R, R06-TIGRv4S1-000654R, R05-TIGRv4S1-000728F, R02-TIGRv4S1-000381F, R02-TIGRv4S1-000215F, R02-TIGRv4S1-000069R, R02-TIGRv4S1-001364F, R02-TIGRv4S1-000750R, R02-TIGRv4S1-000703F, R09-TIGRv4S1-000781R, R06…
				CCACGTCA		No data in DB		1.041	0.076	R02-TIGRv4S1-000703F, R04-TIGRv4S1-000645R, R05-TIGRv4S1-000178F, R10-TIGRv4S1-000548R, R04-TIGRv4S1-000139R, R07-TIGRv4S1-000959F, R01-TIGRv4S1-000352F, R05-TIGRv4S1-000196R, R04-TIGRv4S1-001220F, R10-TIGRv4S1-000456F
				CCAC[AC]A[ACGT][AC][ACGT][CT][AC]	LIM finger	No data in DB		1.148	0.25	R03-TIGRv4S1-001614R, R02-TIGRv4S1-000099F, R08-TIGRv4S1-000741R, R02-TIGRv4S1-001364F, R02-TIGRv4S1-000729R, R07-TIGRv4S1-001160F, R03-TIGRv4S1-000728F, R01-TIGRv4S1-000352F, R08-TIGRv4S1-000306F, R04-TIGRv4S1-000956F, R03-TIGRv4S1-001466R, R11-TIGRv4S1-000458F, R06-TIGRv4S1-000440F, R06-TIGRv4S1-000995R, R11-TIGRv4S1-000681R, R04-TIGRv4S1-000696F, R04-TIGRv4S1-001161F, R05-TIGRv4S1-001060R, R01…
				CCA[ACGT]TG	LEAFY	No data in DB		1.013	0.788	R04-TIGRv4S1-000423F, R03-TIGRv4S1-000344F, R06-TIGRv4S1-001149R, R05-TIGRv4S1-000794R, R03-TIGRv4S1-001614R, R05-TIGRv4S1-000728F, R02-TIGRv4S1-000381F, R12-TIGRv4S1-000856R, R08-TIGRv4S1-000456R, R02-TIGRv4S1-001364F, R08-TIGRv4S1-000260R, R11-TIGRv4S1-000176R, R05-TIGRv4S1-000935F, R11-TIGRv4S1-000596F, R04-TIGRv4S1-000139R, R03-TIGRv4S1-000563R, R01-TIGRv4S1-000352F, R01-TIGRv4S1-001604R, R04…
				CCGAC	YABBY	GGCCGACTT	DRE-like promoter motif s-part	1.02	0.591	R05-TIGRv4S1-000178F, R06-TIGRv4S1-001149R, R01-TIGRv4S1-001072F, R05-TIGRv4S1-000794R, R02-TIGRv4S1-000381F, R01-TIGRv4S1-002069F, R02-TIGRv4S1-001364F, R05-TIGRv4S1-000935F, R01-TIGRv4S1-001604R, R01-TIGRv4S1-000352F, R03-TIGRv4S1-000563R, R04-TIGRv4S1-000956F, R12-TIGRv4S1-000866R, R03-TIGRv4S1-000117F, R11-TIGRv4S1-000458F, R06-TIGRv4S1-000440F, R07-TIGRv4S1-000267R, R03-TIGRv4S1-000133R, R03…
						AGCCGACCA	DRE-like promoter motif s-part
						GGCCGACAA	DRE-like promoter motif s-part
						TACCGACGT	DRE-like promoter motif s-part
						TACCGACTA	DRE-like promoter motif s-part
						AACCGACGT	DRE-like promoter motif s-part
						TACCGACTT	DRE-like promoter motif s-part
						TGCCGACAA	DRE-like promoter motif s-part
						GACCGACTT	DRE-like promoter motif s-part
						AGCCGACGT	DRE-like promoter motif s-part
						GGCCGACCA	DRE-like promoter motif s-part
						GGCCGACAT	DRE-like promoter motif s-part
						TGGCCGAC	CBF1 BS in cor15a s-part
						TACCGACAT	DRE promoter motif s-part
						TACCGACATGAGTTCCAAAAAGCAAAAAA	DREB1&2 BS in rd29a s-part
						TGCCGACCA	DRE-like promoter motif s-part
						GGCCGACGT	DRE-like promoter motif s-part
						AACCGACCT	DRE-like promoter motif s-part
						TACCGACAA	DRE-like promoter motif s-part
						TACCGACGA	DRE-like promoter motif s-part
						GACCGACGA	DRE-like promoter motif s-part
						AACCGACGA	DRE-like promoter motif s-part
						TACCGACCA	DRE-like promoter motif s-part
						GGCCGACTA	DRE-like promoter motif s-part
						GACCGACAT	DRE-like promoter motif s-part
						AGCCGACTT	DRE-like promoter motif s-part
						TGCCGACTT	DRE-like promoter motif s-part
						AACCGACTA	DRE-like promoter motif s-part
						AACCGACAA	DRE-like promoter motif s-part
						TGCCGACTA	DRE-like promoter motif s-part
						AGCCGACAT	DRE-like promoter motif s-part
						AGCCGACAA	DRE-like promoter motif s-part
						TGCCGACGT	DRE-like promoter motif s-part
						AGCCGACGA	DRE-like promoter motif s-part
						GACCGACAA	DRE-like promoter motif s-part
						TGGCCGACATACATTTGTTTCTATTACA	CBF1 BS in cor15a s-part
						TGCCGACCT	DRE-like promoter motif s-part
						AACCGACAT	DRE-like promoter motif s-part
						GACCGACCA	DRE-like promoter motif s-part
						AGCCGACCT	DRE-like promoter motif s-part
						TACCGACCT	DRE-like promoter motif s-part
						GACCGACGT	DRE-like promoter motif s-part
						GACCGACCT	DRE-like promoter motif s-part
						AGCCGACTA	DRE-like promoter motif s-part
						TGCCGACAT	DRE-like promoter motif s-part
						GGCCGACCT	DRE-like promoter motif s-part
						AACCGACCA	DRE-like promoter motif s-part
						GACCGACTA	DRE-like promoter motif s-part
						AACCGACTT	DRE-like promoter motif s-part
						TGCCGACGA	DRE-like promoter motif s-part
						GGCCGACGA	DRE-like promoter motif s-part
						ACCGACA	LTRE promoter motif s-part
				CGTG[TC]G	BZR(BES1)	No data in DB		1.076	0.5	R05-TIGRv4S1-000178F, R04-TIGRv4S1-000423F, R06-TIGRv4S1-001149R, R01-TIGRv4S1-002069F, R12-TIGRv4S1-000856R, R08-TIGRv4S1-000456R, R02-TIGRv4S1-001364F, R08-TIGRv4S1-000747R, R11-TIGRv4S1-000176R, R05-TIGRv4S1-000935F, R11-TIGRv4S1-000596F, R11-TIGRv4S1-000529R, R01-TIGRv4S1-000352F, R03-TIGRv4S1-000563R, R01-TIGRv4S1-001604R, R04-TIGRv4S1-000956F, R12-TIGRv4S1-000866R, R11-TIGRv4S1-000458F, R03…
				CGT[TGCA][TGCA][TGCA][TGCA][TGCA][GA][TC]GA[TC]		No data in DB		1.369	0.182	R07-TIGRv4S1-000731F, R02-TIGRv4S1-000763F, R06-TIGRv4S1-000347F, R12-TIGRv4S1-000334R, R11-TIGRv4S1-000498F, R09-TIGRv4S1-000386F, R01-TIGRv4S1-000367R, R04-TIGRv4S1-000423F, R06-TIGRv4S1-001149R, R04-TIGRv4S1-001300R, R02-TIGRv4S1-000099F, R06-TIGRv4S1-000654R, R03-TIGRv4S1-000892F, R10-TIGRv4S1-000456F, R02-TIGRv4S1-001063F, R02-TIGRv4S1-001330R, R09-TIGRv4S1-000781R, R03-TIGRv4S1-000999R, R09…
				CTCCAG	PHD finger	No data in DB		1.196	0.371	R04-TIGRv4S1-000583R, R04-TIGRv4S1-000423F, R03-TIGRv4S1-000344F, R01-TIGRv4S1-001072F, R03-TIGRv4S1-001614R, R06-TIGRv4S1-000654R, R03-TIGRv4S1-000892F, R02-TIGRv4S1-000381F, R04-TIGRv4S1-001017F, R02-TIGRv4S1-000215F, R08-TIGRv4S1-000456R, R08-TIGRv4S1-000635R, R04-TIGRv4S1-001308R, R11-TIGRv4S1-000176R, R08-TIGRv4S1-000306F, R01-TIGRv4S1-001604R, R03-TIGRv4S1-001466R, R07-TIGRv4S1-000267R, R03…
				CTTT[AT]		No data in DB		1.004	0.992	R04-TIGRv4S1-000423F, R03-TIGRv4S1-000344F, R06-TIGRv4S1-001149R, R01-TIGRv4S1-001072F, R05-TIGRv4S1-000794R, R03-TIGRv4S1-001614R, R08-TIGRv4S1-000456R, R02-TIGRv4S1-001364F, R08-TIGRv4S1-000747R, R11-TIGRv4S1-000176R, R05-TIGRv4S1-000935F, R03-TIGRv4S1-000563R, R01-TIGRv4S1-000352F, R01-TIGRv4S1-001604R, R03-TIGRv4S1-000117F, R11-TIGRv4S1-000458F, R12-TIGRv4S1-000302F, R06-TIGRv4S1-000440F, R03…
				C[AG]CACG		No data in DB		1.04	0.508	R05-TIGRv4S1-000178F, R04-TIGRv4S1-000423F, R06-TIGRv4S1-001149R, R01-TIGRv4S1-001072F, R05-TIGRv4S1-000794R, R08-TIGRv4S1-000456R, R02-TIGRv4S1-001364F, R08-TIGRv4S1-000747R, R05-TIGRv4S1-000935F, R03-TIGRv4S1-000563R, R01-TIGRv4S1-001604R, R12-TIGRv4S1-000866R, R11-TIGRv4S1-000458F, R12-TIGRv4S1-000302F, R03-TIGRv4S1-000133R, R03-TIGRv4S1-001598R, R11-TIGRv4S1-000681R, R12-TIGRv4S1-000334R, R04…
				GAGACA	BBR/BPC	No data in DB		1.017	0.326	R05-TIGRv4S1-001177R, R04-TIGRv4S1-000583R, R04-TIGRv4S1-000423F, R01-TIGRv4S1-001072F, R03-TIGRv4S1-000698F, R06-TIGRv4S1-000654R, R05-TIGRv4S1-000728F, R03-TIGRv4S1-000851F, R05-TIGRv4S1-000196R, R02-TIGRv4S1-000381F, R11-TIGRv4S1-000164R, R06-TIGRv4S1-000633R, R06-TIGRv4S1-001131R, R08-TIGRv4S1-000747R, R02-TIGRv4S1-000478F, R08-TIGRv4S1-000306F, R01-TIGRv4S1-001604R, R01-TIGRv4S1-000352F, R04…
				GCGT[ACGT]{7}ACGC	VOZ-9	No data in DB		2.705	0.03	R11-TIGRv4S1-000681R, R01-TIGRv4S1-001049F, R11-TIGRv4S1-000498F, R01-TIGRv4S1-000607F
				GCGT[TGCA]{7}ACGC		No data in DB		2.705	0.03	R11-TIGRv4S1-000681R, R01-TIGRv4S1-001049F, R11-TIGRv4S1-000498F, R01-TIGRv4S1-000607F
				GGCGGCT		No data in DB		1.189	0.129	R07-TIGRv4S1-000267R, R03-TIGRv4S1-001598R, R09-TIGRv4S1-000386F, R06-TIGRv4S1-000654R, R05-TIGRv4S1-000196R, R10-TIGRv4S1-000229R, R04-TIGRv4S1-000768R, R12-TIGRv4S1-000548F, R02-TIGRv4S1-000729R, R09-TIGRv4S1-000781R, R10-TIGRv4S1-000548R, R04-TIGRv4S1-000663F, R11-TIGRv4S1-000596F, R12-TIGRv4S1-000866R, R03-TIGRv4S1-001466R, R04-TIGRv4S1-000242F, R06-TIGRv4S1-000440F
				GGGTG		No data in DB		1.005	0.689	R05-TIGRv4S1-001177R, R05-TIGRv4S1-000178F, R04-TIGRv4S1-000423F, R03-TIGRv4S1-000344F, R06-TIGRv4S1-001149R, R01-TIGRv4S1-001072F, R05-TIGRv4S1-000794R, R05-TIGRv4S1-000728F, R02-TIGRv4S1-000381F, R01-TIGRv4S1-002069F, R08-TIGRv4S1-000456R, R02-TIGRv4S1-001364F, R08-TIGRv4S1-000260R, R11-TIGRv4S1-000176R, R11-TIGRv4S1-000529R, R03-TIGRv4S1-000563R, R01-TIGRv4S1-000352F, R01-TIGRv4S1-001604R, R04…
				GTCAAAA[AT]	WHIRLY;WRKY	No data in DB		1.192	0.167	R05-TIGRv4S1-001177R, R09-TIGRv4S1-000386F, R04-TIGRv4S1-000423F, R03-TIGRv4S1-001614R, R05-TIGRv4S1-000271R, R08-TIGRv4S1-000741R, R05-TIGRv4S1-000196R, R11-TIGRv4S1-000158F, R06-TIGRv4S1-000428R, R12-TIGRv4S1-000856R, R07-TIGRv4S1-001160F, R03-TIGRv4S1-001411R, R08-TIGRv4S1-000635R, R06-TIGRv4S1-001131R, R01-TIGRv4S1-000607F, R01-TIGRv4S1-000338R, R04-TIGRv4S1-000663F, R11-TIGRv4S1-000529R, R08…
				GTCGG		No data in DB		1.022	0.561	R06-TIGRv4S1-001149R, R01-TIGRv4S1-001072F, R02-TIGRv4S1-000381F, R12-TIGRv4S1-000856R, R08-TIGRv4S1-000456R, R02-TIGRv4S1-001364F, R08-TIGRv4S1-000260R, R08-TIGRv4S1-000747R, R05-TIGRv4S1-000935F, R11-TIGRv4S1-000596F, R04-TIGRv4S1-000139R, R01-TIGRv4S1-001604R, R03-TIGRv4S1-000563R, R04-TIGRv4S1-000956F, R12-TIGRv4S1-000866R, R06-TIGRv4S1-000440F, R07-TIGRv4S1-000267R, R03-TIGRv4S1-000133R, R03…
				TATA[AT]A	TATAbox	No data in DB		1.02	0.917	R05-TIGRv4S1-001177R, R05-TIGRv4S1-000178F, R04-TIGRv4S1-000423F, R03-TIGRv4S1-000344F, R06-TIGRv4S1-001149R, R01-TIGRv4S1-001072F, R05-TIGRv4S1-000794R, R03-TIGRv4S1-001614R, R05-TIGRv4S1-000728F, R02-TIGRv4S1-000381F, R01-TIGRv4S1-002069F, R12-TIGRv4S1-000856R, R08-TIGRv4S1-000456R, R02-TIGRv4S1-001364F, R08-TIGRv4S1-000260R, R08-TIGRv4S1-000747R, R11-TIGRv4S1-000176R, R05-TIGRv4S1-000935F, R11…
				TATTGAT	ARID	No data in DB		1.277	0.258	R05-TIGRv4S1-000178F, R04-TIGRv4S1-000423F, R01-TIGRv4S1-001072F, R03-TIGRv4S1-000851F, R05-TIGRv4S1-000196R, R04-TIGRv4S1-001017F, R02-TIGRv4S1-001364F, R03-TIGRv4S1-000728F, R11-TIGRv4S1-000529R, R02-TIGRv4S1-000478F, R11-TIGRv4S1-000458F, R04-TIGRv4S1-000804F, R07-TIGRv4S1-000731F, R07-TIGRv4S1-000267R, R01-TIGRv4S1-000613F, R03-TIGRv4S1-000133R, R12-TIGRv4S1-000334R, R11-TIGRv4S1-000681R, R10…
				TGACA[ACGT][ACGT][ACGT][ACGT]TGTCA	WHIRLY	No data in DB		2.997	0.008	R11-TIGRv4S1-000158F
				TGACA[TGCA][TGCA][TGCA][TGCA]TGTCA		No data in DB		2.997	0.008	R11-TIGRv4S1-000158F
				TGACGTCA	Leucine zipper factors(bZIP)	No data in DB		1.433	0.03	R03-TIGRv4S1-001744R, R11-TIGRv4S1-000681R, R08-TIGRv4S1-000599R, R01-TIGRv4S1-001487R
				TGACTCA	Leucine zipper factors(bZIP)	TAATTGACTCAATTA	PRHA BS in PAL1 m-part	1.449	0.121	R07-TIGRv4S1-000731F, R12-TIGRv4S1-000334R, R04-TIGRv4S1-000645R, R05-TIGRv4S1-000178F, R06-TIGRv4S1-000654R, R05-TIGRv4S1-000728F, R08-TIGRv4S1-000741R, R03-TIGRv4S1-000851F, R11-TIGRv4S1-000158F, R10-TIGRv4S1-000229R, R03-TIGRv4S1-000999F, R11-TIGRv4S1-000176R, R04-TIGRv4S1-000139R, R04-TIGRv4S1-000956F, R11-TIGRv4S1-000533R, R04-TIGRv4S1-000130R
						TAATTGACTCAATTACGTTCATACATTATACACAC	PRHA BS in PAL1 s-part
				TGTCTC	BBR/BPC;ARF	TGTCTC	ARF1 binding site motif s-whole	1.037	0.326	R04-TIGRv4S1-000583R, R03-TIGRv4S1-000344F, R02-TIGRv4S1-000099F, R05-TIGRv4S1-000728F, R03-TIGRv4S1-000851F, R05-TIGRv4S1-001108R, R04-TIGRv4S1-001017F, R02-TIGRv4S1-000215F, R02-TIGRv4S1-001330R, R02-TIGRv4S1-000750R, R06-TIGRv4S1-000633R, R08-TIGRv4S1-000260R, R11-TIGRv4S1-000176R, R11-TIGRv4S1-000529R, R02-TIGRv4S1-000478F, R12-TIGRv4S1-000866R, R03-TIGRv4S1-001466R, R04-TIGRv4S1-000611F, R11…
				TTATTAGCC		No data in DB		2.021	0.015	R09-TIGRv4S1-000383R, R08-TIGRv4S1-000306F
				TTGTACG[TGCA]A		No data in DB		1.795	0.038	R10-TIGRv4S1-000752R, R01-TIGRv4S1-000613F, R08-TIGRv4S1-000306F, R01-TIGRv4S1-002071F, R08-TIGRv4S1-000747R
				TT[AT]T[AT]TT[AT]TT	Helix-turn-helix(HTH)	No data in DB		1.066	0.439	R02-TIGRv4S1-000763F, R05-TIGRv4S1-000178F, R06-TIGRv4S1-000902F, R03-TIGRv4S1-001614R, R02-TIGRv4S1-000099F, R03-TIGRv4S1-000698F, R08-TIGRv4S1-000741R, R03-TIGRv4S1-000892F, R02-TIGRv4S1-000381F, R01-TIGRv4S1-002069F, R08-TIGRv4S1-000456R, R07-TIGRv4S1-001160F, R08-TIGRv4S1-000260R, R04-TIGRv4S1-001308R, R05-TIGRv4S1-000935F, R11-TIGRv4S1-000529R, R02-TIGRv4S1-000478F, R08-TIGRv4S1-000306F, R01…
				T[TA]TATA		No data in DB		1.017	0.909	R05-TIGRv4S1-001177R, R05-TIGRv4S1-000178F, R03-TIGRv4S1-000344F, R06-TIGRv4S1-001149R, R01-TIGRv4S1-001072F, R05-TIGRv4S1-000794R, R03-TIGRv4S1-001614R, R05-TIGRv4S1-000728F, R02-TIGRv4S1-000381F, R01-TIGRv4S1-002069F, R12-TIGRv4S1-000856R, R08-TIGRv4S1-000456R, R02-TIGRv4S1-001364F, R08-TIGRv4S1-000260R, R08-TIGRv4S1-000747R, R11-TIGRv4S1-000176R, R05-TIGRv4S1-000935F, R11-TIGRv4S1-000596F, R11…
				T[TG][ACGT][ACGT]G[ACGT]AA[TG]	Leucine zipper factors(bZIP)	No data in DB		1.023	0.917	R05-TIGRv4S1-001177R, R04-TIGRv4S1-000423F, R03-TIGRv4S1-000344F, R01-TIGRv4S1-001072F, R05-TIGRv4S1-000794R, R03-TIGRv4S1-001614R, R05-TIGRv4S1-000728F, R02-TIGRv4S1-000381F, R01-TIGRv4S1-002069F, R12-TIGRv4S1-000856R, R08-TIGRv4S1-000456R, R02-TIGRv4S1-001364F, R08-TIGRv4S1-000260R, R08-TIGRv4S1-000747R, R11-TIGRv4S1-000176R, R05-TIGRv4S1-000935F, R11-TIGRv4S1-000596F, R11-TIGRv4S1-000529R, R03…
				[AC]TT[TGCA]C[TGCA][TGCA][AC]A		No data in DB		1.009	0.909	R05-TIGRv4S1-001177R, R05-TIGRv4S1-000178F, R04-TIGRv4S1-000423F, R06-TIGRv4S1-001149R, R01-TIGRv4S1-001072F, R05-TIGRv4S1-000794R, R03-TIGRv4S1-001614R, R05-TIGRv4S1-000728F, R02-TIGRv4S1-000381F, R01-TIGRv4S1-002069F, R12-TIGRv4S1-000856R, R08-TIGRv4S1-000456R, R02-TIGRv4S1-001364F, R08-TIGRv4S1-000747R, R11-TIGRv4S1-000176R, R05-TIGRv4S1-000935F, R11-TIGRv4S1-000529R, R04-TIGRv4S1-000139R, R03…
				[AG]TC[AG][CT][ACGT][ACGT][ACGT][ACGT][ACGT]ACG	Cx7Hx8Cx4C zinc finger	No data in DB		1.046	0.144	R03-TIGRv4S1-001598R, R11-TIGRv4S1-000498F, R05-TIGRv4S1-000178F, R04-TIGRv4S1-000423F, R01-TIGRv4S1-000363R, R06-TIGRv4S1-001149R, R03-TIGRv4S1-000851F, R04-TIGRv4S1-000768R, R12-TIGRv4S1-000548F, R07-TIGRv4S1-000442R, R08-TIGRv4S1-000260R, R03-TIGRv4S1-000999R, R07-TIGRv4S1-000418R, R01-TIGRv4S1-000338R, R04-TIGRv4S1-000139R, R01-TIGRv4S1-001604R, R03-TIGRv4S1-000563R, R05-TIGRv4S1-000147R, R01…
				[TA]TTTTGAC		No data in DB		1.065	0.152	R04-TIGRv4S1-000696F, R01-TIGRv4S1-000367R, R05-TIGRv4S1-000178F, R03-TIGRv4S1-000344F, R05-TIGRv4S1-000598R, R02-TIGRv4S1-000099F, R09-TIGRv4S1-000241R, R07-TIGRv4S1-001009R, R11-TIGRv4S1-000158F, R10-TIGRv4S1-000456F, R02-TIGRv4S1-001063F, R02-TIGRv4S1-001330R, R08-TIGRv4S1-000599R, R08-TIGRv4S1-000260R, R03-TIGRv4S1-000999R, R03-TIGRv4S1-001411R, R09-TIGRv4S1-000802F, R04-TIGRv4S1-000139R, R02…
			IR77298-5-6-B-18
				(TGAGTCAG){1,2}	MADS(AP1)	No data in DB		1.204	0.03	R01-TIGRv4S1-001847F, R09-TIGRv4S1-000386F, R12-TIGRv4S1-000574F, R02-TIGRv4S1-000689F, R05-TIGRv4S1-000910R
				(TT)?TGAC[CT]	WRKY	No data in DB		1.013	0.94	R03-TIGRv4S1-000897F, R07-TIGRv4S1-000914R, R02-TIGRv4S1-001402R, R03-TIGRv4S1-001099F, R06-TIGRv4S1-000910F, R01-TIGRv4S1-001986R, R01-TIGRv4S1-001198R, R06-TIGRv4S1-000339F, R05-TIGRv4S1-000352F, R04-TIGRv4S1-001076R, R10-TIGRv4S1-000405F, R02-TIGRv4S1-000689F, R05-TIGRv4S1-000197F, R09-TIGRv4S1-000204F, R12-TIGRv4S1-000735F, R12-TIGRv4S1-000531R, R05-TIGRv4S1-000451F, R01-TIGRv4S1-000078R, R10…
				([ACGT]GAA[ACGT]){3}	HSF	No data in DB		1.882	0.072	R09-TIGRv4S1-000384F, R04-TIGRv4S1-000679F, R06-TIGRv4S1-000975F, R05-TIGRv4S1-000158F, R06-TIGRv4S1-000630R, R09-TIGRv4S1-000414R, R05-TIGRv4S1-000910R, R02-TIGRv4S1-000054R, R05-TIGRv4S1-000978R, R01-TIGRv4S1-001034R, R11-TIGRv4S1-000446R, R02-TIGRv4S1-000254F
				([CG]GCGC[GC]){2}	Fork head	No data in DB		1.136	0.036	R05-TIGRv4S1-001054R, R09-TIGRv4S1-000204F, R03-TIGRv4S1-000582F, R10-TIGRv4S1-000556R, R03-TIGRv4S1-000123R, R09-TIGRv4S1-000721F
				([CT]AAC[GT]G){2}	Myb	No data in DB		5.641	0.012	R12-TIGRv4S1-000735F, R01-TIGRv4S1-000395R
				([TGCA]TTC[TGCA]){3}		No data in DB		1.273	0.042	R03-TIGRv4S1-001572F, R10-TIGRv4S1-000752R, R12-TIGRv4S1-000340R, R02-TIGRv4S1-000928F, R03-TIGRv4S1-000123R, R06-TIGRv4S1-000025F, R02-TIGRv4S1-000235F
				ATCAATA		No data in DB		1.098	0.223	R06-TIGRv4S1-000328F, R03-TIGRv4S1-000897F, R07-TIGRv4S1-000914R, R05-TIGRv4S1-001054R, R01-TIGRv4S1-001889F, R10-TIGRv4S1-000640R, R06-TIGRv4S1-000339F, R02-TIGRv4S1-000689F, R04-TIGRv4S1-001308R, R11-TIGRv4S1-000159F, R05-TIGRv4S1-000197F, R09-TIGRv4S1-000204F, R08-TIGRv4S1-001028F, R05-TIGRv4S1-001010R, R01-TIGRv4S1-001012R, R06-TIGRv4S1-000311F, R10-TIGRv4S1-000247F, R03-TIGRv4S1-001592R, R05…
				ATGTCCGTA		No data in DB		8.13	0.024	R01-TIGRv4S1-001042F, R05-TIGRv4S1-001050F, R05-TIGRv4S1-000158F, R02-TIGRv4S1-000303R
				CAAT[CG]ATTG		No data in DB		1.823	0.03	R01-TIGRv4S1-000794R, R06-TIGRv4S1-001115R, R11-TIGRv4S1-000801R, R03-TIGRv4S1-000582F, R06-TIGRv4S1-000339F
				CAAT[GC]ATTG	HD-ZIP	No data in DB		1.823	0.03	R01-TIGRv4S1-000794R, R06-TIGRv4S1-001115R, R11-TIGRv4S1-000801R, R03-TIGRv4S1-000582F, R06-TIGRv4S1-000339F
				CACCC	Cys2His2 zinc finger;RING finger	ACACCCG	DPBF1&2 binding site motif s-part	1.02	0.747	R09-TIGRv4S1-000439R, R09-TIGRv4S1-000605F, R08-TIGRv4S1-000935F, R03-TIGRv4S1-000846R, R03-TIGRv4S1-001747R, R05-TIGRv4S1-000172R, R07-TIGRv4S1-000914R, R02-TIGRv4S1-001402R, R06-TIGRv4S1-000910F, R03-TIGRv4S1-000920F, R05-TIGRv4S1-001054R, R09-TIGRv4S1-000752R, R01-TIGRv4S1-001889F, R03-TIGRv4S1-000160R, R06-TIGRv4S1-000339F, R03-TIGRv4S1-000123R, R05-TIGRv4S1-000352F, R01-TIGRv4S1-001783R, R04…
				CACGTG	Helix-loop-helix factors(bHLH);Helix-loop-helix_leucine zipper factors(bHLH-ZIP);Leucine zipper factors(bZIP)	CACGTGGA	ABRE-like binding site motif s-part	1.064	0.361	R09-TIGRv4S1-000439R, R02-TIGRv4S1-001342R, R03-TIGRv4S1-000846R, R05-TIGRv4S1-000172R, R03-TIGRv4S1-001099F, R06-TIGRv4S1-000910F, R01-TIGRv4S1-001986R, R02-TIGRv4S1-000099F, R10-TIGRv4S1-000627F, R01-TIGRv4S1-001198R, R06-TIGRv4S1-000339F, R04-TIGRv4S1-000594F, R12-TIGRv4S1-000041F, R09-TIGRv4S1-000384F, R01-TIGRv4S1-000889R, R02-TIGRv4S1-001349R, R04-TIGRv4S1-001308R, R05-TIGRv4S1-000197F, R09…
						CACGTG	G-box promoter motif [LRE] s-whole
						ACACGTG	DPBF1&2 binding site motif s-part
						CCACGTGG	CBF2 binding site motif s-part
						CACGTGGC	ABRE binding site motif s-part
						CACGTGTC	ABRE-like binding site motif s-part
						CACGTGTA	ABRE-like binding site motif s-part
				CAGGTG[TGCA]*TGTTG		No data in DB		1.069	0.187	R09-TIGRv4S1-000439R, R07-TIGRv4S1-000085F, R03-TIGRv4S1-001726R, R08-TIGRv4S1-000935F, R02-TIGRv4S1-000303R, R03-TIGRv4S1-000582F, R10-TIGRv4S1-000660R, R03-TIGRv4S1-001529F, R04-TIGRv4S1-001253F, R02-TIGRv4S1-001402R, R01-TIGRv4S1-000595F, R11-TIGRv4S1-000722R, R07-TIGRv4S1-000098R, R10-TIGRv4S1-000627F, R01-TIGRv4S1-001198R, R04-TIGRv4S1-000870R, R01-TIGRv4S1-000681R, R02-TIGRv4S1-000054R, R06…
				CA[TGCA]TGG		No data in DB		1.013	0.777	R03-TIGRv4S1-000897F, R03-TIGRv4S1-001099F, R06-TIGRv4S1-000910F, R01-TIGRv4S1-001986R, R01-TIGRv4S1-001198R, R06-TIGRv4S1-000339F, R05-TIGRv4S1-000352F, R04-TIGRv4S1-001076R, R10-TIGRv4S1-000405F, R02-TIGRv4S1-000689F, R05-TIGRv4S1-000197F, R12-TIGRv4S1-000735F, R12-TIGRv4S1-000531R, R05-TIGRv4S1-000451F, R10-TIGRv4S1-000660R, R03-TIGRv4S1-000582F, R03-TIGRv4S1-001592R, R05-TIGRv4S1-000910R, R11…
				CCAC[AC]A[ACGT][AC][ACGT][CT][AC]	LIM finger	No data in DB		1.078	0.235	R09-TIGRv4S1-000605F, R09-TIGRv4S1-000414R, R03-TIGRv4S1-000897F, R02-TIGRv4S1-001402R, R03-TIGRv4S1-001099F, R03-TIGRv4S1-000920F, R02-TIGRv4S1-000099F, R05-TIGRv4S1-001054R, R01-TIGRv4S1-000598R, R01-TIGRv4S1-001889F, R03-TIGRv4S1-000160R, R02-TIGRv4S1-000120R, R04-TIGRv4S1-000165F, R12-TIGRv4S1-000041F, R02-TIGRv4S1-001349R, R11-TIGRv4S1-000159F, R05-TIGRv4S1-000197F, R09-TIGRv4S1-000671R, R01…
				CC[AT]{6}GG	MADS(CArG boxes)	No data in DB		1.225	0.145	R03-TIGRv4S1-000349R, R08-TIGRv4S1-000935F, R01-TIGRv4S1-000078R, R03-TIGRv4S1-000672F, R07-TIGRv4S1-000650F, R06-TIGRv4S1-000910F, R06-TIGRv4S1-000449R, R04-TIGRv4S1-000870R, R02-TIGRv4S1-000054R, R02-TIGRv4S1-000731F, R10-TIGRv4S1-000640R, R03-TIGRv4S1-000123R, R04-TIGRv4S1-000165F, R12-TIGRv4S1-000041F, R01-TIGRv4S1-000889R, R01-TIGRv4S1-001563R, R02-TIGRv4S1-000928F, R09-TIGRv4S1-000604R, R12…
				CC[TA]{6}GG		No data in DB		1.225	0.145	R03-TIGRv4S1-000349R, R08-TIGRv4S1-000935F, R01-TIGRv4S1-000078R, R03-TIGRv4S1-000672F, R07-TIGRv4S1-000650F, R06-TIGRv4S1-000910F, R06-TIGRv4S1-000449R, R04-TIGRv4S1-000870R, R02-TIGRv4S1-000054R, R02-TIGRv4S1-000731F, R10-TIGRv4S1-000640R, R03-TIGRv4S1-000123R, R04-TIGRv4S1-000165F, R12-TIGRv4S1-000041F, R01-TIGRv4S1-000889R, R01-TIGRv4S1-001563R, R02-TIGRv4S1-000928F, R09-TIGRv4S1-000604R, R12…
				CGT[TGCA][TGCA][TGCA][TGCA][TGCA][GA][TC]GA[TC]		No data in DB		1.043	0.139	R12-TIGRv4S1-000531R, R04-TIGRv4S1-000679F, R01-TIGRv4S1-000372F, R09-TIGRv4S1-000386F, R11-TIGRv4S1-000498F, R01-TIGRv4S1-000367R, R03-TIGRv4S1-001592R, R06-TIGRv4S1-000910F, R11-TIGRv4S1-000722R, R03-TIGRv4S1-000920F, R02-TIGRv4S1-000099F, R01-TIGRv4S1-001889F, R03-TIGRv4S1-000160R, R02-TIGRv4S1-000120R, R05-TIGRv4S1-000352F, R02-TIGRv4S1-000235F, R04-TIGRv4S1-001076R, R12-TIGRv4S1-000340R, R09…
				CTGGAG		No data in DB		1.075	0.331	R09-TIGRv4S1-000439R, R02-TIGRv4S1-001342R, R05-TIGRv4S1-000172R, R03-TIGRv4S1-000897F, R01-TIGRv4S1-000062F, R07-TIGRv4S1-000650F, R06-TIGRv4S1-000910F, R02-TIGRv4S1-000954F, R05-TIGRv4S1-001108R, R02-TIGRv4S1-000120R, R01-TIGRv4S1-001783R, R12-TIGRv4S1-000041F, R02-TIGRv4S1-001349R, R04-TIGRv4S1-001308R, R05-TIGRv4S1-000197F, R12-TIGRv4S1-000458F, R01-TIGRv4S1-001847F, R12-TIGRv4S1-000721F, R05…
				GACAAGTGGC		No data in DB		4.458	0.006	R05-TIGRv4S1-000451F
				GCGT[ACGT]{7}ACGC	VOZ-9	No data in DB		2.151	0.024	R11-TIGRv4S1-000498F, R03-TIGRv4S1-001592R, R03-TIGRv4S1-000920F, R09-TIGRv4S1-000721F
				GCGT[TGCA]{7}ACGC		No data in DB		2.151	0.024	R11-TIGRv4S1-000498F, R03-TIGRv4S1-001592R, R03-TIGRv4S1-000920F, R09-TIGRv4S1-000721F
				GGCG[CT][CG][CG]		No data in DB		1.095	0.512	R09-TIGRv4S1-000439R, R03-TIGRv4S1-000846R, R03-TIGRv4S1-000897F, R07-TIGRv4S1-000914R, R06-TIGRv4S1-000910F, R03-TIGRv4S1-000920F, R05-TIGRv4S1-001054R, R03-TIGRv4S1-000160R, R06-TIGRv4S1-000339F, R03-TIGRv4S1-000123R, R01-TIGRv4S1-001783R, R04-TIGRv4S1-001076R, R10-TIGRv4S1-000405F, R05-TIGRv4S1-000197F, R09-TIGRv4S1-000204F, R01-TIGRv4S1-000746F, R03-TIGRv4S1-000691R, R01-TIGRv4S1-001034R, R05…
				GGGCGG	GCbox;Cys2His2 zinc finger;RING finger	No data in DB		1.156	0.307	R03-TIGRv4S1-000846R, R03-TIGRv4S1-000897F, R07-TIGRv4S1-000914R, R06-TIGRv4S1-000910F, R01-TIGRv4S1-001986R, R05-TIGRv4S1-001054R, R01-TIGRv4S1-001198R, R01-TIGRv4S1-001889F, R05-TIGRv4S1-001108R, R06-TIGRv4S1-000302R, R03-TIGRv4S1-000123R, R04-TIGRv4S1-000165F, R01-TIGRv4S1-001783R, R04-TIGRv4S1-000594F, R09-TIGRv4S1-000384F, R02-TIGRv4S1-000689F, R05-TIGRv4S1-000197F, R01-TIGRv4S1-001847F, R07…
				GGGTG		No data in DB		1.028	0.705	R09-TIGRv4S1-000439R, R09-TIGRv4S1-000605F, R03-TIGRv4S1-001747R, R03-TIGRv4S1-000897F, R07-TIGRv4S1-000914R, R03-TIGRv4S1-001099F, R06-TIGRv4S1-000910F, R03-TIGRv4S1-000920F, R05-TIGRv4S1-001054R, R09-TIGRv4S1-000752R, R01-TIGRv4S1-001198R, R01-TIGRv4S1-001889F, R06-TIGRv4S1-000302R, R06-TIGRv4S1-000339F, R03-TIGRv4S1-000123R, R05-TIGRv4S1-000352F, R04-TIGRv4S1-001076R, R10-TIGRv4S1-000405F, R02…
				GTCAAAA[AT]	WHIRLY;WRKY	No data in DB		1.12	0.157	R04-TIGRv4S1-000679F, R05-TIGRv4S1-000451F, R02-TIGRv4S1-001389F, R09-TIGRv4S1-000386F, R05-TIGRv4S1-000172R, R03-TIGRv4S1-001592R, R03-TIGRv4S1-000897F, R06-TIGRv4S1-000025F, R07-TIGRv4S1-000650F, R10-TIGRv4S1-000530R, R07-TIGRv4S1-000098R, R09-TIGRv4S1-000752R, R04-TIGRv4S1-000160R, R11-TIGRv4S1-000158F, R09-TIGRv4S1-000820R, R12-TIGRv4S1-000041F, R06-TIGRv4S1-000975F, R02-TIGRv4S1-000689F, R02…
				G[GT]T[AT]G[GT]T	Myb	No data in DB		1.01	0.651	R08-TIGRv4S1-000935F, R03-TIGRv4S1-000846R, R03-TIGRv4S1-001747R, R02-TIGRv4S1-001402R, R03-TIGRv4S1-001099F, R05-TIGRv4S1-001054R, R07-TIGRv4S1-000605R, R09-TIGRv4S1-000752R, R03-TIGRv4S1-000160R, R06-TIGRv4S1-000302R, R06-TIGRv4S1-000339F, R05-TIGRv4S1-000352F, R01-TIGRv4S1-001783R, R04-TIGRv4S1-001076R, R02-TIGRv4S1-000689F, R05-TIGRv4S1-000197F, R09-TIGRv4S1-000204F, R01-TIGRv4S1-000746F, R01…
				TACGGACAT	AP2	No data in DB		3.786	0.012	R02-TIGRv4S1-000954F, R09-TIGRv4S1-000414R
				TATA[AT]A	TATAbox	No data in DB		1.006	0.904	R03-TIGRv4S1-000897F, R07-TIGRv4S1-000914R, R02-TIGRv4S1-001402R, R03-TIGRv4S1-001099F, R06-TIGRv4S1-000910F, R01-TIGRv4S1-001986R, R01-TIGRv4S1-001198R, R06-TIGRv4S1-000339F, R05-TIGRv4S1-000352F, R04-TIGRv4S1-001076R, R10-TIGRv4S1-000405F, R02-TIGRv4S1-000689F, R05-TIGRv4S1-000197F, R09-TIGRv4S1-000204F, R12-TIGRv4S1-000735F, R12-TIGRv4S1-000531R, R05-TIGRv4S1-000451F, R01-TIGRv4S1-000078R, R10…
				TGACA[ACGT][ACGT][ACGT][ACGT]TGTCA	WHIRLY	No data in DB		2.383	0.006	R11-TIGRv4S1-000158F
				TGACA[TGCA][TGCA][TGCA][TGCA]TGTCA		No data in DB		2.383	0.006	R11-TIGRv4S1-000158F
				TGACTCA	Leucine zipper factors(bZIP)	TAATTGACTCAATTA	PRHA BS in PAL1 m-part	1.08	0.09	R08-TIGRv4S1-000286F, R03-TIGRv4S1-001726R, R04-TIGRv4S1-000645R, R02-TIGRv4S1-000803F, R10-TIGRv4S1-000660R, R09-TIGRv4S1-000604R, R10-TIGRv4S1-000530R, R03-TIGRv4S1-001572F, R04-TIGRv4S1-000139R, R06-TIGRv4S1-001115R, R10-TIGRv4S1-000757F, R01-TIGRv4S1-000681R, R11-TIGRv4S1-000158F, R11-TIGRv4S1-000533R, R02-TIGRv4S1-000235F
						TAATTGACTCAATTACGTTCATACATTATACACAC	PRHA BS in PAL1 s-part
				TGTCTC	BBR/BPC;ARF	TGTCTC	ARF1 binding site motif s-whole	1.208	0.38	R09-TIGRv4S1-000439R, R02-TIGRv4S1-001342R, R03-TIGRv4S1-001747R, R02-TIGRv4S1-000303R, R09-TIGRv4S1-000414R, R03-TIGRv4S1-000897F, R07-TIGRv4S1-000914R, R07-TIGRv4S1-000650F, R06-TIGRv4S1-000910F, R03-TIGRv4S1-000920F, R01-TIGRv4S1-001986R, R03-TIGRv4S1-001572F, R07-TIGRv4S1-000098R, R02-TIGRv4S1-000099F, R07-TIGRv4S1-000605R, R09-TIGRv4S1-000752R, R01-TIGRv4S1-001889F, R10-TIGRv4S1-000640R, R02…
				TTATTAGCC		No data in DB		1.607	0.012	R01-TIGRv4S1-000889R, R05-TIGRv4S1-000197F
				TTGTACG[TGCA]A		No data in DB		1.142	0.024	R01-TIGRv4S1-000689R, R12-TIGRv4S1-000458F, R10-TIGRv4S1-000752R, R04-TIGRv4S1-000870R
				TT[AT]T[AT]TT[AT]TT	Helix-turn-helix(HTH)	No data in DB		1.082	0.446	R03-TIGRv4S1-000846R, R05-TIGRv4S1-000172R, R06-TIGRv4S1-000910F, R03-TIGRv4S1-000920F, R01-TIGRv4S1-001986R, R05-TIGRv4S1-001054R, R09-TIGRv4S1-000752R, R01-TIGRv4S1-001889F, R03-TIGRv4S1-000160R, R04-TIGRv4S1-001076R, R10-TIGRv4S1-000405F, R09-TIGRv4S1-000604R, R05-TIGRv4S1-000197F, R01-TIGRv4S1-001034R, R03-TIGRv4S1-001654R, R05-TIGRv4S1-000451F, R03-TIGRv4S1-000672F, R01-TIGRv4S1-000367R, R04…
				[AC]TT[TGCA]C[TGCA][TGCA][AC]A		No data in DB		1.01	0.91	R03-TIGRv4S1-000897F, R07-TIGRv4S1-000914R, R02-TIGRv4S1-001402R, R03-TIGRv4S1-001099F, R06-TIGRv4S1-000910F, R01-TIGRv4S1-001986R, R01-TIGRv4S1-001198R, R06-TIGRv4S1-000339F, R05-TIGRv4S1-000352F, R04-TIGRv4S1-001076R, R10-TIGRv4S1-000405F, R02-TIGRv4S1-000689F, R05-TIGRv4S1-000197F, R09-TIGRv4S1-000204F, R12-TIGRv4S1-000735F, R12-TIGRv4S1-000531R, R05-TIGRv4S1-000451F, R01-TIGRv4S1-000078R, R10…
				[AG]TC[AG][CT][ACGT][ACGT][ACGT][ACGT][ACGT]ACG	Cx7Hx8Cx4C zinc finger	No data in DB		1.007	0.139	R03-TIGRv4S1-001726R, R03-TIGRv4S1-000846R, R11-TIGRv4S1-000498F, R03-TIGRv4S1-000672F, R11-TIGRv4S1-000722R, R03-TIGRv4S1-000920F, R01-TIGRv4S1-001986R, R10-TIGRv4S1-000627F, R01-TIGRv4S1-000152F, R05-TIGRv4S1-001050F, R05-TIGRv4S1-000352F, R08-TIGRv4S1-000286F, R01-TIGRv4S1-001871R, R01-TIGRv4S1-001563R, R09-TIGRv4S1-000671R, R12-TIGRv4S1-000458F, R12-TIGRv4S1-000012F, R04-TIGRv4S1-000139R, R01…
				[AT]GATA[AG]	GATA-Factors	No data in DB		1.037	0.916	R03-TIGRv4S1-000897F, R07-TIGRv4S1-000914R, R02-TIGRv4S1-001402R, R06-TIGRv4S1-000910F, R01-TIGRv4S1-001986R, R01-TIGRv4S1-001198R, R06-TIGRv4S1-000339F, R05-TIGRv4S1-000352F, R04-TIGRv4S1-001076R, R10-TIGRv4S1-000405F, R02-TIGRv4S1-000689F, R05-TIGRv4S1-000197F, R09-TIGRv4S1-000204F, R12-TIGRv4S1-000735F, R12-TIGRv4S1-000531R, R05-TIGRv4S1-000451F, R01-TIGRv4S1-000078R, R03-TIGRv4S1-000582F, R01…
				[GC][GC][GA]CGCC	BRE	No data in DB		1.021	0.506	R09-TIGRv4S1-000439R, R09-TIGRv4S1-000605F, R03-TIGRv4S1-000846R, R03-TIGRv4S1-000897F, R06-TIGRv4S1-000910F, R03-TIGRv4S1-000920F, R01-TIGRv4S1-001986R, R05-TIGRv4S1-001054R, R01-TIGRv4S1-001198R, R03-TIGRv4S1-000160R, R06-TIGRv4S1-000339F, R03-TIGRv4S1-000123R, R01-TIGRv4S1-001783R, R04-TIGRv4S1-001076R, R05-TIGRv4S1-000197F, R09-TIGRv4S1-000204F, R01-TIGRv4S1-000746F, R01-TIGRv4S1-001012R, R03…
		mild water-deficit
			IR77298-14-1-2-B-10
				(AGATT){2}	Myb	No data in DB		1.525	0.011	R02-TIGRv4S1-001557R, R01-TIGRv4S1-000548R, R10-TIGRv4S1-000409F, R09-TIGRv4S1-000038R
				(C[CA]GTT[GA]){2}		No data in DB		1.488	0.003	R01-TIGRv4S1-001211F
				(TGAGTCAG){1,2}	MADS(AP1)	No data in DB		1.198	0.03	R11-TIGRv4S1-000222R, R10-TIGRv4S1-000563F, R07-TIGRv4S1-000138F, R08-TIGRv4S1-000229R, R04-TIGRv4S1-000865F, R07-TIGRv4S1-000085R, R01-TIGRv4S1-001562F, R08-TIGRv4S1-000991F, R06-TIGRv4S1-000481R, R01-TIGRv4S1-000980R, R01-TIGRv4S1-000162F
				([ACGT]GAA[ACGT]){3}	HSF	No data in DB		1.064	0.041	R12-TIGRv4S1-000375F, R05-TIGRv4S1-000552F, R04-TIGRv4S1-000007R, R07-TIGRv4S1-001039R, R04-TIGRv4S1-000042F, R02-TIGRv4S1-001634R, R03-TIGRv4S1-001568R, R01-TIGRv4S1-001791R, R12-TIGRv4S1-000558R, R01-TIGRv4S1-000052F, R12-TIGRv4S1-000866R, R12-TIGRv4S1-000790R, R04-TIGRv4S1-001342R, R02-TIGRv4S1-000641R, R08-TIGRv4S1-000749R
				([CG]GCGC[GC]){2}	Fork head	No data in DB		1.541	0.049	R09-TIGRv4S1-000486R, R04-TIGRv4S1-001011R, R03-TIGRv4S1-001526R, R01-TIGRv4S1-001078R, R06-TIGRv4S1-000222F, R12-TIGRv4S1-000284R, R03-TIGRv4S1-001529R, R01-TIGRv4S1-000359F, R03-TIGRv4S1-000742R, R01-TIGRv4S1-001182F, R09-TIGRv4S1-000790R, R05-TIGRv4S1-000047R, R06-TIGRv4S1-000334F, R07-TIGRv4S1-000138F, R09-TIGRv4S1-000620R, R03-TIGRv4S1-001744R, R05-TIGRv4S1-000655F, R10-TIGRv4S1-000310F
				AAATATATT		No data in DB		1.025	0.112	R10-TIGRv4S1-000054R, R08-TIGRv4S1-000114F, R05-TIGRv4S1-000527F, R05-TIGRv4S1-000384F, R06-TIGRv4S1-000884R, R06-TIGRv4S1-000200F, R02-TIGRv4S1-000641R, R12-TIGRv4S1-000033F, R01-TIGRv4S1-000835F, R03-TIGRv4S1-000244F, R06-TIGRv4S1-000411R, R03-TIGRv4S1-001648F, R03-TIGRv4S1-001081R, R05-TIGRv4S1-000443R, R08-TIGRv4S1-000139R, R01-TIGRv4S1-000452R, R05-TIGRv4S1-000792F, R11-TIGRv4S1-000193R, R07…
				AATATATTT	Helix-turn-helix(HTH)	No data in DB		1.017	0.112	R11-TIGRv4S1-000845F, R10-TIGRv4S1-000054R, R08-TIGRv4S1-000114F, R05-TIGRv4S1-000384F, R06-TIGRv4S1-000884R, R06-TIGRv4S1-000200F, R02-TIGRv4S1-000641R, R01-TIGRv4S1-000835F, R03-TIGRv4S1-000244F, R03-TIGRv4S1-001648F, R05-TIGRv4S1-000443R, R03-TIGRv4S1-001150F, R05-TIGRv4S1-000229R, R06-TIGRv4S1-000680F, R05-TIGRv4S1-000792F, R11-TIGRv4S1-000193R, R07-TIGRv4S1-001120F, R04-TIGRv4S1-000847R, R12…
				ACCTGTCA		No data in DB		1.005	0.049	R02-TIGRv4S1-001342R, R03-TIGRv4S1-001393F, R06-TIGRv4S1-001218R, R10-TIGRv4S1-000460F, R08-TIGRv4S1-000091R, R10-TIGRv4S1-000656R, R02-TIGRv4S1-000697F, R12-TIGRv4S1-000192F, R09-TIGRv4S1-000279R, R05-TIGRv4S1-000527F, R12-TIGRv4S1-000676R, R06-TIGRv4S1-000411R, R03-TIGRv4S1-000679F, R06-TIGRv4S1-000680F, R01-TIGRv4S1-002029F, R01-TIGRv4S1-001067F, R10-TIGRv4S1-000249R, R11-TIGRv4S1-000533R
				AGCCGCC	EREBP	TAAGAGCCGCC	ERE promoter motif s-part	1.05	0.123	R05-TIGRv4S1-000351R, R06-TIGRv4S1-000222F, R04-TIGRv4S1-000433R, R06-TIGRv4S1-001198R, R08-TIGRv4S1-000764F, R12-TIGRv4S1-000192F, R11-TIGRv4S1-000028R, R01-TIGRv4S1-000359F, R03-TIGRv4S1-000507F, R01-TIGRv4S1-002010R, R01-TIGRv4S1-000548F, R11-TIGRv4S1-000145R, R05-TIGRv4S1-000229R, R06-TIGRv4S1-000613F, R12-TIGRv4S1-000571R, R11-TIGRv4S1-000193R, R03-TIGRv4S1-001805R, R02-TIGRv4S1-000671R, R11…
				AG[GA]T[TA]C[AG]T		No data in DB		1.133	0.267	R03-TIGRv4S1-000246F, R06-TIGRv4S1-000222F, R09-TIGRv4S1-000827R, R08-TIGRv4S1-000091R, R01-TIGRv4S1-000052F, R05-TIGRv4S1-000062F, R01-TIGRv4S1-001251R, R11-TIGRv4S1-000028R, R07-TIGRv4S1-000647F, R12-TIGRv4S1-000033F, R04-TIGRv4S1-000959F, R03-TIGRv4S1-001648F, R04-TIGRv4S1-000165R, R03-TIGRv4S1-001081R, R02-TIGRv4S1-000648R, R11-TIGRv4S1-000145R, R08-TIGRv4S1-000273F, R02-TIGRv4S1-000909R, R10…
				ATCAATA		No data in DB		1.128	0.229	R08-TIGRv4S1-000239R, R03-TIGRv4S1-000246F, R02-TIGRv4S1-000644R, R12-TIGRv4S1-000157F, R06-TIGRv4S1-000222F, R08-TIGRv4S1-000091R, R01-TIGRv4S1-002042F, R06-TIGRv4S1-001135R, R03-TIGRv4S1-001642F, R12-TIGRv4S1-000778R, R03-TIGRv4S1-001605F, R06-TIGRv4S1-001049F, R01-TIGRv4S1-001251R, R12-TIGRv4S1-000080R, R04-TIGRv4S1-000755F, R04-TIGRv4S1-000165R, R08-TIGRv4S1-000273F, R02-TIGRv4S1-001633F, R02…
				CAACA[ACGT]*CACCTG	RAV	No data in DB		1.073	0.218	R03-TIGRv4S1-001393F, R02-TIGRv4S1-000644R, R09-TIGRv4S1-000827R, R07-TIGRv4S1-000944R, R08-TIGRv4S1-000091R, R06-TIGRv4S1-001149R, R04-TIGRv4S1-001072R, R11-TIGRv4S1-000757F, R03-TIGRv4S1-001605F, R05-TIGRv4S1-000062F, R07-TIGRv4S1-000647F, R02-TIGRv4S1-000641R, R03-TIGRv4S1-000244F, R02-TIGRv4S1-001462R, R09-TIGRv4S1-000623R, R01-TIGRv4S1-001783R, R05-TIGRv4S1-000229R, R06-TIGRv4S1-000680F, R09…
				CAAT[CG]ATTG		No data in DB		1.979	0.033	R01-TIGRv4S1-001502F, R01-TIGRv4S1-000945F, R05-TIGRv4S1-000292F, R01-TIGRv4S1-001791R, R08-TIGRv4S1-000139R, R01-TIGRv4S1-001513R, R12-TIGRv4S1-000790R, R01-TIGRv4S1-001211F, R06-TIGRv4S1-000295R, R07-TIGRv4S1-000210F, R03-TIGRv4S1-000388R, R03-TIGRv4S1-000244F
				CAAT[GC]ATTG	HD-ZIP	No data in DB		1.979	0.033	R01-TIGRv4S1-001502F, R01-TIGRv4S1-000945F, R05-TIGRv4S1-000292F, R01-TIGRv4S1-001791R, R08-TIGRv4S1-000139R, R01-TIGRv4S1-001513R, R12-TIGRv4S1-000790R, R01-TIGRv4S1-001211F, R06-TIGRv4S1-000295R, R07-TIGRv4S1-000210F, R03-TIGRv4S1-000388R, R03-TIGRv4S1-000244F
				CA[TGCA]TGG		No data in DB		1.002	0.768	R04-TIGRv4S1-001011R, R05-TIGRv4S1-000402F, R06-TIGRv4S1-000222F, R09-TIGRv4S1-000827R, R07-TIGRv4S1-000944R, R12-TIGRv4S1-000778R, R08-TIGRv4S1-000345R, R03-TIGRv4S1-001605F, R05-TIGRv4S1-000384F, R11-TIGRv4S1-000028R, R01-TIGRv4S1-000359F, R01-TIGRv4S1-002010R, R02-TIGRv4S1-001462R, R03-TIGRv4S1-000244F, R03-TIGRv4S1-001292R, R04-TIGRv4S1-001331R, R03-TIGRv4S1-001081R, R10-TIGRv4S1-000304F, R06…
				CCAAT	CCAATbox;Co-like	CCAATATAGG	CArG promoter motif s-part	1.048	0.896	R06-TIGRv4S1-000222F, R09-TIGRv4S1-000827R, R07-TIGRv4S1-000944R, R02-TIGRv4S1-000322F, R12-TIGRv4S1-000778R, R03-TIGRv4S1-001605F, R05-TIGRv4S1-000384F, R11-TIGRv4S1-000028R, R07-TIGRv4S1-000647F, R01-TIGRv4S1-000359F, R01-TIGRv4S1-002010R, R02-TIGRv4S1-001462R, R03-TIGRv4S1-000244F, R03-TIGRv4S1-001292R, R04-TIGRv4S1-001331R, R05-TIGRv4S1-000229R, R10-TIGRv4S1-000304F, R06-TIGRv4S1-000072F, R10…
						CCAATTTTGG	CArG promoter motif s-part
						CCAATTAAGG	CArG promoter motif s-part
						TTACCAATTTTAGTAA	AGL3 binding site motif s-part
						AAAAAAAATCTATGACTAGCCAATAGCAACCTCAG	CCA1 motif2 BS in CAB1 s-part
						TTACCAATATTAGTAA	AGL3 binding site motif s-part
						CCAATAAAGG	CArG promoter motif s-part
						CCAATG	LFY consensus binding site motif s-part
						TTACCAATTTTAGAAA	AGL3 binding site motif s-part
						CCAATTTAGG	CArG promoter motif s-part
						TTGCCAATATAGGTAA	AG binding site motif s-part
						CCAATATTGG	CArG promoter motif s-part
						CCAATTATGG	CArG promoter motif s-part
						TTACCAATTTTGGTAA	AG binding site motif s-part
						TTACCAATTAAGGTAA	AG binding site motif s-part
						CCAATTTAATGG	AGL15 BS in AtGA2ox6 s-part
						TTACCAATTTAGGAAA	AG binding site motif s-part
						TTTCCAATAATAGTAA	AGL3 binding site motif s-part
						CCAATAATGG	CArG promoter motif s-part
						TTTCCAATATTAGTAA	AGL3 binding site motif s-part
				CCAC[AC]A[ACGT][AC][ACGT][CT][AC]	LIM finger	No data in DB		1.151	0.251	R03-TIGRv4S1-000246F, R03-TIGRv4S1-001393F, R06-TIGRv4S1-000607R, R08-TIGRv4S1-000091R, R04-TIGRv4S1-001072R, R03-TIGRv4S1-001642F, R05-TIGRv4S1-000062F, R01-TIGRv4S1-001251R, R01-TIGRv4S1-000359F, R01-TIGRv4S1-002010R, R01-TIGRv4S1-000548F, R08-TIGRv4S1-000273F, R11-TIGRv4S1-000603F, R09-TIGRv4S1-000776R, R12-TIGRv4S1-000571R, R10-TIGRv4S1-000273F, R01-TIGRv4S1-000388R, R12-TIGRv4S1-000790R, R04…
				CCA[ACGT]TG	LEAFY	No data in DB		1.002	0.779	R06-TIGRv4S1-000222F, R09-TIGRv4S1-000827R, R07-TIGRv4S1-000944R, R02-TIGRv4S1-000322F, R12-TIGRv4S1-000778R, R08-TIGRv4S1-000345R, R03-TIGRv4S1-001605F, R05-TIGRv4S1-000384F, R11-TIGRv4S1-000028R, R07-TIGRv4S1-000647F, R01-TIGRv4S1-000359F, R01-TIGRv4S1-002010R, R02-TIGRv4S1-001462R, R03-TIGRv4S1-000244F, R03-TIGRv4S1-001292R, R04-TIGRv4S1-001331R, R05-TIGRv4S1-000229R, R10-TIGRv4S1-000304F, R06…
				CCGAC	YABBY	GGCCGACTT	DRE-like promoter motif s-part	1.002	0.58	R09-TIGRv4S1-000208R, R04-TIGRv4S1-001011R, R12-TIGRv4S1-000024F, R05-TIGRv4S1-000402F, R07-TIGRv4S1-000944R, R08-TIGRv4S1-000091R, R06-TIGRv4S1-001149R, R02-TIGRv4S1-000322F, R01-TIGRv4S1-002042F, R01-TIGRv4S1-000052F, R08-TIGRv4S1-000345R, R11-TIGRv4S1-000028R, R07-TIGRv4S1-000647F, R05-TIGRv4S1-000384F, R01-TIGRv4S1-002010R, R02-TIGRv4S1-001462R, R03-TIGRv4S1-000244F, R03-TIGRv4S1-001292R, R04…
						AGCCGACCA	DRE-like promoter motif s-part
						GGCCGACAA	DRE-like promoter motif s-part
						TACCGACGT	DRE-like promoter motif s-part
						TACCGACTA	DRE-like promoter motif s-part
						AACCGACGT	DRE-like promoter motif s-part
						TACCGACTT	DRE-like promoter motif s-part
						TGCCGACAA	DRE-like promoter motif s-part
						GACCGACTT	DRE-like promoter motif s-part
						AGCCGACGT	DRE-like promoter motif s-part
						GGCCGACCA	DRE-like promoter motif s-part
						GGCCGACAT	DRE-like promoter motif s-part
						TGGCCGAC	CBF1 BS in cor15a s-part
						TACCGACAT	DRE promoter motif s-part
						TACCGACATGAGTTCCAAAAAGCAAAAAA	DREB1&2 BS in rd29a s-part
						TGCCGACCA	DRE-like promoter motif s-part
						GGCCGACGT	DRE-like promoter motif s-part
						AACCGACCT	DRE-like promoter motif s-part
						TACCGACAA	DRE-like promoter motif s-part
						TACCGACGA	DRE-like promoter motif s-part
						GACCGACGA	DRE-like promoter motif s-part
						AACCGACGA	DRE-like promoter motif s-part
						TACCGACCA	DRE-like promoter motif s-part
						GGCCGACTA	DRE-like promoter motif s-part
						GACCGACAT	DRE-like promoter motif s-part
						AGCCGACTT	DRE-like promoter motif s-part
						TGCCGACTT	DRE-like promoter motif s-part
						AACCGACTA	DRE-like promoter motif s-part
						AACCGACAA	DRE-like promoter motif s-part
						TGCCGACTA	DRE-like promoter motif s-part
						AGCCGACAT	DRE-like promoter motif s-part
						AGCCGACAA	DRE-like promoter motif s-part
						TGCCGACGT	DRE-like promoter motif s-part
						AGCCGACGA	DRE-like promoter motif s-part
						GACCGACAA	DRE-like promoter motif s-part
						TGGCCGACATACATTTGTTTCTATTACA	CBF1 BS in cor15a s-part
						TGCCGACCT	DRE-like promoter motif s-part
						AACCGACAT	DRE-like promoter motif s-part
						GACCGACCA	DRE-like promoter motif s-part
						AGCCGACCT	DRE-like promoter motif s-part
						TACCGACCT	DRE-like promoter motif s-part
						GACCGACGT	DRE-like promoter motif s-part
						GACCGACCT	DRE-like promoter motif s-part
						AGCCGACTA	DRE-like promoter motif s-part
						TGCCGACAT	DRE-like promoter motif s-part
						GGCCGACCT	DRE-like promoter motif s-part
						AACCGACCA	DRE-like promoter motif s-part
						GACCGACTA	DRE-like promoter motif s-part
						AACCGACTT	DRE-like promoter motif s-part
						TGCCGACGA	DRE-like promoter motif s-part
						GGCCGACGA	DRE-like promoter motif s-part
						ACCGACA	LTRE promoter motif s-part
				CGTG[TC]G	BZR(BES1)	No data in DB		1.02	0.474	R03-TIGRv4S1-001393F, R04-TIGRv4S1-001011R, R07-TIGRv4S1-000944R, R06-TIGRv4S1-001149R, R04-TIGRv4S1-001072R, R01-TIGRv4S1-002042F, R03-TIGRv4S1-001642F, R12-TIGRv4S1-000778R, R03-TIGRv4S1-001605F, R07-TIGRv4S1-000647F, R05-TIGRv4S1-000384F, R07-TIGRv4S1-000906F, R02-TIGRv4S1-001462R, R03-TIGRv4S1-001292R, R03-TIGRv4S1-000244F, R05-TIGRv4S1-000047R, R04-TIGRv4S1-000755F, R04-TIGRv4S1-000165R, R03…
				C[AG]CACG		No data in DB		1.016	0.496	R04-TIGRv4S1-001011R, R12-TIGRv4S1-000024F, R06-TIGRv4S1-000222F, R08-TIGRv4S1-000091R, R06-TIGRv4S1-001149R, R04-TIGRv4S1-001072R, R02-TIGRv4S1-000322F, R03-TIGRv4S1-001642F, R08-TIGRv4S1-000345R, R03-TIGRv4S1-001605F, R01-TIGRv4S1-001251R, R05-TIGRv4S1-000384F, R01-TIGRv4S1-000359F, R07-TIGRv4S1-000906F, R01-TIGRv4S1-002010R, R03-TIGRv4S1-000244F, R03-TIGRv4S1-001292R, R04-TIGRv4S1-001331R, R05…
				GACAAGTGGC		No data in DB		2.017	0.003	R01-TIGRv4S1-000601R
				GAGACA	BBR/BPC	No data in DB		1.038	0.332	R09-TIGRv4S1-000208R, R04-TIGRv4S1-001011R, R05-TIGRv4S1-000402F, R07-TIGRv4S1-000944R, R08-TIGRv4S1-000091R, R11-TIGRv4S1-000757F, R01-TIGRv4S1-000052F, R11-TIGRv4S1-000028R, R07-TIGRv4S1-000647F, R06-TIGRv4S1-000884R, R01-TIGRv4S1-000359F, R12-TIGRv4S1-000080R, R02-TIGRv4S1-001462R, R09-TIGRv4S1-000623R, R05-TIGRv4S1-000047R, R04-TIGRv4S1-000165R, R03-TIGRv4S1-001081R, R02-TIGRv4S1-000648R, R01…
				GCCACTTGTC	ABI3/VP1	No data in DB		1.421	0.003	R01-TIGRv4S1-000052F
				GCGT[ACGT]{7}ACGC	VOZ-9	No data in DB		1.459	0.016	R01-TIGRv4S1-001858R, R05-TIGRv4S1-000047R, R01-TIGRv4S1-000607F, R08-TIGRv4S1-000892R, R09-TIGRv4S1-000790R, R01-TIGRv4S1-002042F
				GCGT[TGCA]{7}ACGC		No data in DB		1.459	0.016	R01-TIGRv4S1-001858R, R05-TIGRv4S1-000047R, R01-TIGRv4S1-000607F, R08-TIGRv4S1-000892R, R09-TIGRv4S1-000790R, R01-TIGRv4S1-002042F
				GGCGGCT		No data in DB		1.358	0.147	R01-TIGRv4S1-000657F, R09-TIGRv4S1-000486R, R04-TIGRv4S1-001011R, R08-TIGRv4S1-000114F, R11-TIGRv4S1-000028R, R05-TIGRv4S1-000384F, R01-TIGRv4S1-001319F, R01-TIGRv4S1-002010R, R04-TIGRv4S1-001074R, R01-TIGRv4S1-000029F, R07-TIGRv4S1-000138F, R04-TIGRv4S1-000824F, R12-TIGRv4S1-000866R, R07-TIGRv4S1-000065F, R03-TIGRv4S1-001586R, R03-TIGRv4S1-000233R, R01-TIGRv4S1-001315F, R03-TIGRv4S1-000009F, R03…
				GGGCGG	GCbox;Cys2His2 zinc finger;RING finger	No data in DB		1.077	0.286	R04-TIGRv4S1-001011R, R12-TIGRv4S1-000024F, R02-TIGRv4S1-000644R, R06-TIGRv4S1-000607R, R06-TIGRv4S1-001198R, R01-TIGRv4S1-000052F, R11-TIGRv4S1-000028R, R05-TIGRv4S1-000384F, R01-TIGRv4S1-002010R, R09-TIGRv4S1-000623R, R01-TIGRv4S1-001783R, R02-TIGRv4S1-000648R, R01-TIGRv4S1-000548F, R08-TIGRv4S1-000273F, R02-TIGRv4S1-001633F, R12-TIGRv4S1-000571R, R06-TIGRv4S1-000072F, R05-TIGRv4S1-000268F, R10…
				GGGTG		No data in DB		1.001	0.687	R09-TIGRv4S1-000208R, R03-TIGRv4S1-001393F, R04-TIGRv4S1-001011R, R12-TIGRv4S1-000024F, R07-TIGRv4S1-000944R, R06-TIGRv4S1-001149R, R04-TIGRv4S1-001072R, R02-TIGRv4S1-000322F, R01-TIGRv4S1-000052F, R08-TIGRv4S1-000345R, R03-TIGRv4S1-001605F, R01-TIGRv4S1-001251R, R11-TIGRv4S1-000028R, R05-TIGRv4S1-000384F, R01-TIGRv4S1-000359F, R07-TIGRv4S1-000906F, R01-TIGRv4S1-002010R, R03-TIGRv4S1-000244F, R03…
				GG[ACGT]CCCAC	Helix-loop-helix factors(bHLH)	No data in DB		1.017	0.223	R09-TIGRv4S1-000208R, R12-TIGRv4S1-000024F, R07-TIGRv4S1-000944R, R08-TIGRv4S1-000091R, R06-TIGRv4S1-001135R, R12-TIGRv4S1-000778R, R06-TIGRv4S1-001198R, R01-TIGRv4S1-002010R, R01-TIGRv4S1-001783R, R05-TIGRv4S1-000047R, R02-TIGRv4S1-000648R, R06-TIGRv4S1-000680F, R09-TIGRv4S1-000776R, R06-TIGRv4S1-000072F, R05-TIGRv4S1-000268F, R10-TIGRv4S1-000249R, R12-TIGRv4S1-000866R, R04-TIGRv4S1-000351R, R01…
				GTCAAAA[AT]	WHIRLY;WRKY	No data in DB		1.071	0.15	R08-TIGRv4S1-000239R, R03-TIGRv4S1-000246F, R05-TIGRv4S1-000482R, R09-TIGRv4S1-000486R, R12-TIGRv4S1-000024F, R02-TIGRv4S1-000644R, R05-TIGRv4S1-000402F, R09-TIGRv4S1-000827R, R01-TIGRv4S1-001383R, R03-TIGRv4S1-001568R, R07-TIGRv4S1-000647F, R12-TIGRv4S1-000033F, R04-TIGRv4S1-001331R, R02-TIGRv4S1-001462R, R06-TIGRv4S1-000411R, R04-TIGRv4S1-001234R, R06-TIGRv4S1-000432R, R04-TIGRv4S1-000165R, R05…
				GTGGG[TGCA]CC		No data in DB		1.082	0.221	R12-TIGRv4S1-000024F, R07-TIGRv4S1-000944R, R08-TIGRv4S1-000091R, R12-TIGRv4S1-000778R, R05-TIGRv4S1-000062F, R01-TIGRv4S1-001251R, R01-TIGRv4S1-002010R, R01-TIGRv4S1-001783R, R05-TIGRv4S1-000047R, R02-TIGRv4S1-000648R, R03-TIGRv4S1-001150F, R01-TIGRv4S1-000548F, R02-TIGRv4S1-000909R, R09-TIGRv4S1-000776R, R12-TIGRv4S1-000571R, R06-TIGRv4S1-000072F, R05-TIGRv4S1-000268F, R10-TIGRv4S1-000249R, R12…
				GTGG[ACGT]CCC	Helix-loop-helix factors(bHLH)	No data in DB		1.024	0.142	R02-TIGRv4S1-001342R, R05-TIGRv4S1-000482R, R07-TIGRv4S1-000944R, R03-TIGRv4S1-001568R, R04-TIGRv4S1-000696R, R12-TIGRv4S1-000558R, R12-TIGRv4S1-000778R, R01-TIGRv4S1-001251R, R01-TIGRv4S1-002010R, R09-TIGRv4S1-000623R, R05-TIGRv4S1-000047R, R01-TIGRv4S1-000548F, R01-TIGRv4S1-000029F, R05-TIGRv4S1-000617F, R07-TIGRv4S1-000138F, R09-TIGRv4S1-000776R, R03-TIGRv4S1-001502F, R10-TIGRv4S1-000249R, R05…
				TATA[AT]A	TATAbox	No data in DB		1.01	0.907	R05-TIGRv4S1-000402F, R06-TIGRv4S1-000222F, R09-TIGRv4S1-000827R, R02-TIGRv4S1-000322F, R12-TIGRv4S1-000778R, R08-TIGRv4S1-000345R, R11-TIGRv4S1-000028R, R05-TIGRv4S1-000384F, R01-TIGRv4S1-000359F, R01-TIGRv4S1-002010R, R02-TIGRv4S1-001462R, R03-TIGRv4S1-000244F, R03-TIGRv4S1-001292R, R04-TIGRv4S1-001331R, R03-TIGRv4S1-001081R, R05-TIGRv4S1-000229R, R10-TIGRv4S1-000304F, R06-TIGRv4S1-000072F, R12…
				TATTGAT	ARID	No data in DB		1.081	0.218	R03-TIGRv4S1-000246F, R04-TIGRv4S1-001011R, R06-TIGRv4S1-000222F, R06-TIGRv4S1-000607R, R08-TIGRv4S1-000091R, R04-TIGRv4S1-001072R, R11-TIGRv4S1-000757F, R03-TIGRv4S1-001642F, R06-TIGRv4S1-001198R, R05-TIGRv4S1-000062F, R02-TIGRv4S1-000641R, R12-TIGRv4S1-000033F, R04-TIGRv4S1-000959F, R07-TIGRv4S1-000906F, R02-TIGRv4S1-001462R, R03-TIGRv4S1-001648F, R04-TIGRv4S1-000165R, R02-TIGRv4S1-000648R, R02…
				TGACAGGT	Helix-turn-helix(HTH)	No data in DB		1.04	0.044	R08-TIGRv4S1-000159F, R01-TIGRv4S1-001858R, R03-TIGRv4S1-001393F, R05-TIGRv4S1-000482R, R07-TIGRv4S1-000797R, R08-TIGRv4S1-000345R, R06-TIGRv4S1-000295R, R01-TIGRv4S1-000053R, R05-TIGRv4S1-000168R, R04-TIGRv4S1-000540R, R04-TIGRv4S1-000192R, R08-TIGRv4S1-000352R, R02-TIGRv4S1-000222R, R08-TIGRv4S1-000749R, R02-TIGRv4S1-000190R, R03-TIGRv4S1-000098R
				TGACAGTGTCA	ACE2	No data in DB		5.209	0.003	R02-TIGRv4S1-000974F
				TGACA[ACGT][ACGT][ACGT][ACGT]TGTCA	WHIRLY	No data in DB		1.078	0.003	R05-TIGRv4S1-000292F
				TGACA[TGCA][TGCA][TGCA][TGCA]TGTCA		No data in DB		1.078	0.003	R05-TIGRv4S1-000292F
				TGACGTGG	NAC	TGACGTGG	TGA1 binding site motif s-whole	1.385	0.076	R08-TIGRv4S1-000323F, R11-TIGRv4S1-000222R, R03-TIGRv4S1-000246F, R09-TIGRv4S1-000486R, R03-TIGRv4S1-001526R, R07-TIGRv4S1-001039R, R04-TIGRv4S1-000865F, R08-TIGRv4S1-000091R, R03-TIGRv4S1-001642F, R06-TIGRv4S1-000760F, R12-TIGRv4S1-000192F, R11-TIGRv4S1-000028R, R04-TIGRv4S1-000552F, R07-TIGRv4S1-000048F, R01-TIGRv4S1-000980R, R08-TIGRv4S1-000991F, R09-TIGRv4S1-000790R, R05-TIGRv4S1-000889F, R10…
				TGAGTCA		No data in DB		1.033	0.087	R10-TIGRv4S1-000672F, R11-TIGRv4S1-000222R, R10-TIGRv4S1-000159R, R04-TIGRv4S1-000865F, R07-TIGRv4S1-001071F, R06-TIGRv4S1-001135R, R01-TIGRv4S1-000052F, R08-TIGRv4S1-000764R, R05-TIGRv4S1-000527F, R07-TIGRv4S1-000085R, R01-TIGRv4S1-001211F, R01-TIGRv4S1-001562F, R01-TIGRv4S1-000980R, R06-TIGRv4S1-000481R, R08-TIGRv4S1-000991F, R01-TIGRv4S1-002010R, R06-TIGRv4S1-000432R, R10-TIGRv4S1-000563F, R06…
				TGTCTC	BBR/BPC;ARF	TGTCTC	ARF1 binding site motif s-whole	1.05	0.33	R12-TIGRv4S1-000024F, R09-TIGRv4S1-000827R, R06-TIGRv4S1-000607R, R02-TIGRv4S1-000322F, R03-TIGRv4S1-001568R, R01-TIGRv4S1-002042F, R03-TIGRv4S1-001642F, R01-TIGRv4S1-000052F, R03-TIGRv4S1-001605F, R01-TIGRv4S1-001251R, R07-TIGRv4S1-000647F, R02-TIGRv4S1-000641R, R04-TIGRv4S1-001331R, R03-TIGRv4S1-001292R, R07-TIGRv4S1-000928F, R05-TIGRv4S1-000552F, R04-TIGRv4S1-000007R, R05-TIGRv4S1-000229R, R06…
				TTGTACG[TGCA]A		No data in DB		1.033	0.022	R05-TIGRv4S1-000913F, R03-TIGRv4S1-000440R, R01-TIGRv4S1-001067F, R03-TIGRv4S1-000742R, R04-TIGRv4S1-000162R, R02-TIGRv4S1-000671R, R03-TIGRv4S1-000169F, R01-TIGRv4S1-002010R
				T[ACGT]CGTACAA	SBP	No data in DB		1.56	0.033	R02-TIGRv4S1-000974F, R06-TIGRv4S1-000146F, R06-TIGRv4S1-000572R, R02-TIGRv4S1-001634R, R12-TIGRv4S1-000284R, R07-TIGRv4S1-000065F, R03-TIGRv4S1-000158R, R08-TIGRv4S1-000261F, R03-TIGRv4S1-001586R, R02-TIGRv4S1-001135R, R03-TIGRv4S1-000962F, R06-TIGRv4S1-000411R
				[AC]TT[TGCA]C[TGCA][TGCA][AC]A		No data in DB		1.041	0.937	R04-TIGRv4S1-001011R, R05-TIGRv4S1-000402F, R06-TIGRv4S1-000222F, R09-TIGRv4S1-000827R, R07-TIGRv4S1-000944R, R02-TIGRv4S1-000322F, R08-TIGRv4S1-000345R, R03-TIGRv4S1-001605F, R05-TIGRv4S1-000384F, R07-TIGRv4S1-000647F, R11-TIGRv4S1-000028R, R01-TIGRv4S1-000359F, R01-TIGRv4S1-002010R, R02-TIGRv4S1-001462R, R03-TIGRv4S1-000244F, R03-TIGRv4S1-001292R, R04-TIGRv4S1-001331R, R03-TIGRv4S1-001081R, R05…
				[AG]TC[AG][CT][ACGT][ACGT][ACGT][ACGT][ACGT]ACG	Cx7Hx8Cx4C zinc finger	No data in DB		1.109	0.153	R08-TIGRv4S1-000239R, R06-TIGRv4S1-001218R, R01-TIGRv4S1-001799F, R12-TIGRv4S1-000157F, R12-TIGRv4S1-000010R, R07-TIGRv4S1-000944R, R01-TIGRv4S1-001383R, R02-TIGRv4S1-001634R, R08-TIGRv4S1-000091R, R06-TIGRv4S1-001149R, R01-TIGRv4S1-002042F, R11-TIGRv4S1-000757F, R12-TIGRv4S1-000382R, R12-TIGRv4S1-000558R, R11-TIGRv4S1-000028R, R01-TIGRv4S1-001916R, R07-TIGRv4S1-000048F, R02-TIGRv4S1-001462R, R09…
				[GA]GTCA(AA)?		No data in DB		1.003	0.926	R04-TIGRv4S1-001011R, R05-TIGRv4S1-000402F, R06-TIGRv4S1-000222F, R09-TIGRv4S1-000827R, R07-TIGRv4S1-000944R, R02-TIGRv4S1-000322F, R12-TIGRv4S1-000778R, R08-TIGRv4S1-000345R, R03-TIGRv4S1-001605F, R05-TIGRv4S1-000384F, R07-TIGRv4S1-000647F, R11-TIGRv4S1-000028R, R01-TIGRv4S1-000359F, R01-TIGRv4S1-002010R, R02-TIGRv4S1-001462R, R03-TIGRv4S1-000244F, R03-TIGRv4S1-001292R, R04-TIGRv4S1-001331R, R05…
				[GC][GC][GA]CGCC	BRE	No data in DB		1.023	0.507	R04-TIGRv4S1-001011R, R12-TIGRv4S1-000024F, R05-TIGRv4S1-000402F, R06-TIGRv4S1-000222F, R09-TIGRv4S1-000827R, R06-TIGRv4S1-001149R, R01-TIGRv4S1-002042F, R03-TIGRv4S1-001642F, R01-TIGRv4S1-000052F, R03-TIGRv4S1-001605F, R05-TIGRv4S1-000062F, R01-TIGRv4S1-001251R, R11-TIGRv4S1-000028R, R05-TIGRv4S1-000384F, R01-TIGRv4S1-000359F, R01-TIGRv4S1-002010R, R02-TIGRv4S1-001462R, R03-TIGRv4S1-001292R, R03…
				[TG][GA][TGCA][TG][TGCA]T[TG]GTGG		No data in DB		1.032	0.196	R05-TIGRv4S1-000402F, R04-TIGRv4S1-001072R, R11-TIGRv4S1-000757F, R08-TIGRv4S1-000345R, R11-TIGRv4S1-000028R, R07-TIGRv4S1-000906F, R08-TIGRv4S1-000273F, R11-TIGRv4S1-000603F, R09-TIGRv4S1-000776R, R12-TIGRv4S1-000571R, R06-TIGRv4S1-000072F, R05-TIGRv4S1-000268F, R10-TIGRv4S1-000249R, R05-TIGRv4S1-000792F, R03-TIGRv4S1-001586R, R06-TIGRv4S1-000191F, R01-TIGRv4S1-001791R, R07-TIGRv4S1-000085R, R01…
			IR77298-5-6-B-18
				(AATCT){2}		No data in DB		1.101	0.009	R08-TIGRv4S1-000003R, R12-TIGRv4S1-000481F
				(AGATT){2}	Myb	No data in DB		1.289	0.009	R01-TIGRv4S1-000548R, R12-TIGRv4S1-000481F
				([ACGT]GAA[ACGT]){3}	HSF	No data in DB		1.44	0.055	R02-TIGRv4S1-001125F, R06-TIGRv4S1-000975F, R11-TIGRv4S1-000029R, R01-TIGRv4S1-000518F, R09-TIGRv4S1-000581F, R06-TIGRv4S1-000653F, R06-TIGRv4S1-000959R, R03-TIGRv4S1-000266R, R06-TIGRv4S1-000087R, R04-TIGRv4S1-001342R, R08-TIGRv4S1-000387F, R09-TIGRv4S1-000390R
				([CG]GCGC[GC]){2}	Fork head	No data in DB		1.593	0.051	R05-TIGRv4S1-000741F, R07-TIGRv4S1-000283F, R06-TIGRv4S1-000103F, R09-TIGRv4S1-000486R, R06-TIGRv4S1-000213F, R11-TIGRv4S1-000753R, R01-TIGRv4S1-000196R, R02-TIGRv4S1-000866F, R02-TIGRv4S1-000350F, R06-TIGRv4S1-000425R, R08-TIGRv4S1-000705F
				AATAAA[CT]AAA	Helix-turn-helix(HTH)	No data in DB		1.063	0.06	R01-TIGRv4S1-001379R, R03-TIGRv4S1-000612F, R08-TIGRv4S1-000273F, R03-TIGRv4S1-000010F, R02-TIGRv4S1-000239F, R01-TIGRv4S1-000503R, R07-TIGRv4S1-000086R, R04-TIGRv4S1-000463F, R02-TIGRv4S1-001551F, R02-TIGRv4S1-000212F, R04-TIGRv4S1-001342R, R02-TIGRv4S1-001168R, R04-TIGRv4S1-001234R
				ACCTGTCA		No data in DB		1.416	0.069	R02-TIGRv4S1-001342R, R01-TIGRv4S1-000794R, R05-TIGRv4S1-000603F, R12-TIGRv4S1-000534F, R05-TIGRv4S1-000302F, R11-TIGRv4S1-000498F, R04-TIGRv4S1-001078R, R05-TIGRv4S1-000591R, R02-TIGRv4S1-000866F, R06-TIGRv4S1-000917F, R01-TIGRv4S1-001842R, R09-TIGRv4S1-000121R, R03-TIGRv4S1-000266R, R12-TIGRv4S1-000676R, R08-TIGRv4S1-000258F
				ATCAATA		No data in DB		1.226	0.249	R01-TIGRv4S1-000045F, R05-TIGRv4S1-000603F, R03-TIGRv4S1-000246F, R03-TIGRv4S1-000612F, R09-TIGRv4S1-000486R, R11-TIGRv4S1-000432F, R09-TIGRv4S1-000800F, R05-TIGRv4S1-000207F, R07-TIGRv4S1-000086R, R06-TIGRv4S1-000059F, R04-TIGRv4S1-001222R, R06-TIGRv4S1-000339F, R11-TIGRv4S1-000863F, R04-TIGRv4S1-001234R, R05-TIGRv4S1-000889F, R12-TIGRv4S1-000558F, R08-TIGRv4S1-000273F, R09-TIGRv4S1-000065R, R01…
				ATTGG		CCTTTATTGG	CArG promoter motif s-part	1.003	0.839	R01-TIGRv4S1-000045F, R01-TIGRv4S1-000518F, R03-TIGRv4S1-001109R, R12-TIGRv4S1-000570R, R09-TIGRv4S1-000148F, R07-TIGRv4S1-000086R, R05-TIGRv4S1-000062F, R01-TIGRv4S1-001850R, R06-TIGRv4S1-000339F, R03-TIGRv4S1-000244F, R04-TIGRv4S1-000575F, R08-TIGRv4S1-000273F, R02-TIGRv4S1-000909R, R07-TIGRv4S1-000047R, R05-TIGRv4S1-000197F, R02-TIGRv4S1-000350F, R01-TIGRv4S1-001186F, R06-TIGRv4S1-000128R, R03…
						CCAAAATTGG	CArG promoter motif s-part
						TTACCAAAATTGGTAA	AG binding site motif s-part
						TTTCCTAAATTGGTAA	AG binding site motif s-part
						CCTTAATTGG	CArG promoter motif s-part
						CCATTATTGG	CArG promoter motif s-part
						TTACCTTAATTGGTAA	AG binding site motif s-part
						TTACTATTATTGGAAA	AGL3 binding site motif s-part
						TTACTAATATTGGAAA	AGL3 binding site motif s-part
						TTACCTATATTGGCAA	AG binding site motif s-part
						CCAATATTGG	CArG promoter motif s-part
						CCTATATTGG	CArG promoter motif s-part
						TTTCTAAAATTGGTAA	AGL3 binding site motif s-part
						TTACTAATATTGGTAA	AGL3 binding site motif s-part
						CCATAATTGG	CArG promoter motif s-part
						CCTAAATTGG	CArG promoter motif s-part
						TTACTAAAATTGGTAA	AGL3 binding site motif s-part
				CAACA[ACGT]*CACCTG	RAV	No data in DB		1.135	0.23	R02-TIGRv4S1-001342R, R01-TIGRv4S1-000045F, R01-TIGRv4S1-001379R, R03-TIGRv4S1-001422R, R01-TIGRv4S1-000518F, R11-TIGRv4S1-000845F, R05-TIGRv4S1-000207F, R05-TIGRv4S1-000062F, R06-TIGRv4S1-000087R, R06-TIGRv4S1-000339F, R11-TIGRv4S1-000863F, R03-TIGRv4S1-000244F, R03-TIGRv4S1-000044F, R04-TIGRv4S1-001234R, R08-TIGRv4S1-000777R, R12-TIGRv4S1-000534F, R04-TIGRv4S1-000502F, R01-TIGRv4S1-001415F, R09…
				CAAT[CG]ATTG		No data in DB		1.674	0.028	R01-TIGRv4S1-000794R, R01-TIGRv4S1-000740R, R06-TIGRv4S1-000339F, R01-TIGRv4S1-000196R, R03-TIGRv4S1-000244F, R06-TIGRv4S1-000917F
				CAAT[GC]ATTG	HD-ZIP	No data in DB		1.674	0.028	R01-TIGRv4S1-000794R, R01-TIGRv4S1-000740R, R06-TIGRv4S1-000339F, R01-TIGRv4S1-000196R, R03-TIGRv4S1-000244F, R06-TIGRv4S1-000917F
				CACCC	Cys2His2 zinc finger;RING finger	ACACCCG	DPBF1&2 binding site motif s-part	1.007	0.737	R01-TIGRv4S1-000045F, R01-TIGRv4S1-000518F, R03-TIGRv4S1-001109R, R12-TIGRv4S1-000570R, R03-TIGRv4S1-000641F, R09-TIGRv4S1-000148F, R07-TIGRv4S1-000086R, R05-TIGRv4S1-000062F, R06-TIGRv4S1-000339F, R08-TIGRv4S1-000273F, R05-TIGRv4S1-000197F, R02-TIGRv4S1-000350F, R01-TIGRv4S1-000503R, R01-TIGRv4S1-001709R, R01-TIGRv4S1-001186F, R03-TIGRv4S1-000816R, R12-TIGRv4S1-000278F, R09-TIGRv4S1-000390R, R06…
				CCAC[AC]A[ACGT][AC][ACGT][CT][AC]	LIM finger	No data in DB		1.354	0.295	R03-TIGRv4S1-000246F, R05-TIGRv4S1-000044F, R11-TIGRv4S1-000753R, R06-TIGRv4S1-000852R, R03-TIGRv4S1-001109R, R11-TIGRv4S1-000856R, R08-TIGRv4S1-000752F, R08-TIGRv4S1-000114F, R03-TIGRv4S1-000641F, R05-TIGRv4S1-000207F, R05-TIGRv4S1-000062F, R06-TIGRv4S1-000087R, R03-TIGRv4S1-000865F, R01-TIGRv4S1-000835F, R04-TIGRv4S1-000575F, R05-TIGRv4S1-000889F, R12-TIGRv4S1-000534F, R04-TIGRv4S1-000502F, R12…
				CCGAC	YABBY	GGCCGACTT	DRE-like promoter motif s-part	1.026	0.594	R03-TIGRv4S1-001109R, R01-TIGRv4S1-001850R, R06-TIGRv4S1-000339F, R04-TIGRv4S1-000575F, R03-TIGRv4S1-000244F, R08-TIGRv4S1-000273F, R02-TIGRv4S1-000909R, R05-TIGRv4S1-000197F, R02-TIGRv4S1-000350F, R01-TIGRv4S1-000503R, R01-TIGRv4S1-001709R, R09-TIGRv4S1-000390R, R03-TIGRv4S1-000816R, R12-TIGRv4S1-000709F, R08-TIGRv4S1-000003R, R05-TIGRv4S1-000643F, R01-TIGRv4S1-000794R, R02-TIGRv4S1-001125F, R01…
						AGCCGACCA	DRE-like promoter motif s-part
						GGCCGACAA	DRE-like promoter motif s-part
						TACCGACGT	DRE-like promoter motif s-part
						TACCGACTA	DRE-like promoter motif s-part
						AACCGACGT	DRE-like promoter motif s-part
						TACCGACTT	DRE-like promoter motif s-part
						TGCCGACAA	DRE-like promoter motif s-part
						GACCGACTT	DRE-like promoter motif s-part
						AGCCGACGT	DRE-like promoter motif s-part
						GGCCGACCA	DRE-like promoter motif s-part
						GGCCGACAT	DRE-like promoter motif s-part
						TGGCCGAC	CBF1 BS in cor15a s-part
						TACCGACAT	DRE promoter motif s-part
						TACCGACATGAGTTCCAAAAAGCAAAAAA	DREB1&2 BS in rd29a s-part
						TGCCGACCA	DRE-like promoter motif s-part
						GGCCGACGT	DRE-like promoter motif s-part
						AACCGACCT	DRE-like promoter motif s-part
						TACCGACAA	DRE-like promoter motif s-part
						TACCGACGA	DRE-like promoter motif s-part
						GACCGACGA	DRE-like promoter motif s-part
						AACCGACGA	DRE-like promoter motif s-part
						TACCGACCA	DRE-like promoter motif s-part
						GGCCGACTA	DRE-like promoter motif s-part
						GACCGACAT	DRE-like promoter motif s-part
						AGCCGACTT	DRE-like promoter motif s-part
						TGCCGACTT	DRE-like promoter motif s-part
						AACCGACTA	DRE-like promoter motif s-part
						AACCGACAA	DRE-like promoter motif s-part
						TGCCGACTA	DRE-like promoter motif s-part
						AGCCGACAT	DRE-like promoter motif s-part
						AGCCGACAA	DRE-like promoter motif s-part
						TGCCGACGT	DRE-like promoter motif s-part
						AGCCGACGA	DRE-like promoter motif s-part
						GACCGACAA	DRE-like promoter motif s-part
						TGGCCGACATACATTTGTTTCTATTACA	CBF1 BS in cor15a s-part
						TGCCGACCT	DRE-like promoter motif s-part
						AACCGACAT	DRE-like promoter motif s-part
						GACCGACCA	DRE-like promoter motif s-part
						AGCCGACCT	DRE-like promoter motif s-part
						TACCGACCT	DRE-like promoter motif s-part
						GACCGACGT	DRE-like promoter motif s-part
						GACCGACCT	DRE-like promoter motif s-part
						AGCCGACTA	DRE-like promoter motif s-part
						TGCCGACAT	DRE-like promoter motif s-part
						GGCCGACCT	DRE-like promoter motif s-part
						AACCGACCA	DRE-like promoter motif s-part
						GACCGACTA	DRE-like promoter motif s-part
						AACCGACTT	DRE-like promoter motif s-part
						TGCCGACGA	DRE-like promoter motif s-part
						GGCCGACGA	DRE-like promoter motif s-part
						ACCGACA	LTRE promoter motif s-part
				CCGCCC		No data in DB		1.218	0.355	R04-TIGRv4S1-000637F, R03-TIGRv4S1-000246F, R12-TIGRv4S1-000711F, R03-TIGRv4S1-001109R, R08-TIGRv4S1-000752F, R05-TIGRv4S1-000062F, R06-TIGRv4S1-000087R, R06-TIGRv4S1-000339F, R09-TIGRv4S1-000065R, R05-TIGRv4S1-000197F, R02-TIGRv4S1-000350F, R03-TIGRv4S1-000366R, R01-TIGRv4S1-001709R, R11-TIGRv4S1-000488R, R07-TIGRv4S1-000267R, R03-TIGRv4S1-000043R, R06-TIGRv4S1-000653F, R05-TIGRv4S1-000643F, R01…
				CC[AT]{6}GG	MADS(CArG boxes)	No data in DB		1.094	0.129	R06-TIGRv4S1-000509R, R01-TIGRv4S1-000045F, R03-TIGRv4S1-000246F, R05-TIGRv4S1-000024F, R03-TIGRv4S1-000634R, R01-TIGRv4S1-000367F, R03-TIGRv4S1-000475F, R12-TIGRv4S1-000570R, R06-TIGRv4S1-000653F, R04-TIGRv4S1-000696R, R05-TIGRv4S1-000928F, R09-TIGRv4S1-000148F, R05-TIGRv4S1-000062F, R06-TIGRv4S1-000533R, R05-TIGRv4S1-000898R, R08-TIGRv4S1-000322R, R02-TIGRv4S1-000695F, R05-TIGRv4S1-000845R, R02…
				CC[TA]{6}GG		No data in DB		1.094	0.129	R06-TIGRv4S1-000509R, R01-TIGRv4S1-000045F, R03-TIGRv4S1-000246F, R05-TIGRv4S1-000024F, R03-TIGRv4S1-000634R, R01-TIGRv4S1-000367F, R03-TIGRv4S1-000475F, R12-TIGRv4S1-000570R, R06-TIGRv4S1-000653F, R04-TIGRv4S1-000696R, R05-TIGRv4S1-000928F, R09-TIGRv4S1-000148F, R05-TIGRv4S1-000062F, R06-TIGRv4S1-000533R, R05-TIGRv4S1-000898R, R08-TIGRv4S1-000322R, R02-TIGRv4S1-000695F, R05-TIGRv4S1-000845R, R02…
				CGT[TGCA][TGCA][TGCA][TGCA][TGCA][GA][TC]GA[TC]		No data in DB		1.214	0.161	R03-TIGRv4S1-001133R, R05-TIGRv4S1-000716F, R03-TIGRv4S1-001109R, R01-TIGRv4S1-001850R, R03-TIGRv4S1-001528F, R09-TIGRv4S1-000065R, R01-TIGRv4S1-001204F, R03-TIGRv4S1-000010F, R08-TIGRv4S1-000057F, R04-TIGRv4S1-001078R, R03-TIGRv4S1-000596R, R04-TIGRv4S1-000889F, R01-TIGRv4S1-001709R, R01-TIGRv4S1-001775R, R05-TIGRv4S1-001010R, R05-TIGRv4S1-000024F, R04-TIGRv4S1-000609F, R01-TIGRv4S1-000367F, R11…
				CTCCAG	PHD finger	No data in DB		1.055	0.327	R06-TIGRv4S1-000667R, R06-TIGRv4S1-000087R, R01-TIGRv4S1-001850R, R06-TIGRv4S1-000339F, R04-TIGRv4S1-000575F, R01-TIGRv4S1-001415F, R08-TIGRv4S1-000273F, R09-TIGRv4S1-000065R, R05-TIGRv4S1-000197F, R07-TIGRv4S1-000267R, R06-TIGRv4S1-000653F, R01-TIGRv4S1-001842R, R12-TIGRv4S1-000709F, R01-TIGRv4S1-000794R, R08-TIGRv4S1-000322R, R02-TIGRv4S1-001125F, R09-TIGRv4S1-000581F, R12-TIGRv4S1-000432R, R02…
				GACAAGTGGC		No data in DB		3.41	0.005	R01-TIGRv4S1-000601R
				GGCGGCT		No data in DB		1.021	0.111	R05-TIGRv4S1-000741F, R08-TIGRv4S1-000159F, R07-TIGRv4S1-000267R, R04-TIGRv4S1-001080R, R03-TIGRv4S1-001422R, R09-TIGRv4S1-000486R, R05-TIGRv4S1-000044F, R02-TIGRv4S1-000866F, R10-TIGRv4S1-000530R, R08-TIGRv4S1-000114F, R05-TIGRv4S1-000928F, R02-TIGRv4S1-001125F, R01-TIGRv4S1-000740R, R03-TIGRv4S1-000010F, R01-TIGRv4S1-000196R, R03-TIGRv4S1-000596R, R11-TIGRv4S1-000657R, R04-TIGRv4S1-000889F, R02…
				GTCAAAA[AT]	WHIRLY;WRKY	No data in DB		1.021	0.143	R03-TIGRv4S1-000246F, R05-TIGRv4S1-000024F, R09-TIGRv4S1-000486R, R09-TIGRv4S1-000378F, R07-TIGRv4S1-000178R, R12-TIGRv4S1-000570R, R12-TIGRv4S1-000371F, R02-TIGRv4S1-000916F, R10-TIGRv4S1-000530R, R01-TIGRv4S1-001842R, R06-TIGRv4S1-000959R, R09-TIGRv4S1-000148F, R05-TIGRv4S1-000207F, R06-TIGRv4S1-000533R, R06-TIGRv4S1-000059F, R01-TIGRv4S1-000440F, R04-TIGRv4S1-001234R, R06-TIGRv4S1-000103F, R06…
				GTCGG		No data in DB		1.008	0.553	R04-TIGRv4S1-000637F, R01-TIGRv4S1-000045F, R03-TIGRv4S1-000246F, R01-TIGRv4S1-000518F, R12-TIGRv4S1-000711F, R03-TIGRv4S1-001109R, R12-TIGRv4S1-000570R, R08-TIGRv4S1-000752F, R01-TIGRv4S1-001850R, R06-TIGRv4S1-000339F, R05-TIGRv4S1-001137F, R01-TIGRv4S1-001415F, R08-TIGRv4S1-000273F, R02-TIGRv4S1-000909R, R09-TIGRv4S1-000065R, R10-TIGRv4S1-000080R, R05-TIGRv4S1-000197F, R02-TIGRv4S1-000350F, R03…
				TACGGACAT	AP2	No data in DB		2.897	0.009	R06-TIGRv4S1-001143R, R10-TIGRv4S1-000080R
				TATTGAT	ARID	No data in DB		1.051	0.212	R04-TIGRv4S1-000637F, R03-TIGRv4S1-000246F, R03-TIGRv4S1-000612F, R04-TIGRv4S1-000026R, R01-TIGRv4S1-000518F, R01-TIGRv4S1-000319R, R11-TIGRv4S1-000753R, R12-TIGRv4S1-000711F, R08-TIGRv4S1-000114F, R09-TIGRv4S1-000148F, R07-TIGRv4S1-000086R, R05-TIGRv4S1-000062F, R06-TIGRv4S1-000059F, R01-TIGRv4S1-000835F, R04-TIGRv4S1-001222R, R11-TIGRv4S1-000029R, R04-TIGRv4S1-000502F, R02-TIGRv4S1-000909R, R09…
				TGACAGGT	Helix-turn-helix(HTH)	No data in DB		1.429	0.06	R08-TIGRv4S1-000159F, R08-TIGRv4S1-000341R, R05-TIGRv4S1-000743F, R05-TIGRv4S1-000044F, R02-TIGRv4S1-000866F, R06-TIGRv4S1-000425R, R01-TIGRv4S1-001798R, R05-TIGRv4S1-000016F, R04-TIGRv4S1-000192R, R07-TIGRv4S1-000086R, R08-TIGRv4S1-000830R, R01-TIGRv4S1-001396R, R09-TIGRv4S1-000390R
				TGACA[ACGT][ACGT][ACGT][ACGT]TGTCA	WHIRLY	No data in DB		1.823	0.005	R01-TIGRv4S1-001842R
				TGACA[TGCA][TGCA][TGCA][TGCA]TGTCA		No data in DB		1.823	0.005	R01-TIGRv4S1-001842R
				TGACGTGG	NAC	TGACGTGG	TGA1 binding site motif s-whole	1.004	0.055	R05-TIGRv4S1-000889F, R08-TIGRv4S1-000323F, R03-TIGRv4S1-000246F, R03-TIGRv4S1-001422R, R09-TIGRv4S1-000486R, R07-TIGRv4S1-000178R, R01-TIGRv4S1-000253R, R04-TIGRv4S1-001078R, R05-TIGRv4S1-000197F, R03-TIGRv4S1-001750R, R05-TIGRv4S1-000643F, R12-TIGRv4S1-000278F
				TGTCTC	BBR/BPC;ARF	TGTCTC	ARF1 binding site motif s-whole	1.042	0.327	R01-TIGRv4S1-000045F, R01-TIGRv4S1-000518F, R12-TIGRv4S1-000711F, R12-TIGRv4S1-000570R, R08-TIGRv4S1-000752F, R06-TIGRv4S1-000959R, R01-TIGRv4S1-001850R, R06-TIGRv4S1-000339F, R05-TIGRv4S1-001137F, R01-TIGRv4S1-001415F, R11-TIGRv4S1-000488R, R06-TIGRv4S1-000128R, R06-TIGRv4S1-000509R, R04-TIGRv4S1-001313R, R01-TIGRv4S1-001842R, R05-TIGRv4S1-001041F, R10-TIGRv4S1-000444F, R12-TIGRv4S1-000709F, R08…
				TTATTAGCC		No data in DB		1.229	0.009	R01-TIGRv4S1-000255R, R05-TIGRv4S1-000197F
				TTGTACG[TGCA]A		No data in DB		1.529	0.032	R09-TIGRv4S1-000573R, R06-TIGRv4S1-000509R, R08-TIGRv4S1-000341R, R09-TIGRv4S1-000121R, R04-TIGRv4S1-000502F, R09-TIGRv4S1-000692F, R03-TIGRv4S1-000596R
				TT[AT]T[AT]TT[AT]TT	Helix-turn-helix(HTH)	No data in DB		1.018	0.419	R03-TIGRv4S1-000034R, R01-TIGRv4S1-000045F, R03-TIGRv4S1-000246F, R04-TIGRv4S1-000026R, R12-TIGRv4S1-000711F, R08-TIGRv4S1-000752F, R03-TIGRv4S1-000641F, R06-TIGRv4S1-000959R, R07-TIGRv4S1-000086R, R05-TIGRv4S1-000062F, R06-TIGRv4S1-000087R, R04-TIGRv4S1-000502F, R02-TIGRv4S1-000404R, R07-TIGRv4S1-000489F, R08-TIGRv4S1-000273F, R02-TIGRv4S1-000909R, R07-TIGRv4S1-000047R, R10-TIGRv4S1-000080R, R05…
				Motif: Examined sequences. Matching to: Description from the built-in list of known plant cis element of which the examined motif matches to. ATCIS Info: ATCIS record of AGRIS DB, of which sequence is (partially) matched to the examined motif. Lift,Confidence: Index of association rule analysis. Corresponding TUs: Transcription units of which corresponding region contained the examined motif
