# Supplementary material for: Transcriptional profiling of the leaves of near-isogenic rice lines with contrasting drought tolerance at the reproductive stage in response to water deficit
Source: BMC Genomics. 2015 Dec 29;16:1110. doi: 10.1186/s12864-015-2335-1 (PMC4696290; doi:10.1186/s12864-015-2335-1)
Supplement: Additional file 14: — List of genes with selected motifs and enriched TF sites in the promoter region of the up-regulated DEGs in the leaf and root tissues of the two DTNs under severe WD treatment. (XLSX 305 kb) [file 12864_2015_2335_MOESM14_ESM.xlsx]

## Sheet: Additional file 14
Additional file 14. List of genes with selected motifs and enriched TF sites in the promoter region of the up-regulated DEGs in the leaf and root tissues of the two DTNs under sever WD treatment.
A) IR77298-14-1-2-B-10: Leaf tissue				Leaf (Log2ratio)
				0.2 FTSW
RAP-ID	Gene ID	Genbank id	description	IR64	10	13	11	18
Os01g0166800	LOC_Os01g07260	AK099378	expressed protein	-0.117	0.486	0.282	0.529	0.114
Os01g0176800	LOC_Os01g08170		expressed protein	-5.154	-5.342	-4.281	-6.214	-3.641
Os01g0189800	LOC_Os01g09420	AK101747	expressed protein	0.917	0.931	0.998	0.877	0.964
Os01g0281200	LOC_Os01g17402	AK107209	cyclin-A2	-2.15	-1.762	-2.097	-2.207	-1.934
Os01g0338000	LOC_Os01g23620	AK112012	GTP-binding protein SAR1A	0.146	0.17	0.218	0.242	0.346
Os01g0548000	LOC_Os01g36740		expressed protein	0.396	1.228	-0.808	2.049	-0.905
Os01g0567600	LOC_Os01g38680		sugar carrier protein C, X-hyb=LOC_Os01g38670	-1.326	-1.357	-1.663	-1.391	-1.366
Os01g0602400	LOC_Os01g41810	AK107349	cytochrome P450 72A1	0.676	-0.094	0.988	1.478	1.027
Os01g0667200	LOC_Os01g47690	AK067930	hydroxyacylglutathione hydrolase 3, mitochondrial precursor	2.565	2.486	2.356	2.879	2.643
Os01g0887400	LOC_Os01g66379	AK241667	expressed protein	-0.132	0.143	-0.258	-0.163	0.152
Os01g0924300	LOC_Os01g69970	AK100821	periodic tryptophan protein 1	-0.372	-0.07	-0.141	-0.12	-0.101
Os02g0101800	LOC_Os02g01180	AK102833	ATP binding protein	0.16	0.126	0.051	-0.174	-0.258
Os02g0102600	LOC_Os02g01240	AK103103	ankyrin-3	-0.336	0.2	0.364	-0.182	-0.267
Os02g0115900	LOC_Os02g02410	AK065743	luminal-binding protein 3 precursor	-0.017	-0.189	0.521	0.848	1.025
Os02g0200800	LOC_Os02g10690	AK241636	seed specific protein Bn15D14A	0.694	0.666	0.395	0.255	0.223
Os02g0202300	LOC_Os02g10794	AK071672	expressed protein	0.049	-0.777	-0.275	-0.041	0.123
Os02g0222100	LOC_Os02g12900	AK110984	cysteine synthase	-2.277	-1.351	-1.116	-2.756	-2.992
Os02g0267200	LOC_Os02g16730		alpha-expansin 1 precursor	-2.485	0.046	-1.581	-2.287	-2.598
Os02g0319300	LOC_Os02g21460	AK105036	glutathione S-transferase, C-terminal-like	-0.214	-0.246	0.065	0.037	0.036
Os02g0559400	LOC_Os02g35310	AK059887	12-oxophytodienoate reductase 2	-0.204	-0.148	-0.06	-0.367	-0.314
Os02g0612900	LOC_Os02g39930	AK071108	OsTIL-1 - Oryza sativa Temperature-induced lipocalin-1	1.64	2.012	1.233	2.26	2.437
Os02g0704000	LOC_Os02g47510	AK064824	carotenoid cleavage dioxygenase 1	-5.115	-5.076	-5.037	-3.531	-3.728
Os02g0709400	LOC_Os02g47970	AK064381	calpain-like protein	0.278	0.221	0.482	0.135	0.29
Os02g0717600	LOC_Os02g48640	AK243672	expressed protein	0.979	0.323	1.312	1.488	1.39
Os02g0730800	LOC_Os02g49820	AK066980	RNA recognition motif family protein	0.601	0.857	0.664	0.442	0.272
Os02g0756600	LOC_Os02g52000	AK062900	phi-1-like phosphate-induced protein	-2.268	-0.483	-1.206	-1.191	-1.423
Os02g0773800	LOC_Os02g53384	AK103063	expressed protein	0.028	0.048	-0.035	-0.145	-0.043
Os02g0794400	LOC_Os02g55120	AK065845	translation initiation factor IF-3, chloroplast precursor	-1.706	-1.44	-1.988	-2.251	-1.988
Os02g0795000	LOC_Os02g55180	AK120097	ubiquitin carboxyl-terminal hydrolase family protein	0.193	0.266	0.213	0.142	0.319
Os02g0807800	LOC_Os02g56370	AK241820	OsWAK20 - OsWAK receptor-like protein kinase	-2.791	-3.035	-1.884	-0.779	-1.324
Os03g0103000	LOC_Os03g01290	AK241823	peptide transporter PTR2	-3.658	-3.072	-3.1	-4.528	-3.488
Os03g0104800	LOC_Os03g01442	AK102558	expressed protein, X-hyb=LOC_Os01g69904	0.011	0.125	-0.004	-0.3	-0.043
Os03g0180600	LOC_Os03g08290	AK101997	expressed protein	0.178	0.665	-0.071	-1.065	-1.03
Os03g0195800	LOC_Os03g09970	AK103007	sulfate transporter 1.2	0.014	0.053	-0.02	-0.315	-0.042
Os03g0227400	LOC_Os03g12620	AK242028	glucan endo-1,3-beta-glucosidase 7 precursor	-4.217	-4.114	-4.676	-3.359	-2.96
Os03g0268900	LOC_Os03g16210	AK099430	tropinone reductase	0.344	0.534	0.145	0.254	0.124
Os03g0278000	LOC_Os03g16980	AK100908	UDP-glucuronic acid decarboxylase 1	0.057	0.192	0.382	0.513	0.242
Os03g0303100	LOC_Os03g19090	AK071041	expressed protein	0.382	0.336	0.909	0.224	-0.014
Os03g0396900	LOC_Os03g27930	AK103513	expressed protein	-0.011	-0.011	0.879	-0.265	-1.172
Os03g0438000	LOC_Os03g32302	AK119977	expressed protein	-0.921	-0.545	-0.696	-0.552	-0.404
Os03g0594100	LOC_Os03g39690	AK111441	cytochrome P450 71D7	-1.626	-2.367	-2.049	0.372	0.008
Os03g0599800	LOC_Os03g40270	AK061813	alpha-1,4-glucan-protein synthase	0.57	0.357	0.846	0.828	0.765
Os03g0666800	LOC_Os03g46420	AK066530	expressed protein	0.014	0.22	-0.843	0.031	-0.038
Os03g0748900	LOC_Os03g53770	AK061165	RNA-binding region RNP-1	0.185	0.169	0.158	0.067	0.18
Os03g0750100	LOC_Os03g53910		tetratricopeptide repeat domain 4	-0.094	-0.081	-0.246	-0.088	0.088
Os03g0783800	LOC_Os03g57050		expressed protein	-2.127	-2.235	-1.7	-2.377	-1.925
Os03g0797400	LOC_Os03g58300	AK072595	indole-3-glycerol phosphate lyase, chloroplast precursor	-5.279	-4.4	-2.883	-4.657	-3.546
Os03g0807700	LOC_Os03g59300	AK059286	expressed protein	0.076	2.802	-0.189	0.647	0.035
Os03g0821900	LOC_Os03g60710	AK104902	protein kinase APK1B, chloroplast precursor	0.652	0.229	0.675	0.431	0.581
Os03g0830600	LOC_Os03g61510	AK107563	pectinesterase inhibitor domain containing protein	0.048	0.059	-0.026	-0.553	-0.029
Os03g0844450	LOC_Os03g62720	AK241067	exosome complex exonuclease 1	0.661	0.763	0.477	0.594	0.658
Os04g0200700	LOC_Os04g12430	AK068428	expressed protein	0.106	-0.029	-0.131	-0.12	-0.059
Os04g0352400	LOC_Os04g28420	AK100844	peptidyl-prolyl isomerase	-0.221	0.492	-0.479	0.849	0.664
Os04g0390700	LOC_Os04g32070	AK107261	steroleosin	5.143	5.721	4.268	4.383	6.195
Os04g0417800	LOC_Os04g34080	AK067483	protein phosphatase type 2A regulator/ signal transducer	-1.126	-1.147	-1.276	-0.672	-0.557
Os04g0422700	LOC_Os04g34540	AK111485	expressed protein	1.623	1.133	-0.809	-0.266	-0.221
Os04g0446600	LOC_Os04g36900	AK106628	expressed protein	0.225	0.07	-0.141	-0.73	0.798
Os04g0462300	LOC_Os04g38850	AK109651	expressed protein	-1.399	-1.317	-1.632	-1.805	-1.471
Os04g0480300	LOC_Os04g40420	AK102453	ATSWI3A	0.801	0.773	0.497	0.268	0.336
Os04g0514400	LOC_Os04g43420	AK069628	peptidoglycan binding domain containing protein	0.348	0.386	-0.086	-0.291	-0.613
Os04g0625800	LOC_Os04g53440	AK058671	RNA Binding Protein 45	1.119	1.18	1.153	1.075	0.904
Os04g0685400	LOC_Os04g58860	AK103610	VAMP protein SEC22	0.243	0.205	-0.305	0.187	0.373
Os05g0100900	LOC_Os05g01060	AK241965	expressed protein	-0.211	-0.275	-0.595	-0.387	-0.455
Os05g0102300	LOC_Os05g01190	AK106387	transposon protein, unclassified	-0.045	-0.103	-0.22	-0.591	-0.674
Os05g0102900	LOC_Os05g01250	AK065749	charged multivesicular body protein 5	0.376	0.282	0.484	0.171	0.298
Os05g0121500	LOC_Os05g03030	AK242728	structural constituent of ribosome	-0.216	-0.024	-0.025	0.231	0.183
Os05g0147800	LOC_Os05g05510	AK106485	expressed protein	-0.021	-0.069	-1.135	0.073	1.094
Os05g0213900	LOC_Os05g12280	AK243245	clumping factor A precursor	-0.038	-0.024	-0.015	-0.099	-0.067
Os05g0230600	LOC_Os05g14170	AK070398	expressed protein	0.244	0.203	0.347	0.348	0.345
Os05g0313500	LOC_Os05g24880	AK243578	oxidoreductase/ zinc ion binding protein	0.238	0.111	-0.116	0.313	0.324
Os05g0370200	LOC_Os05g30730	AK070493	expressed protein	-0.031	-0.027	-0.024	0.989	-0.015
Os05g0426900	LOC_Os05g35240	AK073384	expressed protein	-0.081	-0.301	-0.704	0.112	0.029
Os05g0485300	LOC_Os05g40700	AK102064	transmembrane protein 56	0.995	1.197	1.722	1.524	1.172
Os05g0507300	LOC_Os05g43170	AK060834	calreticulin-3 precursor	-3.501	-3.452	-3.207	-2.146	-2.069
Os05g0557900	LOC_Os05g48416	AK103170	expressed protein	3.419	3.509	3.77	2.8	2.949
Os05g0568100	LOC_Os05g49300	AK069724	nifU-like N-terminal domain containing protein, mitochondrial precursor	1.695	1.581	1.463	1.375	1.337
Os05g0573300	LOC_Os05g49770	AK070411	CTP synthase	2.027	2.129	2.275	1.441	1.906
Os06g0112800	LOC_Os06g02260	AK059569	callose synthase catalytic subunit	-0.031	-0.026	0.185	0.02	0.005
Os06g0118000	LOC_Os06g02730	AK061513	aspartic proteinase nepenthesin-2 precursor	0.011	-0.028	-0.036	1.44	0.568
Os06g0129900	LOC_Os06g03930	AK066075	cytochrome P450 86A1	0.591	0.562	0.396	1.389	1.522
Os06g0142200	LOC_Os06g04990	AK105832	early nodulin 93	0.557	0.245	0.104	-0.012	-0.178
Os06g0254300	LOC_Os06g14324	AK066241	calcium binding EF-hand protein	-1.57	-1.645	-1.557	-1.153	-1.105
Os06g0306300	LOC_Os06g20150	AK241369	peroxidase 1 precursor	-7.772	-8.246	-6.651	-5.993	-5.723
Os06g0324800	LOC_Os06g21920	AK109109	inorganic phosphate transporter 1-9	-0.105	-0.082	0.225	0.028	-0.039
Os06g0326400	LOC_Os06g22060	AK121116	pyrophosphate--fructose 6-phosphate 1-phosphotransferase alpha subunit	0.245	0.14	-0.158	0.15	0.007
Os06g0487300	LOC_Os06g29250	AK108507	expressed protein	1.018	0.802	0.923	1.046	1.325
Os06g0569700	LOC_Os06g37320		expressed protein	0.005	0.048	0.002	-0.205	-0.015
Os06g0625400	LOC_Os06g41990	AK066566	metalloendopeptidase	0.541	0.647	0.674	0.473	0.413
Os06g0639300	LOC_Os06g43250	AK108166	expressed protein	3.536	3.916	3.202	2.07	1.889
Os06g0703500	LOC_Os06g49010	AK102136	squamosa promoter-binding-like protein 11	-0.254	0.195	-0.205	-0.642	-0.509
Os07g0175600	LOC_Os07g07930	AK104966	lipid transfer protein	1.718	1.48	2.656	2.127	1.601
Os07g0189700	LOC_Os07g09140	AK099833	expressed protein	-1.148	-0.842	-1.184	-0.841	-0.742
Os07g0275300	LOC_Os07g17400	AK067254	RNA-binding protein	-0.331	-0.336	-0.48	-0.415	-0.45
Os07g0422100	LOC_Os07g24000	AK063592	plasma membrane associated protein	6.858	5.523	6.162	6.268	7.657
Os07g0454700	LOC_Os07g27150	AK058258	trafficking protein particle complex subunit 4	-0.425	-0.43	-0.565	-0.661	-0.673
Os07g0503500	LOC_Os07g32020	AK067710	anthocyanidin 3-O-glucosyltransferase	-0.19	0.204	-0.804	0.33	0.084
Os07g0516900	LOC_Os07g33330	AK065559	RNA-binding post-transcriptional regulator csx1	-0.223	-0.096	-0.018	-0.074	-0.005
Os07g0521100	LOC_Os07g33690	AK110812	NBS-LRR type disease resistance protein Hom-F	-0.026	0.591	0.758	-0.143	-0.033
Os07g0540200	LOC_Os07g35600	AK105928	expressed protein	0.34	0.309	-0.161	0.408	0.441
Os07g0683900	LOC_Os07g48490	AK103324	expressed protein	-0.776	-0.512	0.331	-0.248	-0.906
Os07g0684800	LOC_Os07g48550	AK105645	NAC	1.351	1.936	0.937	2.6	2.985
Os08g0102000	LOC_Os08g01170	AK068156	GNAT	-2.151	-2.037	-2.284	-1.349	-1.313
Os08g0162500	LOC_Os08g06520	AK121633	expressed protein	0.288	0.437	-0.221	-0.441	-0.215
Os08g0395800	LOC_Os08g30520	AK069665	expressed protein	-1.492	-2.36	-1.603	-2.557	-2.523
Os08g0489800	LOC_Os08g38200	AK072785	phosphatidylinositol 3- and 4-kinase family protein	-0.012	-0.155	-0.132	0.031	-0.091
Os08g0496400	LOC_Os08g38760	AK110964	expressed protein	0.036	-0.004	-0.1	0.059	0.099
Os08g0543600	LOC_Os08g43060	AK066525	expressed protein	-0.231	-0.155	-0.197	-0.162	-0.11
Os09g0123500	LOC_Os09g03630	AK100990	ankyrin repeat domain-containing protein 50	-0.414	-0.025	0.269	0.705	0.638
Os09g0127300	LOC_Os09g04050	AK100234	dihydroflavonol-4-reductase	-1.716	-1.464	-0.686	-0.376	-1.383
Os09g0460400	LOC_Os09g28630	AK067180	gibberellin receptor GID1L2	-0.971	-0.873	-1.056	-0.351	-0.397
Os09g0478500	LOC_Os09g30150	AK100536	protein kinase G11A	-0.257	-0.327	-0.281	-0.208	0.084
Os09g0484300	LOC_Os09g31090	AK102983	HECT-domain	0.628	0.602	0.686	0.699	0.701
Os09g0517900	LOC_Os09g34214	AK065112	indole-3-acetate beta-glucosyltransferase	-0.459	-0.321	0.167	-0.956	-0.219
Os09g0553300	LOC_Os09g38040	AK109549	nudix hydrolase 23, chloroplast precursor	-0.39	-0.554	-0.462	-0.335	-0.444
Os09g0563800	LOC_Os09g39034	AK068364	expressed protein	-0.438	-0.286	-0.726	-0.925	-0.955
Os10g0139600	LOC_Os10g05010	AK069016	expressed protein	1.133	1.613	1.317	0.914	0.991
Os10g0162400	LOC_Os10g07480	AK064809	expressed protein	1.155	1.694	0.792	0.55	0.322
Os10g0377000	LOC_Os10g23060	AK111349	expressed protein	-0.279	-0.319	-0.511	0.787	0.555
Os10g0445900	LOC_Os10g30880	AK109236	Orphans	-3.037	-3.143	-1.896	-0.44	-0.929
Os10g0503600	LOC_Os10g35980	AK103857	senescence-associated protein DH	0.305	1.194	0.392	0.017	0.557
Os10g0503700	LOC_Os10g35990	AK059398	ATP-dependent RNA helicase dhh1	1.384	0.733	0.954	0.395	0.554
Os10g0520400	LOC_Os10g37600		expressed protein	-1.019	-0.205	-0.088	0.008	0.031
Os10g0557900	LOC_Os10g40830		metalloendoproteinase 1 precursor	0.013	-0.022	0.984	0.292	-0.861
Os10g0579300	LOC_Os10g42840	AK103692	NADH-ubiquinone oxidoreductase subunit B17.2	1.261	1.053	1.002	0.665	0.923
Os11g0187600	LOC_Os11g08460	AK106272	heat shock cognate 70 kDa protein	0.008	0.03	-0.022	-0.205	-0.011
Os11g0227200	LOC_Os11g12000	AK065723	NBS-LRR disease resistance protein	-1.154	-1.151	-0.559	-0.05	1.106
Os11g0512000	LOC_Os11g31330	AK107369	no apical meristem protein	-0.094	-0.153	-0.082	-0.023	-0.016
Os11g0568300	LOC_Os11g36030	AK064398	ubiquitin-protein ligase/ zinc ion binding protein	1.227	2.68	2.116	1.21	1.054
Os11g0661400	LOC_Os11g43970	AK063910	ATP binding protein	0.265	0.27	0.174	0.217	0.215
Os12g0162900	LOC_Os12g06560	AK242858	expressed protein	0.681	0.764	0.571	0.766	0.464
Os12g0164300	LOC_Os12g06740	AK120100	F-box protein interaction domain containing protein	1.74	2.145	2.877	1.493	1.566
Os12g0580700	LOC_Os12g39110	AK072892	zinc finger, C3HC4 type family protein	2.258	2.298	2.151	1.57	1.653
Os12g0583400	LOC_Os12g39370	AK102589	expressed protein	-0.184	-0.057	-0.491	-0.414	-0.381
Os12g0583500	LOC_Os12g39380	AK071898	transposon protein, Mutator sub-class	-1.639	-1.387	-1.805	-0.964	-1.048
Os12g0603300	LOC_Os12g41060	AK242027	AP2-EREBP	-0.016	-0.037	-0.024	-0.011	-0.026
Os12g0637200	LOC_Os12g44030	AK241534	purple acid phosphatase precursor	-3.427	-3.027	-3.781	-2.682	-2.237
Os12g0638900	LOC_Os12g44170	AK104070	ATP binding protein	-0.046	0.221	0.011	0.448	0.574
Enriched TFBS
TFBS	Promoters	Predicted TFBS	pvalue	prom's bound in subset		prom's bound in genome
CAATmotifI	106	184	< 10e-3	100% 153		94% 22883
MYBCORE	153	797	< 10e-3	96% 147		88% 21376
POLASIG1	147	658	< 10e-3	94% 144		85% 20801
B) IR77298-14-1-2-B-10: Root tissue				Root (Log2ratio)
				0.2 FTSW
RAP-ID	Gene ID	Genbank id	description	IR64	10	13	11	18
Os01g0166800	LOC_Os01g07260	AK099378	expressed protein	-1.505	-1.598	0.117	-0.568	-1.241
Os01g0176800	LOC_Os01g08170		expressed protein	-2.651	-3.395	-0.952	-2.465	-2.615
Os01g0189800	LOC_Os01g09420	AK101747	expressed protein	0.167	0.879	-0.949	0.15	0.199
Os01g0281200	LOC_Os01g17402	AK107209	cyclin-A2	-2.827	-3.225	-2.11	-2.54	-2.957
Os01g0338000	LOC_Os01g23620	AK112012	GTP-binding protein SAR1A	0.645	0.606	0.482	0.185	0.384
Os01g0548000	LOC_Os01g36740		expressed protein	0.22	0.264	-0.619	-0.906	0.455
Os01g0567600	LOC_Os01g38680		sugar carrier protein C, X-hyb=LOC_Os01g38670	0.16	0.438	0.346	0.357	0.977
Os01g0602400	LOC_Os01g41810	AK107349	cytochrome P450 72A1	0.12	0.519	0.026	0.213	0.235
Os01g0667200	LOC_Os01g47690	AK067930	hydroxyacylglutathione hydrolase 3, mitochondrial precursor	-0.411	-2.177	-0.804	-0.783	-1.239
Os01g0887400	LOC_Os01g66379	AK241667	expressed protein	0.497	0.616	0.896	0.826	1.244
Os01g0924300	LOC_Os01g69970	AK100821	periodic tryptophan protein 1	1.189	1.457	1.188	1.321	1.123
Os02g0101800	LOC_Os02g01180	AK102833	ATP binding protein	0.372	0.269	0.491	0.612	0.128
Os02g0102600	LOC_Os02g01240	AK103103	ankyrin-3	0.549	0.611	0.282	0.332	0.522
Os02g0115900	LOC_Os02g02410	AK065743	luminal-binding protein 3 precursor	2.03	1.787	1.947	0.844	1.476
Os02g0200800	LOC_Os02g10690	AK241636	seed specific protein Bn15D14A	1.148	0.76	2.021	1.169	0.878
Os02g0202300	LOC_Os02g10794	AK071672	expressed protein	0.058	-0.203	-0.002	0.177	-0.245
Os02g0222100	LOC_Os02g12900	AK110984	cysteine synthase	-3.146	-0.895	-2.374	-2.357	-2.772
Os02g0267200	LOC_Os02g16730		alpha-expansin 1 precursor	-5.221	-5.596	-2.626	-3.888	-4.153
Os02g0319300	LOC_Os02g21460	AK105036	glutathione S-transferase, C-terminal-like	0.276	0.066	-0.087	0.096	0.309
Os02g0559400	LOC_Os02g35310	AK059887	12-oxophytodienoate reductase 2	0.285	0.522	0.328	0.827	0.88
Os02g0612900	LOC_Os02g39930	AK071108	OsTIL-1 - Oryza sativa Temperature-induced lipocalin-1	0.049	2.269	1.618	2.349	2.281
Os02g0704000	LOC_Os02g47510	AK064824	carotenoid cleavage dioxygenase 1	-4.62	-5.131	-6.699	-5.282	-5.67
Os02g0709400	LOC_Os02g47970	AK064381	calpain-like protein	0.764	0.677	0.822	0.58	0.533
Os02g0717600	LOC_Os02g48640	AK243672	expressed protein	-1.511	-1.969	-1.534	-1.514	-1.431
Os02g0730800	LOC_Os02g49820	AK066980	RNA recognition motif family protein	0.736	0.894	0.972	0.928	0.58
Os02g0756600	LOC_Os02g52000	AK062900	phi-1-like phosphate-induced protein	-4.492	-3.837	-3.512	-4.793	-3.66
Os02g0773800	LOC_Os02g53384	AK103063	expressed protein	0.004	0.003	-0.021	0.03	0.013
Os02g0794400	LOC_Os02g55120	AK065845	translation initiation factor IF-3, chloroplast precursor	-0.602	-0.677	-0.254	0.27	-0.713
Os02g0795000	LOC_Os02g55180	AK120097	ubiquitin carboxyl-terminal hydrolase family protein	1.144	1.112	1.21	1.176	0.924
Os02g0807800	LOC_Os02g56370	AK241820	OsWAK20 - OsWAK receptor-like protein kinase	-2.029	-0.952	-1.368	-1.777	-2.046
Os03g0103000	LOC_Os03g01290	AK241823	peptide transporter PTR2	0.906	1.549	-1.914	-1.13	-0.653
Os03g0104800	LOC_Os03g01442	AK102558	expressed protein, X-hyb=LOC_Os01g69904	0.016	0.009	-0.031	0.002	0.017
Os03g0180600	LOC_Os03g08290	AK101997	expressed protein	0.581	0.24	1.075	1.085	0.891
Os03g0195800	LOC_Os03g09970	AK103007	sulfate transporter 1.2	-1.674	-0.216	-2.223	-0.733	0.272
Os03g0227400	LOC_Os03g12620	AK242028	glucan endo-1,3-beta-glucosidase 7 precursor	1.112	0.024	0.729	0.561	0.816
Os03g0268900	LOC_Os03g16210	AK099430	tropinone reductase	1.356	2.065	1.196	1.374	1.677
Os03g0278000	LOC_Os03g16980	AK100908	UDP-glucuronic acid decarboxylase 1	1.051	1.23	1.39	0.586	0.903
Os03g0303100	LOC_Os03g19090	AK071041	expressed protein	2.296	2.286	2.154	2.213	2.465
Os03g0396900	LOC_Os03g27930	AK103513	expressed protein	1.083	1.032	0.645	1.318	1.077
Os03g0438000	LOC_Os03g32302	AK119977	expressed protein	0.145	0.061	0.215	-0.231	-0.474
Os03g0594100	LOC_Os03g39690	AK111441	cytochrome P450 71D7	0.655	2.343	-1.145	1.531	3.036
Os03g0599800	LOC_Os03g40270	AK061813	alpha-1,4-glucan-protein synthase	0.958	1.305	0.962	0.508	0.93
Os03g0666800	LOC_Os03g46420	AK066530	expressed protein	-2.038	-0.649	-0.893	-1.173	-0.565
Os03g0748900	LOC_Os03g53770	AK061165	RNA-binding region RNP-1	-1.114	-1.452	-1.556	-1.747	-1.586
Os03g0750100	LOC_Os03g53910		tetratricopeptide repeat domain 4	1.921	1.761	1.776	1.309	1.652
Os03g0783800	LOC_Os03g57050		expressed protein	-0.917	-1.647	-0.169	-0.573	-0.684
Os03g0797400	LOC_Os03g58300	AK072595	indole-3-glycerol phosphate lyase, chloroplast precursor	-0.654	0.182	-1.201	0.512	-0.389
Os03g0807700	LOC_Os03g59300	AK059286	expressed protein	-2.238	-2.289	-0.168	-1.185	-1.291
Os03g0821900	LOC_Os03g60710	AK104902	protein kinase APK1B, chloroplast precursor	0.434	0.989	0.765	0.77	0.802
Os03g0830600	LOC_Os03g61510	AK107563	pectinesterase inhibitor domain containing protein	0.017	-0.008	-0.04	-0.003	0.013
Os03g0844450	LOC_Os03g62720	AK241067	exosome complex exonuclease 1	1.136	1.16	1.255	1.222	1.039
Os04g0200700	LOC_Os04g12430	AK068428	expressed protein	-0.01	-0.05	-0.089	-0.009	-0.002
Os04g0352400	LOC_Os04g28420	AK100844	peptidyl-prolyl isomerase	3.827	3.969	4.06	1.574	1.963
Os04g0390700	LOC_Os04g32070	AK107261	steroleosin	3.853	4.401	4.154	3.034	3.661
Os04g0417800	LOC_Os04g34080	AK067483	protein phosphatase type 2A regulator/ signal transducer	-0.617	-0.371	-0.477	-0.777	-0.753
Os04g0422700	LOC_Os04g34540	AK111485	expressed protein	-1.614	-1.805	2.383	-1.2	-1.213
Os04g0446600	LOC_Os04g36900	AK106628	expressed protein	0.018	0.016	0.079	0.004	0.021
Os04g0462300	LOC_Os04g38850	AK109651	expressed protein	-0.551	-0.758	-0.31	0.046	0.229
Os04g0480300	LOC_Os04g40420	AK102453	ATSWI3A	0.649	0.728	0.54	0.657	0.626
Os04g0514400	LOC_Os04g43420	AK069628	peptidoglycan binding domain containing protein	3.246	3.764	2.493	3.02	2.57
Os04g0625800	LOC_Os04g53440	AK058671	RNA Binding Protein 45	0.815	0.703	1.142	0.519	0.423
Os04g0685400	LOC_Os04g58860	AK103610	VAMP protein SEC22	-1.526	-2.936	-1.392	-2.029	-2.17
Os05g0100900	LOC_Os05g01060	AK241965	expressed protein	0.012	-0.29	-0.045	0.101	0.097
Os05g0102300	LOC_Os05g01190	AK106387	transposon protein, unclassified	-0.094	-0.182	0.017	-0.131	-0.27
Os05g0102900	LOC_Os05g01250	AK065749	charged multivesicular body protein 5	-0.513	-0.312	-0.338	-0.356	-0.361
Os05g0121500	LOC_Os05g03030	AK242728	structural constituent of ribosome	-0.323	-0.257	-0.695	-0.061	0.003
Os05g0147800	LOC_Os05g05510	AK106485	expressed protein	0.052	-2.039	-1.892	0.619	0.216
Os05g0213900	LOC_Os05g12280	AK243245	clumping factor A precursor	-5.249	-4.289	-5.209	-3.054	-3.386
Os05g0230600	LOC_Os05g14170	AK070398	expressed protein	0.423	0.508	0.584	0.285	0.21
Os05g0313500	LOC_Os05g24880	AK243578	oxidoreductase/ zinc ion binding protein	-0.439	-0.459	-0.109	-0.395	-0.516
Os05g0370200	LOC_Os05g30730	AK070493	expressed protein	0.229	-0.038	-0.012	-0.005	-0.003
Os05g0426900	LOC_Os05g35240	AK073384	expressed protein	-0.014	-0.79	-0.28	0.035	-0.024
Os05g0485300	LOC_Os05g40700	AK102064	transmembrane protein 56	0.625	1.051	0.574	0.287	0.546
Os05g0507300	LOC_Os05g43170	AK060834	calreticulin-3 precursor	-2.875	-2.026	-1.415	-2.112	-2.989
Os05g0557900	LOC_Os05g48416	AK103170	expressed protein	5.162	5.773	5.249	4.699	5.312
Os05g0568100	LOC_Os05g49300	AK069724	nifU-like N-terminal domain containing protein, mitochondrial precursor	5.662	7.413	5.573	5.395	6.389
Os05g0573300	LOC_Os05g49770	AK070411	CTP synthase	2.515	2.071	2.382	1.098	0.905
Os06g0112800	LOC_Os06g02260	AK059569	callose synthase catalytic subunit	0.456	0.189	0.204	0.576	0.513
Os06g0118000	LOC_Os06g02730	AK061513	aspartic proteinase nepenthesin-2 precursor	-0.012	0.024	-0.013	0.01	-0.035
Os06g0129900	LOC_Os06g03930	AK066075	cytochrome P450 86A1	2.11	2.783	0.424	2.359	2.755
Os06g0142200	LOC_Os06g04990	AK105832	early nodulin 93	-5.353	-5.17	-5.07	-5.475	-5.143
Os06g0254300	LOC_Os06g14324	AK066241	calcium binding EF-hand protein	-0.16	-0.001	-0.128	-0.696	0.017
Os06g0306300	LOC_Os06g20150	AK241369	peroxidase 1 precursor	-6.481	-6.317	-6.279	-5.789	-4.959
Os06g0324800	LOC_Os06g21920	AK109109	inorganic phosphate transporter 1-9	-2.259	-3.677	-1.272	-1.645	-2.798
Os06g0326400	LOC_Os06g22060	AK121116	pyrophosphate--fructose 6-phosphate 1-phosphotransferase alpha subunit	4.434	4.318	3.337	3.959	4.352
Os06g0487300	LOC_Os06g29250	AK108507	expressed protein	0.148	0.659	0.535	-0.083	0.084
Os06g0569700	LOC_Os06g37320		expressed protein	0.016	0.002	-0.021	0.006	0.018
Os06g0625400	LOC_Os06g41990	AK066566	metalloendopeptidase	0.446	0.481	0.189	0.511	0.527
Os06g0639300	LOC_Os06g43250	AK108166	expressed protein	1.996	2.8	2.539	3.277	2.314
Os06g0703500	LOC_Os06g49010	AK102136	squamosa promoter-binding-like protein 11	0.398	-0.239	0.775	0.379	-0.368
Os07g0175600	LOC_Os07g07930	AK104966	lipid transfer protein	-0.925	-1.227	0.753	-0.808	-0.526
Os07g0189700	LOC_Os07g09140	AK099833	expressed protein	-0.61	-1.984	-1.392	-0.717	-0.376
Os07g0275300	LOC_Os07g17400	AK067254	RNA-binding protein	-0.46	-0.534	-0.445	-0.457	-0.384
Os07g0422100	LOC_Os07g24000	AK063592	plasma membrane associated protein	-3.289	-3.494	-2.58	-3.553	-2.118
Os07g0454700	LOC_Os07g27150	AK058258	trafficking protein particle complex subunit 4	-0.205	-0.372	-0.194	-0.35	-0.219
Os07g0503500	LOC_Os07g32020	AK067710	anthocyanidin 3-O-glucosyltransferase	2.391	2.609	2.303	1.915	2.533
Os07g0516900	LOC_Os07g33330	AK065559	RNA-binding post-transcriptional regulator csx1	1.059	0.782	0.716	0.868	0.956
Os07g0521100	LOC_Os07g33690	AK110812	NBS-LRR type disease resistance protein Hom-F	0.003	0.976	2.245	0.005	0.003
Os07g0540200	LOC_Os07g35600	AK105928	expressed protein	1.03	1.598	1.504	1.334	1.694
Os07g0683900	LOC_Os07g48490	AK103324	expressed protein	2.131	1.97	1.915	1.16	1.191
Os07g0684800	LOC_Os07g48550	AK105645	NAC domain-containing protein 21/22	-3.597	-4.014	-3.315	-3.553	-2.991
Os08g0102000	LOC_Os08g01170	AK068156	expressed protein	0.903	0.343	0.028	-0.004	-0.003
Os08g0162500	LOC_Os08g06520	AK121633	expressed protein	0.493	0.807	1.167	0.774	0.213
Os08g0395800	LOC_Os08g30520	AK069665	expressed protein	-2.228	-2.946	-1.077	-0.182	-0.703
Os08g0489800	LOC_Os08g38200	AK072785	phosphatidylinositol 3- and 4-kinase family protein	-0.018	-0.065	-0.135	-0.001	-0.032
Os08g0496400	LOC_Os08g38760	AK110964	expressed protein	0.002	-0.084	-0.199	0.011	0.012
Os08g0543600	LOC_Os08g43060	AK066525	expressed protein	0.386	0.133	0.198	0.088	-0.022
Os09g0123500	LOC_Os09g03630	AK100990	ankyrin repeat domain-containing protein 50	-0.197	0.652	0.503	0.327	0.372
Os09g0127300	LOC_Os09g04050	AK100234	dihydroflavonol-4-reductase	-0.009	-0.638	-0.71	-0.004	-0.142
Os09g0460400	LOC_Os09g28630	AK067180	gibberellin receptor GID1L2	-2.364	-2.383	-2.125	-2.483	-1.925
Os09g0478500	LOC_Os09g30150	AK100536	protein kinase G11A	-0.07	0.119	-0.097	-0.021	0.224
Os09g0484300	LOC_Os09g31090	AK102983	HECT-domain	0.288	0.18	-0.398	-0.018	0.078
Os09g0517900	LOC_Os09g34214	AK065112	indole-3-acetate beta-glucosyltransferase	3.135	5.674	2.608	3.891	4.683
Os09g0553300	LOC_Os09g38040	AK109549	nudix hydrolase 23, chloroplast precursor	0.327	0.039	-0.45	-0.299	-0.729
Os09g0563800	LOC_Os09g39034	AK068364	expressed protein	1.468	1.022	0.374	1.222	0.782
Os10g0139600	LOC_Os10g05010	AK069016	expressed protein	0.644	1.099	0.642	0.578	1.137
Os10g0162400	LOC_Os10g07480	AK064809	expressed protein	1.639	0.564	1.981	0.763	-0.115
Os10g0377000	LOC_Os10g23060	AK111349	expressed protein	-0.807	-0.51	-0.134	-0.206	-0.739
Os10g0445900	LOC_Os10g30880	AK109236	expressed protein	-2.351	-1.999	-1.715	-3.323	-2.475
Os10g0503600	LOC_Os10g35980	AK103857	senescence-associated protein DH	-0.033	-1.198	1.396	-0.149	-0.417
Os10g0503700	LOC_Os10g35990	AK059398	ATP-dependent RNA helicase dhh1	1.355	1.552	0.846	1.165	1.491
Os10g0520400	LOC_Os10g37600		expressed protein	2.338	-0.084	-0.066	-0.01	-0.027
Os10g0557900	LOC_Os10g40830		metalloendoproteinase 1 precursor	0.014	0.14	-1.098	-0.114	-0.574
Os10g0579300	LOC_Os10g42840	AK103692	NADH-ubiquinone oxidoreductase subunit B17.2	1.018	1.319	1.256	1.094	1.004
Os11g0187600	LOC_Os11g08460	AK106272	heat shock cognate 70 kDa protein	0.013	0.002	-0.008	0.007	-1.672
Os11g0227200	LOC_Os11g12000	AK065723	NBS-LRR disease resistance protein	0	-0.017	-0.008	-0.007	-0.01
Os11g0512000	LOC_Os11g31330	AK107369	no apical meristem protein	-0.014	-0.01	-0.036	-0.005	-0.017
Os11g0568300	LOC_Os11g36030	AK064398	ubiquitin-protein ligase/ zinc ion binding protein	1.133	2.545	1.991	2.085	2.054
Os11g0661400	LOC_Os11g43970	AK063910	ATP binding protein	0.161	-0.21	0.039	0.172	-0.375
Os12g0162900	LOC_Os12g06560	AK242858	expressed protein	1.061	1.171	1.411	1.531	0.752
Os12g0164300	LOC_Os12g06740	AK120100	F-box protein interaction domain containing protein	2.93	3.152	2.714	2.346	1.861
Os12g0580700	LOC_Os12g39110	AK072892	zinc finger, C3HC4 type family protein	2.91	1.928	2.152	2.193	2.353
Os12g0583400	LOC_Os12g39370	AK102589	expressed protein	0.046	-0.017	-0.256	0.037	-0.262
Os12g0583500	LOC_Os12g39380	AK071898	transposon protein, Mutator sub-class	-1.417	-2.125	-1.729	-1.178	-1.262
Os12g0603300	LOC_Os12g41060	AK242027	AP2 domain containing protein	-0.004	-0.019	-0.013	0.004	-0.007
Os12g0637200	LOC_Os12g44030	AK241534	purple acid phosphatase precursor	-2.159	-3.072	-1.833	-2.756	-1.914
Os12g0638900	LOC_Os12g44170	AK104070	ATP binding protein	0.189	0.384	0.171	0.055	0.063
C) IR77298-5-6-B-18: Leaf tissue				0.2 FTSW
RAP-ID	Gene ID	Genbank id	description	IR64	10	13	11	18
Os01g0114800	LOC_Os01g02450	AK070789	retrotransposon protein, unclassified	0.005	-0.203	0.087	-0.609	-0.526
Os01g0148700	LOC_Os01g05560	AK101727	expressed protein	0.129	0.296	0.244	0.436	0.544
Os01g0162500	LOC_Os01g06890	AK242779	protein kinase/ protein binding protein	5.107	5.107	5.35	5.415	5.278
Os01g0165100	LOC_Os01g07130	AK103011	expressed protein	4.086	4.196	4.155	-0.363	2.271
Os01g0179500	LOC_Os01g08430	AK105394	expressed protein	0.317	0.014	0.088	-0.59	-0.48
Os01g0228500	LOC_Os01g12820	AK119627	harpin-induced protein	2.045	1.406	1.963	0.908	1.078
Os01g0263300	LOC_Os01g15830	AK061583	peroxidase 72 precursor	0.399	3.27	3.951	-0.658	-1.161
Os01g0279400	LOC_Os01g17214	AK065048	carbohydrate transporter/ sugar porter/ transporter	-1.635	-0.853	-1.847	-2.666	-2.567
Os01g0302500	LOC_Os01g19694	AK241312	homeobox protein OSH1	0	0.042	-0.038	-0.132	-0.016
Os01g0328700	LOC_Os01g22520	AK066632	dihydrolipoyl dehydrogenase, mitochondrial precursor	-1.43	-1.225	-1.094	-1.134	-1.119
Os01g0331900	LOC_Os01g22870	AK121761	FAM18-like protein	1.164	1.057	0.61	0.101	-0.138
Os01g0338600	LOC_Os01g23680	AK066580	cysteine sulfinate desulfinase/cysteine desulfurase and related enzymes	-1.781	-1.839	-1.479	-1.541	-1.176
Os01g0348600	LOC_Os01g24680	AK099063	glyoxysomal fatty acid beta-oxidation multifunctional protein MFP-a	0.196	0.365	0.224	0.522	0.584
Os01g0367100	LOC_Os01g26920	AK119785	expressed protein	0.177	0.233	0.143	-0.255	0.187
Os01g0372700	LOC_Os01g27520	AK101893	asparaginyl-tRNA synthetase, cytoplasmic 3	-0.386	-0.354	-0.168	-0.045	-0.073
Os01g0507900	LOC_Os01g32350	AK102473	ATP-dependent Clp protease proteolytic subunit 1	0.299	0.521	0.196	0.264	0.244
Os01g0513700	LOC_Os01g33020	AK068877	trafficking protein particle complex subunit 1	0.569	0.504	0.575	0.601	0.502
Os01g0532800	LOC_Os01g34870	AK060594	condensin complex subunit 2	1.477	1.21	0.802	0.404	0.662
Os01g0546800	LOC_Os01g36620	AK066636	pectate lyase 4 precursor	-1.175	-1.198	-0.884	-0.231	-0.28
Os01g0571300	LOC_Os01g39020	AK064271	heat shock factor protein HSF30	5.203	4.95	5.23	3.819	3.519
Os01g0578000	LOC_Os01g39630	AK060971	DNA repair protein RAD51 homolog 3	-0.234	-0.171	-0.688	-0.674	-0.987
Os01g0600400	LOC_Os01g41650	AK064442	pentatricopeptide repeat protein PPR986-12	0.068	-0.026	0.035	-0.512	-0.522
Os01g0604100	LOC_Os01g41950	AK099765	expressed protein	0.752	0.484	0.48	0.779	0.659
Os01g0615300	LOC_Os01g42880	AK061211	3-N-debenzoyl-2-deoxytaxol N-benzoyltransferase	-1.105	-1.214	-0.953	0.317	-0.214
Os01g0624700	LOC_Os01g43550	AK111416	OsWRKY12 - Superfamily of rice TFs having WRKY and zinc finger domains	0.51	0.678	0.378	1.533	0.954
Os01g0644500	LOC_Os01g45670	AK243423	expressed protein	1.594	1.347	0.095	0.767	0.66
Os01g0652600	LOC_Os01g46380	AK072075	ketol-acid reductoisomerase, chloroplast precursor	1.064	1.221	0.921	1.023	0.818
Os01g0685300	LOC_Os01g49154	AK110519	expressed protein	-1.594	-0.426	1.161	0.491	0.366
Os01g0700100	LOC_Os01g50460	AK059965	seven-transmembrane-domain protein 1	-4.362	-4.364	-4.143	-3.812	-3.127
Os01g0711100	LOC_Os01g51390	AK068087	mitochondrial-processing peptidase beta subunit, mitochondrial precursor	0.724	0.808	1.037	0.908	0.986
Os01g0728700	LOC_Os01g52830	AK108000	secreted protein	3.92	3.981	3.731	3.84	3.557
Os01g0745700	LOC_Os01g54210	AK121896	GATA transcription factor 13	-2.35	-1.213	-3.745	-1.01	-2.692
Os01g0750500	LOC_Os01g54670	AK067516	coiled-coil domain-containing protein 25	-2.793	-2.553	-3.488	-3.414	-3.425
Os01g0783100	LOC_Os01g57410	AK067606	rf1 protein, mitochondrial precursor	-1.029	-0.987	-1.83	-0.814	-1.139
Os01g0783700	LOC_Os01g57470	AK109278	caltractin	0.161	0.459	0.32	0.334	-0.95
Os01g0810800	LOC_Os01g59570	AK243390	senescence-induced receptor-like serine/threonine-protein kinase precursor	0	0.038	-0.689	-0.154	-0.487
Os01g0811300	LOC_Os01g59620	AK065227	histone-lysine N-methyltransferase, H3 lysine-9 specific SUVH1	-0.434	-0.37	-0.471	-0.129	-0.311
Os01g0817700	LOC_Os01g60190	AK060836	2,3-bisphosphoglycerate-independent phosphoglycerate mutase	1.198	1.316	1.309	1.283	1.315
Os01g0847100	LOC_Os01g62830	AK063795	expressed protein	-3.536	-3.725	-3.886	-3.358	-3.657
Os01g0856900	LOC_Os01g63810	AK107570	starch binding domain containing protein	-1.07	-0.77	-1.063	-0.737	-0.766
Os01g0905200	LOC_Os01g67810	AK067779	exo70 exocyst complex subunit family protein	-0.923	-0.695	-0.683	0.474	-1.645
Os01g0929000	LOC_Os01g70390	AK073334	expressed protein	-2.437	-1.274	-0.402	-0.458	-0.157
Os01g0956500	LOC_Os01g72630	AK072478	expressed protein	-1.854	-0.691	-2.738	-1.086	-1.381
Os01g0957600	LOC_Os01g72740	AK059235	cytochrome P450 71D8	0.117	-0.015	-0.003	-1.535	-0.627
Os01g0970900	LOC_Os01g73950	AK101688	expressed protein	1.338	1.538	1.33	1.447	1.262
Os02g0105000	LOC_Os02g01480	AK060064	nucleic acid binding protein	-0.544	-0.513	-0.824	-0.907	-0.784
Os02g0105100	LOC_Os02g01490	AK106550	expressed protein	0.099	0.033	0.35	0.171	0.058
Os02g0119200	LOC_Os02g02700	AK070181	AMP binding protein	-0.432	-0.604	-0.311	-0.213	-0.069
Os02g0123300	LOC_Os02g03080		eukaryotic translation initiation factor 3 subunit 8, X-hyb=LOC_Os07g03230	0.391	0.391	0.643	0.087	0.267
Os02g0124700	LOC_Os02g03220	AK064457	expressed protein	0.296	0.054	0.335	0.047	0.041
Os02g0159200	LOC_Os02g06430	AK111948	expressed protein	-0.094	0.582	-0.089	0.323	0.579
Os02g0164300	LOC_Os02g06840	AK063785	beta-1,3-galactosyltransferase sqv-2	-1.319	-0.966	-1.281	-1.414	-1.128
Os02g0175800	LOC_Os02g07910	AK120215	fiber protein Fb15	0.202	-0.264	-0.381	-0.318	-0.257
Os02g0194000	LOC_Os02g10060	AK064096	ATSWI3B	0.3	0.285	0.082	-0.217	-0.345
Os02g0199500	LOC_Os02g10600	AK071208	F-box protein interaction domain containing protein	0.572	0.771	0.558	0.225	0.207
Os02g0241600	LOC_Os02g14530	AK111618	ATP binding protein	-1.073	-0.721	-0.733	-0.815	-0.322
Os02g0260400	LOC_Os02g15970	AK102256	expressed protein	-0.491	-0.281	-0.505	-0.486	-0.419
Os02g0273100	LOC_Os02g17330	AK061985	4-amino-4-deoxychorismate lyase	-2.766	-2.416	-2.065	-2.795	-1.665
Os02g0277600	LOC_Os02g17700	AK110791	NADPH adrenodoxin oxidoreductase, mitochondrial precursor	0.322	0.483	0.246	-0.045	-0.058
Os02g0319800	LOC_Os02g21490	AK111750	pre-mRNA-splicing factor PRP17	0.203	0.222	0.103	-0.123	-0.193
Os02g0321500	LOC_Os02g21630	AK064540	polyphosphoinositide binding protein	-0.388	-0.219	-0.524	-0.378	-0.391
Os02g0448400	LOC_Os02g25060	AK064509	calcium lipid binding protein-like	-1.659	-1.728	-2.022	-1.298	-1.093
Os02g0481900	LOC_Os02g28074	AK066344	XRN 5-3 exonuclease N-terminus family protein	-0.796	-0.873	-1.12	-0.121	-1.067
Os02g0495400	LOC_Os02g29300	AK103135	expressed protein	-0.069	-0.104	-0.064	0.032	-0.031
Os02g0508500	LOC_Os02g30530	AK066496	transposon protein, Mutator sub-class	-0.004	-0.038	-0.03	-0.147	-0.046
Os02g0511800	LOC_Os02g30790	AK069817	expressed protein	1.214	1.076	1.302	1.79	2.683
Os02g0515000	LOC_Os02g31070	AK065046	expressed protein	-2.03	-1.915	-2.229	-2.249	-1.64
Os02g0520500	LOC_Os02g32080	AK107896	expressed protein	1.717	-0.038	0.683	0.095	-0.028
Os02g0523500	LOC_Os02g32350	AK065061	4SNc-Tudor domain protein	0.401	0.442	0.82	0.654	0.692
Os02g0526700	LOC_Os02g32550		expressed protein	1.189	1.442	1.673	1.366	1.052
Os02g0527200	LOC_Os02g32580	AK058851	expressed protein	4.877	4.763	5.261	4.905	3.585
Os02g0559300	LOC_Os02g35300	AK100088	transposon protein, unclassified	-1.871	-3.878	-2.453	-0.989	2.003
Os02g0564400	LOC_Os02g35630	AK243408	CLPX	0.311	0.356	0.254	0.171	0.057
Os02g0565100	LOC_Os02g35700	AK106382	nucleoside diphosphate kinase	-0.308	0.035	-0.223	0.046	-0.54
Os02g0565400	LOC_Os02g35750	AK073055	rf1 protein, mitochondrial precursor	0.792	1.316	0.809	1.141	0.501
Os02g0593600	LOC_Os02g38040	AK069976	protein binding protein	0.688	-0.096	2.684	0.772	1.192
Os02g0606100	LOC_Os02g39350		CDA02	-0.362	-0.221	-0.176	0.047	0.107
Os02g0647900	LOC_Os02g43280	AK060824	aldehyde dehydrogenase 3B1	-7.519	-7.75	-7.358	-4.552	-3.293
Os02g0649900	LOC_Os02g43370		transposon protein, unclassified	-1.602	-2.118	-2.573	-4.003	-1.77
Os02g0655700	LOC_Os02g43860	AK101068	yfnA	0.577	0.504	0.762	0.493	0.449
Os02g0656200	LOC_Os02g43906		diacylglycerol kinase	0.684	0.692	0.636	0.308	0.35
Os02g0661900	LOC_Os02g44300	AK061447	structural molecule	4.031	3.859	3.344	2.854	2.332
Os02g0664700	LOC_Os02g44540	AK065482	expressed protein	-0.027	-0.123	-0.193	-0.251	-0.122
Os02g0669700	LOC_Os02g44890	AK064519	RNA-binding region RNP-1	-1.721	-0.972	-1.873	-1.882	-1.911
Os02g0679500	LOC_Os02g45600	AK067772	rac GTPase activating protein 2	0.069	0.034	-0.008	0.316	0.406
Os02g0680400	LOC_Os02g45650	AK102210	CAAX prenyl protease 1	-0.213	-0.191	-0.047	-0.445	0.021
Os02g0684400	LOC_Os02g45930	AK065103	expressed protein	-0.615	-0.971	-1.56	-1.609	-1.171
Os02g0701700	LOC_Os02g47320	AK068212	vacuolar ATPase G subunit family protein	1.963	1.919	2.081	1.639	1.397
Os02g0709400	LOC_Os02g47970	AK064381	calpain-like protein	0.278	0.221	0.482	0.135	0.29
Os02g0710500	LOC_Os02g48080	AK103360	serine/threonine-protein kinase receptor precursor	-0.809	-0.692	-0.596	-0.983	-0.264
Os02g0749200	LOC_Os02g51404	AK107742	expressed protein	-0.125	0.044	-0.082	-0.186	0.058
Os02g0766700	LOC_Os02g52780	AK072062	bZIP transcription factor ABI5	1.067	0.968	1.137	1.41	1.527
Os02g0768300	LOC_Os02g52930	AK073339	nodulin protein	-3.72	-4.205	-3.9	-3.849	-3.595
Os02g0770000	LOC_Os02g53060	AK103425	proteasome subunit beta type 6 precursor	0.426	0.296	0.57	0.626	0.677
Os02g0779300	LOC_Os02g53870	AK062611	expressed protein	-0.02	-0.311	-0.234	-0.704	-0.31
Os02g0800100	LOC_Os02g55640	AK069830	proteasome maturation factor UMP1 family protein	0.731	0.571	0.559	0.297	0.625
Os02g0801900	LOC_Os02g55840	AK109498	expressed protein	0.557	0.513	0.182	0.767	0.777
Os02g0819100	LOC_Os02g57370	AK100156	palmitoyltransferase pfa3	1.301	1.469	1.342	1.139	1.086
Os02g0824900	LOC_Os02g57870	AK073217	expressed protein	0.345	0.477	0.015	-0.059	-0.167
Os02g0829200	LOC_Os02g58230	AK070520	C2 domain containing protein	-0.83	-0.881	-0.725	-1.066	-0.83
Os03g0111800	LOC_Os03g02110	AK121627	expressed protein	3.4	2.302	2.163	3.456	2.563
Os03g0135400	LOC_Os03g04270	AK100737	Leucine Rich Repeat family protein	0.916	0.522	0.772	0.484	0.218
Os03g0149000	LOC_Os03g05500	AK107949	LOB domain protein 16	-0.084	-0.166	-1.407	0.017	-0.978
Os03g0158500	LOC_Os03g06240	AK111578	YT521-B-like family protein	0.931	0.739	0.913	0.907	0.971
Os03g0199100	LOC_Os03g10240	AK069890	expressed protein	1.417	2.287	0.937	1.589	1.75
Os03g0227000	LOC_Os03g12590	AK068454	coatomer subunit gamma-2	0.071	0.068	0.479	0.503	0.33
Os03g0234200	LOC_Os03g13170	AK059011	ubiquitin fusion protein	0.069	0.084	0.18	0.706	0.703
Os03g0239200	LOC_Os03g13590	AK100953	CONSTANS interacting protein 6	0.364	0.082	0.589	0.047	0.249
Os03g0240500	LOC_Os03g13730	AK058676	translocase of chloroplast 34	-0.076	0.044	-0.053	-0.143	-0.003
Os03g0247200	LOC_Os03g14300	AK121719	expressed protein	1.049	1.087	1.38	0.501	0.314
Os03g0251500	LOC_Os03g14690	AK119298	vacuolar ATP synthase 91 kDa subunit	0.343	0.301	0.119	0.266	0.196
Os03g0259300	LOC_Os03g15350	AK063394	sel-1 homolog precursor	-0.262	-0.227	-0.125	-0.47	-0.45
Os03g0263700	LOC_Os03g15720	AK071748	expressed protein	-0.616	-0.917	-0.735	-0.461	-0.155
Os03g0266300	LOC_Os03g15960	AK104129	17.4 kDa class I heat shock protein 3	1.974	0.918	1.041	1.405	2.074
Os03g0271100	LOC_Os03g16430	AK060821	RNA polymerase sigma factor rpoD1	-0.214	-0.034	-0.416	-0.212	-0.235
Os03g0324800	LOC_Os03g20860	AK071431	expressed protein	0.597	0.611	0.723	0.531	0.483
Os03g0335600	LOC_Os03g21740	AK100513	valyl-tRNA synthetase	1.218	1.097	0.999	0.98	0.787
Os03g0338200	LOC_Os03g21964	AK068547	expressed protein	0.244	0.233	0.293	0.297	0.157
Os03g0340900	LOC_Os03g22160	AK066679	relA-SpoT like protein RSH1	-0.651	-0.469	-0.611	-1.063	-1.216
Os03g0355100	LOC_Os03g23900	AK071025	expressed protein	0.595	0.538	0.513	0.661	0.72
Os03g0355300	LOC_Os03g23920	AK066464	expressed protein	0.433	0.401	0.514	0.581	0.68
Os03g0372700	LOC_Os03g25620	AK073312	low temperature viability protein	-0.136	0.172	-0.044	-0.277	-0.195
Os03g0389900	LOC_Os03g27250	AK062245	transferase, transferring glycosyl groups	0.25	0.471	-0.043	0.701	0.549
Os03g0390400	LOC_Os03g27290	AK120174	cytochrome c oxidase subunit	-0.272	-0.206	-0.218	0.047	0.096
Os03g0394900	LOC_Os03g27760	AK103693	expressed protein	-0.005	-0.362	0.076	0.568	0.492
Os03g0445700	LOC_Os03g33090	AK071624	seed specific protein Bn15D17A	0.864	0.741	0.493	0.775	-0.184
Os03g0452300	LOC_Os03g34040	AK065820	30S ribosomal protein S5	-1.327	-0.751	-0.83	-0.604	-0.664
Os03g0591300	LOC_Os03g39432	AK101749	helix-loop-helix DNA-binding domain containing protein	0.392	0.068	-0.623	-0.969	-0.911
Os03g0615300	LOC_Os03g41920	AK072294	expressed protein	-0.047	-0.052	-0.049	-0.004	-0.043
Os03g0643900	LOC_Os03g44190	AK069402	expressed protein, X-hyb=R01-TIGRv4S1-001726R	0.638	0.554	0.742	0.651	0.5
Os03g0653900	LOC_Os03g45120	AK242503	ribosome inactivating protein	0.032	0.074	1.407	-0.595	1.043
Os03g0654800	LOC_Os03g45220	AK103330	expressed protein	0.369	0.629	0.047	-0.523	-0.238
Os03g0655600	LOC_Os03g45300	AK120778	transposon protein, unclassified	1.01	0.854	1.208	0.856	0.717
Os03g0667800	LOC_Os03g46490		40S ribosomal protein S21	-0.204	-0.131	-0.185	0.002	0.069
Os03g0668000	LOC_Os03g46510	AK111705	F-box domain containing protein	0.14	0.172	0.223	0.149	0.258
Os03g0679000	LOC_Os03g47550	AK059913	FHY1, X-hyb=LOC_Os01g05090	-0.183	-0.21	-0.176	-0.016	-0.084
Os03g0681900	LOC_Os03g47800	AK062094	heterogeneous nuclear ribonucleoprotein A2 homolog 2	-0.136	-0.19	-0.331	-0.389	-0.174
Os03g0713600	LOC_Os03g50560	AK074014	RNA recognition motif containing protein	0.331	0.216	0.454	1.104	0.817
Os03g0725200	LOC_Os03g51530	AK106493	expressed protein	-3.783	-4.314	-3.914	-4.227	-4.168
Os03g0730000	LOC_Os03g52010	AK071679	phosphatidylcholine-sterol acyltransferase precursor	-2.262	-2.044	-2.479	-0.992	-0.828
Os03g0747700	LOC_Os03g53640	AK058795	expressed protein	-1.875	-1.399	-1.901	-1.494	-1.468
Os03g0757500	LOC_Os03g55040	AK069049	indole-3-acetate beta-glucosyltransferase	-0.494	1.861	-0.225	1.027	-1.042
Os03g0759500	LOC_Os03g55200	AK063449	origin recognition complex subunit 5	-1.276	0.632	0.247	0.608	0.194
Os03g0789600	LOC_Os03g57569	AK106967	expressed protein	1.209	0.374	0.417	0.892	0.675
Os03g0791800	LOC_Os03g57790	AK067703	ubiquitin-conjugating enzyme E2-17 kDa	-0.486	-0.246	-0.61	-0.662	-0.509
Os03g0793100	LOC_Os03g57910	AK067897	expressed protein	-0.009	-0.152	-0.216	0.034	-0.028
Os03g0800700	LOC_Os03g58630	AK062383	thioredoxin H-type 5	-0.921	-0.617	-0.801	0.095	0.18
Os03g0818100	LOC_Os03g60370	AK064366	acid phosphatase	1.867	1.867	2.188	2.035	2.333
Os03g0826200	LOC_Os03g61090	AK121165	expressed protein	-2.171	-2.286	-2.267	-1.542	-1.326
Os04g0182800	LOC_Os04g10400	AK063110	electron transfer flavoprotein beta-subunit	1.445	1.15	1.312	1.068	0.907
Os04g0183100	LOC_Os04g10420	AK071690	CW7	0.239	0.2	0.161	0.029	0.047
Os04g0221600	LOC_Os04g14510	AK100967	PHD-finger family protein	0.424	0.101	0.126	-0.075	-0.002
Os04g0243400	LOC_Os04g16940	AK104960	transposon protein, CACTA, En/Spm sub-class	-5.881	0.493	0.302	-0.526	-0.558
Os04g0258900	LOC_Os04g18790	AK062983	F-box domain containing protein	0.128	1.502	0.797	1.215	0.639
Os04g0306400	LOC_Os04g24140	AK103443	ribose-5-phosphate isomerase	-1.509	-0.378	0.061	-0.393	-0.469
Os04g0309600	LOC_Os04g24430	AK063304	sucrose synthase 2	-0.419	-0.881	-1.515	-1.417	-1.253
Os04g0346800	LOC_Os04g27950	AK101242	expressed protein	1.6	1.716	1.533	1.35	1.164
Os04g0347800	LOC_Os04g28020	AK108606	expressed protein	0.474	0.174	0.089	0.508	-0.243
Os04g0369000	LOC_Os04g30030	AK119916	resistance protein	-4.983	-5.327	-3.516	-3.646	-5.249
Os04g0375900	LOC_Os04g30720	AK101769	kinesin motor domain containing protein	0	0.037	-1.592	-0.128	-0.055
Os04g0404900	LOC_Os04g33200	AK107531	expressed protein	2.674	2.324	2.012	1.847	1.82
Os04g0411800	LOC_Os04g33590	AK102032	catalytic/ hydrolase	-0.397	-0.177	0.303	0.434	0.262
Os04g0417000	LOC_Os04g34010	AK063428	ALMT1	0.701	0.535	0.253	-0.008	-0.193
Os04g0429100	LOC_Os04g34976	AK073414	SET domain-containing protein SET102	0.509	0.424	0.323	0.395	0.409
Os04g0439100	LOC_Os04g35840	AK067590	T-complex protein 11 containing protein	0.247	-0.524	-0.556	-0.061	0.299
Os04g0469400	LOC_Os04g39410	AK060385	pentatricopeptide repeat protein PPR986-12	1.538	1.536	1.523	0.756	0.917
Os04g0469500	LOC_Os04g39420	AK071065	6-phosphofructokinase 2	3.76	3.383	3.286	2.594	2.488
Os04g0496600	LOC_Os04g41920	AK065058	CBF1 interacting corepressor	-0.004	0.404	-0.018	0.092	0.177
Os04g0499100	LOC_Os04g42130	AK072725	membrane protein	0.084	0.026	-0.025	-0.306	-0.024
Os04g0502300	LOC_Os04g42380	AK120520	40S ribosomal protein S11	-0.06	0.053	-0.12	-0.237	-0.259
Os04g0508800	LOC_Os04g42980	AK065106	protein binding protein	0.976	0.743	1.086	0.022	0.643
Os04g0510900	LOC_Os04g43170	AK063625	caleosin 1	4.888	2.41	4.399	1.538	-0.044
Os04g0518650	LOC_Os04g43824	AK242408	expressed protein	0.041	0.062	-0.456	-0.116	-0.276
Os04g0533000	LOC_Os04g45040	AK071636	ATP-dependent RNA helicase dhh1	0.226	0.348	0.225	0.262	0.339
Os04g0558400	LOC_Os04g47120	AK061440	acyl-CoA thioesterase/ cyclic nucleotide binding protein	-0.827	-0.586	-0.675	-0.467	-0.549
Os04g0559400	LOC_Os04g47190	AK062472	branched-chain-amino-acid aminotransferase	-1.174	-1.247	-1.405	-1.09	-0.463
Os04g0563300	LOC_Os04g47550	AK100487	expressed protein	-0.592	-0.658	-0.687	-0.941	-0.997
Os04g0566900	LOC_Os04g47912	AK072344	expressed protein	-0.032	-0.032	-0.031	0.018	-0.022
Os04g0571200	LOC_Os04g48260	AK071401	zinc finger, C3HC4 type family protein	3.546	3.44	3.271	3.396	3.057
Os04g0594400	LOC_Os04g50790	AK067019	nucleic acid binding protein	1.332	0.966	1.371	1.474	1.279
Os04g0616900	LOC_Os04g52660	AK066343	expressed protein	-0.045	-0.024	-0.012	0.003	-0.037
Os04g0623300	LOC_Os04g53190	AK067242	lysine-specific histone demethylase 1	-0.055	0.159	0.579	-0.237	0.194
Os04g0629600	LOC_Os04g53750	AK070709	retrotransposon protein, Ty3-gypsy subclass	0.407	0.193	-0.27	-1.336	-0.363
Os04g0635000	LOC_Os04g54230	AK062619	wound-induced protein	1.854	1.562	1.622	0.837	-0.374
Os04g0656800	LOC_Os04g56180	AK058886	peroxidase 16 precursor	1.374	-0.029	1.022	0.221	1.997
Os04g0670600	LOC_Os04g57510	AK065924	exostosin-like	-0.033	-0.351	-0.386	0.319	0.455
Os04g0674700	LOC_Os04g57850	AK106615	AMP-binding protein	0.312	-0.167	0.239	0.533	0.651
Os04g0676800	LOC_Os04g58030	AK242588	expressed protein	0.002	-0.12	-0.096	0.004	-0.069
Os04g0677066	LOC_Os04g58060		protein arginine N-methyltransferase 6	1.086	0.403	0.303	-0.311	-0.376
Os05g0103400	LOC_Os05g01290	AK066339	expressed protein	-2.616	-2.271	-2.85	-2.35	-2.299
Os05g0125500	LOC_Os05g03480	AK066314	isovaleryl-CoA dehydrogenase, mitochondrial precursor	1.43	1.502	1.725	1.975	1.882
Os05g0139200	LOC_Os05g04750	AK108058	F-box domain containing protein	0.403	0.553	0.416	1.171	1.061
Os05g0144800	LOC_Os05g05260	AK099724	DNA repair helicase UVH6	-0.064	-0.105	-0.031	-0.374	-0.333
Os05g0145100	LOC_Os05g05290	AK107957	expressed protein	-0.041	-0.09	1.459	-2.427	-1.333
Os05g0153000	LOC_Os05g06110	AK073497	villin-1	-1.215	-0.255	-0.069	-1.826	-1.018
Os05g0203500	LOC_Os05g11370	AK064593	expressed protein	0.23	0.117	-0.022	-0.74	0.055
Os05g0215700	LOC_Os05g12481	AK119724	expressed protein	0.428	0.182	0.054	-0.205	-0.09
Os05g0221200	LOC_Os05g13420	AK070757	glycoprotein X precursor	-0.352	-0.728	-1.111	0.35	-0.101
Os05g0222200	LOC_Os05g13520	AK068591	CER5	-0.41	-0.578	-0.543	-0.304	0.165
Os05g0275700	LOC_Os05g19480	AK111642	peroxisome assembly factor 1	0.078	0.033	0.012	0.174	0.152
Os05g0286100	LOC_Os05g20930	AK108829	transcriptional regulator RABBIT EARS	0.101	0.101	-0.022	0.375	0.637
Os05g0290300	LOC_Os05g22370	AK242923	N-acetylglucosaminyl transferase component	0.34	0.123	-0.498	-0.393	0.732
Os05g0302700	LOC_Os05g23720	AK103134	ADP,ATP carrier protein, mitochondrial precursor	0.329	0.414	0.972	0.754	0.903
Os05g0316200	LOC_Os05g25210	AK101705	expressed protein	0.901	0.755	0.812	1.458	1.23
Os05g0349500	LOC_Os05g28190	AK101703	ranBP1 domain containing protein	1.142	1.162	1.326	0.734	0.656
Os05g0352800	LOC_Os05g28480	AK071056	conserved hypothetical protein	0.401	0.314	0.337	0.508	0.378
Os05g0387900	LOC_Os05g32190	AK062285	tungus CG8253-PA	0.364	0.472	0.326	-0.381	-0.478
Os05g0402900	LOC_Os05g33400	AK070554	basic 7S globulin precursor	1.67	1.688	2.169	1.283	1.39
Os05g0406600	LOC_Os05g33670	AK241185	expressed protein	-0.843	0.085	-0.034	-0.759	-0.128
Os05g0415400	LOC_Os05g34310	AK107330	NAC domain-containing protein 94	-0.035	-0.025	-0.027	-0.005	-0.024
Os05g0419800	LOC_Os05g34700	AK100958	anther-specific proline-rich protein APG	-0.235	0.066	0.173	0.326	0.703
Os05g0422900	LOC_Os05g34914	AK073629	expressed protein	-0.532	-0.347	-0.775	-0.59	-0.505
Os05g0424300	LOC_Os05g35010	AK120987	cytochrome P450 71C4	2.592	2.368	1.452	2.973	2.403
Os05g0439100	LOC_Os05g36320	AK099506	expressed protein	-1.453	-1.146	-2.154	-1.787	-1.413
Os05g0440100	LOC_Os05g36910	AK072962	NC domain containing protein	1.012	0.82	1.02	1.03	1.404
Os05g0451300	LOC_Os05g37830	AK108341	expressed protein	-0.023	0.213	0.183	0.146	0.202
Os05g0454400	LOC_Os05g38020	AK107942	expressed protein	-0.643	-0.986	-0.859	-0.19	-0.411
Os05g0456300	LOC_Os05g38230	AK068616	aldose reductase	-0.062	-0.051	-0.022	0.037	-0.029
Os05g0470650	LOC_Os05g39374	AK241897	expressed protein	0.104	0.508	0.252	0.958	0.251
Os05g0473300	LOC_Os05g39590		dehydration-responsive element-binding protein 2D	-2.758	-1.247	-2.375	-1.566	-2.786
Os05g0477800	LOC_Os05g40000	AK109779	expressed protein	-0.011	0.006	-0.006	-0.09	-0.036
Os05g0503300	LOC_Os05g42350	AK073969	sulfite reductase	-0.871	-0.778	-0.938	-0.844	-1.081
Os05g0507400	LOC_Os05g43174	AK107717	expressed protein	0.242	0.016	-0.638	-0.442	0.009
Os05g0518200	LOC_Os05g44190	AK107178	expressed protein	-0.118	-2.027	-2.441	-1.906	-2.531
Os05g0553700	LOC_Os05g48020	AK103396	syntaxin 72	0.984	1.008	0.836	1.05	0.929
Os05g0557000	LOC_Os05g48320	AK059395	60S ribosomal protein L37a	-1.191	-0.974	-0.959	-0.741	-0.369
Os05g0558400	LOC_Os05g48450	AK072756	branched-chain-amino-acid aminotransferase	0.196	0.237	0.338	0.273	0.268
Os05g0562000	LOC_Os05g48790	AK073575	expressed protein	-0.149	-0.078	-0.059	-0.396	-1.127
Os05g0567100	LOC_Os05g49200	AK066453	aspartic proteinase oryzasin-1 precursor	-1.096	-1.093	-1.156	-1.175	-0.882
Os05g0572900	LOC_Os05g49740	AK103180	EMB2744	2.644	2.349	2.523	2.493	1.935
Os05g0579000	LOC_Os05g50280	AK068594	solute carrier family 2, facilitated glucose transporter member 8	-0.512	-0.43	-0.621	-0.379	-0.472
Os06g0101300	LOC_Os06g01200	AK109515	RHC1A	0.664	0.625	1.087	0.67	0.76
Os06g0101600	LOC_Os06g01210	AK070447	plastocyanin, chloroplast precursor	-2.593	-2.519	-2.875	-2.1	-2.698
Os06g0124900	LOC_Os06g03486	AK062901	expressed protein	0.866	0.778	0.272	0.544	0.488
Os06g0138900	LOC_Os06g04699		expressed protein	-0.036	-0.071	-0.048	0.039	-0.024
Os06g0167600	LOC_Os06g07140	AK067977	proteasome subunit alpha type 4	-0.008	0.288	0.2	0.59	0.448
Os06g0210900	LOC_Os06g10850	AK110332	triacylglycerol lipase	-0.025	-0.122	-0.168	0.031	0.042
Os06g0224700	LOC_Os06g12070		mTERF family protein	0.186	0.177	0.194	0.169	-0.015
Os06g0252300	LOC_Os06g14190	AK061625	transcriptional repressor NF-X1	0.808	0.446	1.394	0.317	0.407
Os06g0261300	LOC_Os06g14870	AK073534	expressed protein	-0.078	0.083	-0.033	-0.137	2.224
Os06g0281400	LOC_Os06g16980	AK121044	DNA topoisomerase I family protein	0.125	0.331	0.121	-0.181	-0.275
Os06g0282000	LOC_Os06g17020	AK243685	indole-3-acetate beta-glucosyltransferase	-0.088	-0.729	0.194	0.345	0.262
Os06g0308100	LOC_Os06g20340	AK071054	IBR5	0.775	0.715	0.86	0.498	0.523
Os06g0319700	LOC_Os06g21480	AK120884	60S ribosomal protein L31	-0.843	-0.688	-0.451	-0.715	-0.254
Os06g0324000	LOC_Os06g21890	AK109614	ompA family member, X-hyb=R07-TIGRv4S1-000035R	0.67	0.45	0.719	0.586	0.455
Os06g0340600	LOC_Os06g23290	AK100224	phosphatidylinositol 3- and 4-kinase family protein	1.025	0.854	0.855	0.522	0.625
Os06g0474900	LOC_Os06g28060	AK120053	ATP binding protein	0.164	0.417	0.139	-0.35	-0.357
Os06g0524900	LOC_Os06g33360	AK101846	disease resistance RPP13-like protein 3	-0.033	-0.032	-0.031	0.039	-0.028
Os06g0538900	LOC_Os06g34790	AK063825	expressed protein	0.454	0.594	0.48	0.74	0.741
Os06g0550000	LOC_Os06g35730		60S ribosomal protein L11	-1.01	-0.713	-0.763	-0.986	-0.749
Os06g0560400	LOC_Os06g36490	AK108074	EREBP-4 like protein	0.443	0.356	0.118	0.376	0.208
Os06g0572400	LOC_Os06g37510	AK070273	senescence-associated protein 5	0.312	0.113	-0.141	-0.296	-0.455
Os06g0652400	LOC_Os06g44270	AK120997	GDP-L-fucose synthase 1	0.939	1.187	0.902	0.864	0.844
Os06g0657500	LOC_Os06g44750	AK101959	DNA binding protein	0.3	0.094	1.574	-0.102	-0.027
Os06g0669275	LOC_Os06g45800		PAP/25A associated domain containing protein	0.466	0.557	0.461	0.612	0.499
Os06g0712200	LOC_Os06g49780	AK061313	expressed protein	0.673	0.564	0.5	0.519	0.784
Os06g0730300	LOC_Os06g51390	AK099901	expressed protein	-0.607	-0.679	-0.381	-0.97	-0.948
Os07g0110000	LOC_Os07g01904	AK066728	expressed protein	-0.668	-0.246	-0.556	-0.193	-0.212
Os07g0157700	LOC_Os07g06390	AK069862	expressed protein	1.143	1.156	0.807	0.91	1.222
Os07g0158200	LOC_Os07g06440	AK103532	deoxyribonuclease tatD	2.038	1.758	1.877	1.413	1.524
Os07g0172600	LOC_Os07g07620		pentatricopeptide repeat protein PPR868-14	-0.47	-0.28	-0.467	-0.521	-0.396
Os07g0182000	LOC_Os07g08420	AK241994	regulatory protein opaque-2	-0.136	-0.219	-0.505	-0.219	-0.731
Os07g0192700	LOC_Os07g09480	AK109791	cell Division Protein AAA ATPase family	-2.699	-2.685	-1.313	-1.234	-1.302
Os07g0207400	LOC_Os07g10660	AK063732	40S ribosomal protein S2	-0.476	-0.383	0.223	-0.068	0.086
Os07g0229900	LOC_Os07g12650	AK121720	40S ribosomal protein S12	-0.511	-0.402	-0.424	-0.235	-0.123
Os07g0434700	LOC_Os07g25410	AK059240	methionine aminopeptidase 1B, chloroplast precursor	-0.317	-0.045	-0.381	-0.57	-0.423
Os07g0452801	LOC_Os07g26990	AK242593	hypothetical protein	0.347	0.644	-0.045	0.415	-0.406
Os07g0466200	LOC_Os07g28260	AK100328	expressed protein	4.225	4.286	4.367	4.043	4.036
Os07g0467800	LOC_Os07g28460	AK072236	transposon protein, unclassified	0.334	0.16	0.062	0.008	0.142
Os07g0469600	LOC_Os07g28644	AK060723	expressed protein	0.098	0.324	0.064	0.162	0.18
Os07g0508000	LOC_Os07g32430	AK073417	pre-mRNA-splicing factor ATP-dependent RNA helicase PRP16	0.286	0.149	0.16	-0.257	0.045
Os07g0509700	LOC_Os07g32560	AK241962	peptidase S16, lon	-2.025	-2.018	-1.986	-1.818	-1.591
Os07g0513400	LOC_Os07g32920	AK106433	expressed protein	-0.007	0.097	-0.054	-0.895	-0.042
Os07g0516600	LOC_Os07g33310	AK120864	transparent testa 12 protein	1.361	1.966	1.854	2.535	2.203
Os07g0561500	LOC_Os07g37420		versicolorin reductase	-3.29	-3.115	-4.004	-2.511	-2.475
Os07g0569100	LOC_Os07g38170	AK120160	DNA binding protein	1.153	1.317	1.236	1.014	1.208
Os07g0588900	LOC_Os07g39990	AK067186	expressed protein	-0.439	-0.389	-0.769	-0.308	-0.167
Os07g0589400	LOC_Os07g40030	AK058328	set1 complex component swd2	0.796	0.524	0.457	0.426	0.513
Os07g0598500	LOC_Os07g40750	AK073214	tetratricopeptide-like helical	1.719	1.67	1.394	1.32	1.086
Os07g0600000	LOC_Os07g40900	AK105907	vegetative cell wall protein gp1 precursor	0.008	-0.04	-0.005	-0.104	-0.051
Os07g0607300	LOC_Os07g41640	AK102747	DNA binding protein	-0.103	-0.085	0.093	0.246	0.419
Os07g0661800	LOC_Os07g46720	AK107041	nucleolar protein Nop56	-0.259	1.828	1.457	0.319	1.027
Os07g0661900	LOC_Os07g46730	AK069221	expressed protein	-0.025	-0.016	0.097	-0.102	0.074
Os07g0668600	LOC_Os07g47240	AK108315	expressed protein	0.015	-0.26	-0.063	0.02	-0.036
Os07g0675400	LOC_Os07g47860	AK065735	ATP binding protein	-0.423	-0.462	-0.671	-0.874	-0.717
Os07g0691300	LOC_Os07g49114	AK069499	wound-induced protein WI12 containing protein	-0.572	-1.457	-1.35	0.541	0.488
Os07g0693100	LOC_Os07g49250	AK071795	pyruvate decarboxylase isozyme 3	0.115	0.281	0.876	0.581	0.523
Os07g0694800	LOC_Os07g49410	AK065595	uncharacterized ACR, YagE family COG1723 containing protein	-1.62	-1.528	-1.611	-1.296	-1.015
Os08g0104600	LOC_Os08g01380	AK120393	ferredoxin-1, chloroplast precursor	-3.044	-2.199	-2.446	-2.237	-2.185
Os08g0134900	LOC_Os08g04090	AK066009	expressed protein	0.293	0.274	-0.021	-0.31	-0.309
Os08g0137100	LOC_Os08g04270	AK111761	polycomb group protein FIE2	-0.12	-0.113	-0.243	-0.23	-0.227
Os08g0163100	LOC_Os08g06600	AK064406	nuf2 family protein	-2.702	-0.248	-1.43	-0.636	-1.721
Os08g0180100	LOC_Os08g08210	AK121489	histone-lysine N-methyltransferase ATXR3	-0.32	-0.515	-0.203	-0.281	-0.148
Os08g0198900	LOC_Os08g09900	AK103696	transposon protein, unclassified	-1.016	-2.625	-1.373	0.403	-0.077
Os08g0254500	LOC_Os08g15460	AK121121	preprotein translocase secY subunit, chloroplast precursor	-0.057	1.285	0.772	0.252	0.04
Os08g0256000	LOC_Os08g15650	AK105511	expressed protein	-1.614	-0.848	0.11	-0.597	-0.475
Os08g0320900	LOC_Os08g23170	AK107815	expressed protein	6.978	7.484	6.747	5.185	6.474
Os08g0338200	LOC_Os08g25060	AK068124	BSD domain containing protein	0.437	0.422	0.395	0.094	0.07
Os08g0339200	LOC_Os08g25140	AK073244	ethanol tolerance protein GEKO1	1.033	1.172	1.449	1.128	1.213
Os08g0379000	LOC_Os08g29124	AK105647	expressed protein	0.942	1.166	1.124	0.831	0.785
Os08g0412200	LOC_Os08g31810	AK059631	MKI67 FHA domain-interacting nucleolar phosphoprotein-like	0.469	0.421	0.457	0.156	0.437
Os08g0422300	LOC_Os08g32660	AK072624	expressed protein	0.437	0.433	0.358	0.04	-0.04
Os08g0425000	LOC_Os08g32910	AK105302	expressed protein	-2.741	-3.058	-3.461	-3.452	-2.736
Os08g0430700	LOC_Os08g33390	AK101681	HECT domain and RCC1-like domain-containing protein 2	0.516	0.499	0.848	0.967	0.941
Os08g0445000	LOC_Os08g34550	AK106866	RING-H2 finger protein ATL2C	-3.741	-2.72	-4.264	-2.045	-1.347
Os08g0481200	LOC_Os08g37570	AK072890	spotted leaf protein 11	-1.372	-1.42	-1.314	-0.684	-0.013
Os08g0486200	LOC_Os08g37960	AK064030	splicing factor, arginine/serine-rich 2	0.897	0.97	0.917	1.139	0.892
Os08g0494000	LOC_Os08g38580	AK110788	harpin-induced protein	-0.011	0.471	0.071	-1.119	-0.709
Os08g0525600	LOC_Os08g41390	AK103172	peptidyl-prolyl isomerase	-0.39	-0.383	-0.047	-0.092	0.399
Os08g0548900	LOC_Os08g43540	AK098875	proteasome subunit alpha type 7	0.358	0.306	0.423	0.958	0.771
Os08g0556200	LOC_Os08g44210	AK121222	dihydroneopterin aldolase	-1.801	-1.766	-2.636	-1.277	-0.98
Os08g0559000	LOC_Os08g44470	AK242369	expressed protein	0.23	0.516	0.308	0.545	0.403
Os08g0559200	LOC_Os08g44480	AK059582	40S ribosomal protein S25-1	-1.614	-1.292	-1.148	-0.659	-0.57
Os08g0564500	LOC_Os08g45040	AK242895	zinc finger protein 593	-0.297	-0.159	-0.171	-0.224	-0.104
Os09g0116600	LOC_Os09g02814	AK059180	expressed protein	-0.835	-0.042	0.24	0.669	0.472
Os09g0252000	LOC_Os09g07820		exosome complex exonuclease RRP41	0.25	0.74	0.653	1.221	0.643
Os09g0284300	LOC_Os09g11240	AK059004	expressed protein	1.034	1.096	0.86	0.932	0.626
Os09g0285800	LOC_Os09g11370	AK071578	expressed protein	-0.045	-0.048	-0.021	0.005	-0.012
Os09g0296800	LOC_Os09g12540	AK066997	chlorophyll a-b binding protein, chloroplast precursor	-0.967	-0.794	-1.083	-1.169	-1.001
Os09g0323100	LOC_Os09g15430	AK069027	protein binding protein	-0.138	-0.017	-0.22	-0.234	-0.157
Os09g0363100	LOC_Os09g19850	AK065958	CRS1	0.853	0.957	0.555	0.382	0.26
Os09g0381600	LOC_Os09g21380	AK107716	expressed protein	-1.555	-1.804	-2.86	-1.463	-1.354
Os09g0381900	LOC_Os09g21420		transposon protein, unclassified	0.017	0.052	0.735	-0.106	-0.058
Os09g0434600	LOC_Os09g26430		retrotransposon protein, unclassified	0.026	-0.008	0.019	0.067	-0.006
Os09g0464000	LOC_Os09g28910	AK069530	carbonic anhydrase, chloroplast precursor	0.46	0.484	0.559	0.845	0.69
Os09g0487500	LOC_Os09g31260	AK108131	expressed protein	0.383	0.444	0.618	0.665	0.557
Os09g0497000	LOC_Os09g32200	AK099705	protein brittle-1, chloroplast precursor	-0.594	-0.252	-0.076	-1.31	-0.688
Os09g0511000	LOC_Os09g33630	AK065118	lysM receptor-like kinase	0.092	0.286	0.227	-0.043	-0.126
Os09g0527500	LOC_Os09g35850	AK110546	nucleic acid binding protein	0.048	-0.015	-0.383	-0.047	0.101
Os09g0529300	LOC_Os09g35980	AK066042	expressed protein	-1.667	-1.5	-2.853	-0.331	-0.326
Os09g0565500	LOC_Os09g39210	AK063286	nuclear pore protein-like	0.647	0.653	0.637	0.609	0.632
Os09g0569200	LOC_Os09g39570	AK070300	beta-amylase	-0.053	0.031	-0.048	-0.243	-0.292
Os10g0155100	LOC_Os10g06680	AK108770	expressed protein	-0.155	-0.1	0.512	0.024	-0.022
Os10g0318000	LOC_Os10g16990	AK068235	expressed protein	-0.041	0.192	-0.221	-0.152	-0.347
Os10g0342300	LOC_Os10g20160	AK241262	serine/threonine-protein kinase receptor precursor	-0.052	-0.035	-0.297	-0.278	-0.134
Os10g0369600	LOC_Os10g22430	AK058352	chitin-inducible gibberellin-responsive protein 2	-0.657	-0.751	-0.708	-0.796	-0.763
Os10g0377800	LOC_Os10g23120	AK099380	pyridoxamine-phosphate oxidase	-0.209	-0.057	-0.248	-0.313	-0.276
Os10g0400250	LOC_Os10g26070		methyltransferase small domain	1.324	0.969	1.39	0.494	0.755
Os10g0401000	LOC_Os10g26150	AK120891	expressed protein	2.833	2.216	1.755	2.09	1.618
Os10g0407100	LOC_Os10g26690	AK066741	ribosomal protein L32 containing protein	1.235	1.282	1.661	1.201	0.425
Os10g0409900	LOC_Os10g26990	AK068671	kelch motif family protein	-0.451	-0.389	-0.342	-0.408	-0.662
Os10g0415400	LOC_Os10g28009	AK069676	expressed protein	-0.197	-0.056	-0.072	-0.192	-0.351
Os10g0420000	LOC_Os10g28410	AK106414	expressed protein	-0.056	-0.056	0.085	-0.373	-0.317
Os10g0441800	LOC_Os10g30520	AK070200	ras-related protein RHN1	0.806	0.671	0.897	0.868	0.769
Os10g0445600	LOC_Os10g30870	AK120673	expressed protein	0.24	0.57	0.995	1.125	0.775
Os10g0454700	LOC_Os10g31690	AK109095	glycine-rich cell wall structural protein 2 precursor	0.026	0.005	0.009	0.055	-0.099
Os10g0467600	LOC_Os10g32970	AK242605	eukaryotic translation initiation factor 4E-2	1.17	1.026	1.197	0.857	0.886
Os10g0476600	LOC_Os10g33680	AK101394	serine/threonine-protein phosphatase 2A 72/130 kDa regulatory subunitB	0.396	0.458	0.331	0.272	0.188
Os10g0478900	LOC_Os10g33855	AK062836	expressed protein	1.285	1.265	1.406	1.265	1.142
Os10g0481100	LOC_Os10g34000	AK106746	aquaporin PIP2.3	-0.018	-0.003	-0.066	-0.056	-0.06
Os10g0483500	LOC_Os10g34230	AK103272	cytokinin dehydrogenase 5 precursor	-5.027	-4.914	-4.591	-4.409	-4.684
Os10g0486900	LOC_Os10g34540	AK063937	tetratricopeptide repeat protein 1	0.732	0.469	0.479	0.352	0.265
Os10g0491900	LOC_Os10g35000	AK241998	nucleic acid binding protein	1.107	0.653	0.703	0.339	0.453
Os10g0494000	LOC_Os10g35150	AK106067	expressed protein	-1.996	-1.916	-1.966	-1.267	-1.496
Os10g0500600	LOC_Os10g35710	AK059343	expressed protein	-0.194	-0.295	-0.318	0.009	0.014
Os10g0502100	LOC_Os10g35820	AK063028	expressed protein	-3.228	-2.71	-3.141	-3.194	-2.226
Os10g0511400	LOC_Os10g36760	AK070496	prolyl carboxypeptidase like protein	0.406	0.517	0.595	0.854	0.667
Os10g0512700	LOC_Os10g36870	AK067223	clathrin binding protein	-0.111	-0.052	0.099	0.401	0.214
Os10g0519500	LOC_Os10g37510	AK109263	expressed protein	2.756	2.62	3.039	1.314	1.746
Os10g0521100	LOC_Os10g37670	AK121749	actin-depolymerizing factor	3.905	4.371	4.174	3.907	3.473
Os10g0521300	LOC_Os10g37690		inner membrane protein OXA1, mitochondrial precursor	0.685	0.666	0.747	0.763	0.755
Os10g0528900	LOC_Os10g38540	AK059726	glutathione S-transferase GSTU6	-5.728	-4.232	-5.347	-2.859	-4.444
Os10g0530900	LOC_Os10g38740	AK059760	glutathione S-transferase GSTU6	2.099	1.425	2.019	2.068	1.502
Os10g0562000	LOC_Os10g41250	AK106294	glycoprotein	-0.337	-0.336	-0.455	-0.727	-0.464
Os10g0569400	LOC_Os10g41980	AK062449	expressed protein	-4.885	-4.17	-5.725	-3.066	-3.959
Os10g0577800	LOC_Os10g42710	AK072769	RCD1	0.146	0.139	0.115	0.234	0.206
Os11g0102800	LOC_Os11g01190		expressed protein	0.2	0.176	0.003	-0.458	-0.308
Os11g0113700	LOC_Os11g02240	AK121773	CBL-interacting serine/threonine-protein kinase 15, X-hyb=LOC_Os12g02200	1.797	2.206	1.343	-0.368	0.562
Os11g0119100	LOC_Os11g02660	AK111574	catalytic/ hydrolase	0.529	0.746	0.25	0.128	0.162
Os11g0135000	LOC_Os11g04030	AK121911	major facilitator superfamily antiporter	-2.692	-2.367	-0.95	-0.577	-0.744
Os11g0137000	LOC_Os11g04190	AK103181	auxin efflux carrier component 1b	-0.036	-0.006	0.851	-0.005	-0.021
Os11g0138400	LOC_Os11g04300		retrotransposon protein, unclassified	-3.783	-3.058	-3.306	-3.817	-3.337
Os11g0147100	LOC_Os11g04990	AK073054	expressed protein	-0.113	-0.357	-0.97	-0.563	-0.816
Os11g0155900	LOC_Os11g05730		histone H3	-2.359	-2.2	-1.845	-2.823	-2.717
Os11g0161100	LOC_Os11g06230	AK064948	expressed protein, X-hyb=LOC_Os11g06234	-0.813	-0.693	-1.426	-1.108	-1.435
Os11g0167300	LOC_Os11g06680	AK101314	expressed protein	1.488	1.948	1.716	1.705	1.415
Os11g0167500	LOC_Os11g06690		serine esterase family protein	0.783	1.097	0.821	-0.171	-0.029
Os11g0206600	LOC_Os11g10040	AK109707	mTERF family protein	1.855	1.874	1.829	0.902	0.841
Os11g0207400	LOC_Os11g10120	AK066082	expressed protein	-0.274	-0.069	0.439	0.503	0.189
Os11g0245400	LOC_Os11g14060	AK120678	expressed protein, X-hyb=R04-TIGRv4S1-001055F	1.555	1.162	1.41	1.284	1.529
Os11g0256200	LOC_Os11g14990	AK107906	expressed protein	0.921	0.953	0.7	0.924	0.851
Os11g0256300	LOC_Os11g15000	AK066271	GRF zinc finger family protein	-0.122	-0.271	-0.083	-0.005	0.039
Os11g0306400	LOC_Os11g20090	AK106179	O-methyltransferase ZRP4	0.281	-0.055	-0.156	-0.027	-0.048
Os11g0310800	LOC_Os11g20554	AK101122	pre-mRNA-splicing factor ATP-dependent RNA helicase F56D2.6	0.107	0.245	0.051	-0.074	-0.177
Os11g0416900	LOC_Os11g22350	AK069444	ABC transporter-like protein	-1.268	-0.908	-1.192	-1.14	-0.569
Os11g0431700	LOC_Os11g24374		circumsporozoite protein precursor	-1.829	-1.274	-2.122	-2.995	-2.965
Os11g0435500	LOC_Os11g24800	AK069963	expressed protein	0.023	0.103	-0.019	-0.165	1.079
Os11g0473100	LOC_Os11g28350	AK065754	CDK-activating kinase assembly factor MAT1 family protein	0.109	0.238	0.126	-0.221	-0.229
Os11g0490800	LOC_Os11g29850	AK106821	cobalt import ATP-binding protein cbiO 1	-0.212	0.137	-0.168	-0.649	-0.523
Os11g0544000	LOC_Os11g34130	AK066017	expressed protein	-0.24	-0.365	-1.105	-0.97	-0.98
Os11g0550900	LOC_Os11g34950	AK106291	expressed protein	0.204	0.676	-1.315	-0.145	0.043
Os11g0557800	LOC_Os11g35350	AK111347	expressed protein	0.055	-0.02	-0.03	-0.27	-0.02
Os11g0569600	LOC_Os11g36160	AK111589	receptor-like protein kinase precursor	-1.915	-3.389	-1.344	-2.096	-2.256
Os11g0581900	LOC_Os11g37200	AK069449	transmembrane BAX inhibitor motif-containing protein 4	0.231	0.198	0.971	1.099	0.448
Os11g0604500	LOC_Os11g39120	AK109280	expressed protein	0.58	0.722	0.813	1.551	0.8
Os11g0605300	LOC_Os11g39209	AK069391	expressed protein	0.042	0.269	0.206	0.085	0.351
Os11g0610700	LOC_Os11g39650	AK099760	sec12-like protein 2	0.372	0.53	0.494	0.509	0.561
Os11g0620100	LOC_Os11g40510	AK060913	nucleolysin TIAR	0.415	0.373	0.255	0.209	0.249
Os11g0636900	LOC_Os11g41820	AK073768	splicing factor U2AF 65 kDa subunit	0.016	0.016	0.094	-0.233	-0.131
Os11g0640300	LOC_Os11g42070	AK121159	Leucine Rich Repeat family protein	-1.687	-0.676	-0.451	0.235	-0.32
Os11g0649300	LOC_Os11g42930	AK242598	expressed protein	0.766	0.901	0.398	0.074	0.245
Os11g0654100	LOC_Os11g43320	AK241540	NB-ARC domain containing protein	-0.752	-0.575	0.335	-0.731	-1.369
Os11g0657000	LOC_Os11g43590	AK103782	ranGAP1 interacting protein	-1.292	-1.116	-2.655	-1.619	-2.518
Os11g0661000	LOC_Os11g43934	AK066047	pentatricopeptide repeat protein PPR868-14	-0.164	0.17	0.194	-0.218	-0.312
Os11g0683800	LOC_Os11g45730	AK100871	pectinesterase precursor	-2.558	-2.596	-1.267	-0.142	-0.413
Os12g0102400	LOC_Os12g01190	AK103750	RNA recognition motif family protein, X-hyb=LOC_Os11g01190	0.035	0.201	0.13	-0.394	-0.252
Os12g0113500	LOC_Os12g02200	AK242733	CBL-interacting serine/threonine-protein kinase 15, X-hyb=LOC_Os11g02240	1.326	1.727	1.077	-0.491	0.453
Os12g0115500	LOC_Os12g02340	AK241677	nonspecific lipid-transfer protein 3 precursor	-0.642	-0.473	-1.73	-1	-1.191
Os12g0129650	LOC_Os12g03601	AK242179	expressed protein	-0.958	0.355	-0.041	-0.671	-0.604
Os12g0132800	LOC_Os12g03860	AK241552	major facilitator superfamily antiporter	-0.321	0.034	0.266	0.319	-0.05
Os12g0145200	LOC_Os12g05060	AK111428	expressed protein	-0.288	-0.465	0.224	-0.963	-1.131
Os12g0160900	LOC_Os12g06380	AK065838	transposon protein, unclassified	-0.094	-0.132	-0.206	-0.365	-0.248
Os12g0181900	LOC_Os12g08140	AK120742	tetratricopeptide-like helical	2.134	2.512	2.656	0.661	0.691
Os12g0189400	LOC_Os12g08770	AK059037	photosystem I reaction center subunit N, chloroplast precursor	-4.025	-4.014	-4.403	-3.227	-3.755
Os12g0189900	LOC_Os12g08800	AK066052	las1-like family protein	0.329	0.457	0.635	0.436	0.231
Os12g0231000	LOC_Os12g12934	AK120737	peptide transporter PTR2	-6.336	-5.193	-5.434	-4.444	-4.944
Os12g0257000	LOC_Os12g15470	AK062220	serine carboxypeptidase 1 precursor	-0.956	-0.956	-1.433	-1.219	-1.059
Os12g0277400	LOC_Os12g17900	AK102429	ubiquitin-protein ligase	0.193	0.25	0.427	0.405	0.468
Os12g0403800	LOC_Os12g21500	AK064189	exosome complex exonuclease RRP42	-0.076	-0.097	-0.163	0.06	-0.145
Os12g0433700	LOC_Os12g24580	AK241796	negatively light-regulated protein	-3.02	-1.763	-1.565	-2.972	-2.088
Os12g0477600	LOC_Os12g29340	AK099534	expressed protein	-0.395	-0.638	-0.946	-0.377	-0.329
Os12g0480200	LOC_Os12g29580	AK107126	protein kinase PVPK-1	-0.542	-0.391	-0.424	-0.271	0.087
Os12g0508300	LOC_Os12g32380	AK059123	40S ribosomal protein S29	-0.802	-0.424	-0.765	-0.66	-0.554
Os12g0563700	LOC_Os12g37660	AK069927	pectinesterase precursor	-2.061	-2.25	-0.029	-0.012	-0.026
Os12g0564600	LOC_Os12g37720	AK101383	serologically defined colon cancer antigen 1	0.735	0.412	0.559	0.193	0.336
Os12g0575300	LOC_Os12g38660		expressed protein	2.013	0.296	0.468	2.199	0.008
Os12g0576100	LOC_Os12g38720		expressed protein, X-hyb=LOC_Os12g38660	1.841	1.353	0.941	1.046	-1.675
Os12g0600100	LOC_Os12g40780	AK063560	ankyrin-2	1.546	1.59	0.808	1.564	1.598
Os12g0610500	LOC_Os12g41670	AK106471	S-adenosylmethionine-dependent methyltransferase	-0.308	-0.066	-0.412	-0.077	0
Os12g0611100	LOC_Os12g41710	AK066826	serine/threonine-protein kinase receptor precursor	-2.136	-1.978	-1.237	-0.896	-0.329
Os12g0623500	LOC_Os12g42850	AK064822	high-affinity cationic amino acid transporter 1	1.301	1.541	1.613	1.354	1.274
Os12g0636000	LOC_Os12g43930	AK062128	RING finger protein 5	0.014	-0.163	-0.176	-0.261	-0.128
TF genes
Os01g0571300	LOC_Os01g39020	AK064271	HSF	5.203	4.95	5.23	3.819	3.519
Os01g0624700	LOC_Os01g43550	AK111416	WRKY	0.51	0.678	0.378	1.533	0.954
Os01g0745700	LOC_Os01g54210	AK121896	C2C2-GATA	-2.35	-1.213	-3.745	-1.01	-2.692
Os02g0766700	LOC_Os02g52780	AK072062	bZIP	1.067	0.968	1.137	1.41	1.527
Os03g0149000	LOC_Os03g05500	AK107949	LOB	-0.084	-0.166	-1.407	0.017	-0.978
Os03g0655600	LOC_Os03g45300	AK120778	FAR1	1.01	0.854	1.208	0.856	0.717
Os05g0473300	LOC_Os05g39590		AP2-EREBP	-2.758	-1.247	-2.375	-1.566	-2.786
Os07g0182000	LOC_Os07g08420	AK241994	bZIP	-0.136	-0.219	-0.505	-0.219	-0.731
Os08g0198900	LOC_Os08g09900	AK103696	WRKY	-1.016	-2.625	-1.373	0.403	-0.077
Os11g0206600	LOC_Os11g10040	AK109707	mTERF	1.855	1.874	1.829	0.902	0.841
D) IR77298-14-1-2-B-10: Root tissue				Root (Log2ratio)
				0.2 FTSW
RAP-ID	Gene ID	Genbank id	description	IR64	10	13	11	18
Os01g0114800	LOC_Os01g02450	AK070789	retrotransposon protein, unclassified	1.231	1.139	1.307	1.189	0.86
Os01g0148700	LOC_Os01g05560	AK101727	expressed protein	0.364	0.482	0.461	0.617	0.744
Os01g0162500	LOC_Os01g06890	AK242779	protein kinase/ protein binding protein	3.968	4.555	3.829	3.894	2.958
Os01g0165100	LOC_Os01g07130	AK103011	expressed protein	-1.088	-0.596	-2.354	-0.765	-0.919
Os01g0179500	LOC_Os01g08430	AK105394	expressed protein	0.619	0.51	0.846	0.483	0.274
Os01g0228500	LOC_Os01g12820	AK119627	harpin-induced protein	0.083	0.661	0.121	0.063	0.301
Os01g0263300	LOC_Os01g15830	AK061583	peroxidase 72 precursor	0.214	-1.08	0.862	-1.04	-0.787
Os01g0279400	LOC_Os01g17214	AK065048	carbohydrate transporter/ sugar porter/ transporter	3.329	4.92	6.303	2.625	5.921
Os01g0302500	LOC_Os01g19694	AK241312	homeobox protein OSH1	1.011	2.181	-0.157	1.151	1.83
Os01g0328700	LOC_Os01g22520	AK066632	dihydrolipoyl dehydrogenase, mitochondrial precursor	-0.066	0.237	0.503	0.43	0.294
Os01g0331900	LOC_Os01g22870	AK121761	FAM18-like protein	0.12	0.686	0.686	0.335	0.399
Os01g0338600	LOC_Os01g23680	AK066580	cysteine sulfinate desulfinase/cysteine desulfurase and related enzymes	-0.556	-0.257	-0.518	-0.675	-0.37
Os01g0348600	LOC_Os01g24680	AK099063	glyoxysomal fatty acid beta-oxidation multifunctional protein MFP-a	0.81	1.039	0.913	0.59	0.735
Os01g0367100	LOC_Os01g26920	AK119785	expressed protein	0.558	0.502	0.4	0.45	0.944
Os01g0372700	LOC_Os01g27520	AK101893	asparaginyl-tRNA synthetase, cytoplasmic 3	0.789	0.839	0.767	0.312	0.57
Os01g0507900	LOC_Os01g32350	AK102473	ATP-dependent Clp protease proteolytic subunit 1	0.469	0.981	0.677	0.606	0.514
Os01g0513700	LOC_Os01g33020	AK068877	trafficking protein particle complex subunit 1	0.251	0.348	0.475	0.383	0.539
Os01g0532800	LOC_Os01g34870	AK060594	condensin complex subunit 2	0.168	0.102	0.385	0.889	0.261
Os01g0546800	LOC_Os01g36620	AK066636	pectate lyase 4 precursor	-0.285	-0.973	-1.275	-0.845	-0.757
Os01g0571300	LOC_Os01g39020	AK064271	heat shock factor protein HSF30	7.578	8.171	7.119	6.515	7.534
Os01g0578000	LOC_Os01g39630	AK060971	DNA repair protein RAD51 homolog 3	0.186	0.723	0.257	0.328	0.358
Os01g0600400	LOC_Os01g41650	AK064442	pentatricopeptide repeat protein PPR986-12	0.539	0.7	0.306	0.365	0.546
Os01g0604100	LOC_Os01g41950	AK099765	expressed protein	-1.146	-0.989	-1.605	-0.909	-0.305
Os01g0615300	LOC_Os01g42880	AK061211	3-N-debenzoyl-2-deoxytaxol N-benzoyltransferase	0.115	-0.148	0.031	-0.22	-0.028
Os01g0624700	LOC_Os01g43550	AK111416	OsWRKY12 - Superfamily of rice TFs having WRKY and zinc finger domains	0.468	2.052	1.002	0.023	1.219
Os01g0644500	LOC_Os01g45670	AK243423	expressed protein	0.694	0.572	0.905	0.699	0.613
Os01g0652600	LOC_Os01g46380	AK072075	ketol-acid reductoisomerase, chloroplast precursor	0.164	0.049	0.179	0.259	0.103
Os01g0685300	LOC_Os01g49154	AK110519	expressed protein	0.631	1.464	0.982	0.799	1.117
Os01g0700100	LOC_Os01g50460	AK059965	seven-transmembrane-domain protein 1	-0.753	-1.293	0.087	-1.598	-2.035
Os01g0711100	LOC_Os01g51390	AK068087	mitochondrial-processing peptidase beta subunit, mitochondrial precursor	0.422	0.436	0.2	0.607	0.976
Os01g0728700	LOC_Os01g52830	AK108000	secreted protein	3.682	3.517	2.979	3.446	3.452
Os01g0745700	LOC_Os01g54210	AK121896	GATA transcription factor 13	-0.2	-2.334	0.425	0.137	-0.273
Os01g0750500	LOC_Os01g54670	AK067516	coiled-coil domain-containing protein 25	-3.377	-3.647	-3.849	-4.302	-3.966
Os01g0783100	LOC_Os01g57410	AK067606	rf1 protein, mitochondrial precursor	1.524	2.533	1.745	1.373	2.502
Os01g0783700	LOC_Os01g57470	AK109278	caltractin	-0.918	-0.757	-1.648	-1.905	-1.194
Os01g0810800	LOC_Os01g59570	AK243390	senescence-induced receptor-like serine/threonine-protein kinase precursor	-7.252	-7.078	-6.947	-7.166	-6.756
Os01g0811300	LOC_Os01g59620	AK065227	histone-lysine N-methyltransferase, H3 lysine-9 specific SUVH1	-0.587	-0.673	-0.658	-0.326	-0.258
Os01g0817700	LOC_Os01g60190	AK060836	2,3-bisphosphoglycerate-independent phosphoglycerate mutase	-0.664	-0.792	-0.587	-0.308	-0.434
Os01g0847100	LOC_Os01g62830	AK063795	expressed protein	-3.584	-4.176	-4.487	-4.648	-4.455
Os01g0856900	LOC_Os01g63810	AK107570	starch binding domain containing protein	-2.583	-1.495	-0.619	-1.003	-1.341
Os01g0905200	LOC_Os01g67810	AK067779	exo70 exocyst complex subunit family protein	-1.115	-2.084	-1.825	-2.015	-1.68
Os01g0929000	LOC_Os01g70390	AK073334	expressed protein	-1.011	-1.106	-1.399	-0.804	-1.558
Os01g0956500	LOC_Os01g72630	AK072478	expressed protein	-4.635	-4.752	-2.29	-1.411	-3.524
Os01g0957600	LOC_Os01g72740	AK059235	cytochrome P450 71D8	-0.227	0.158	-1.461	0.564	0.986
Os01g0970900	LOC_Os01g73950	AK101688	expressed protein	1.391	1.149	1.322	1.352	1.464
Os02g0105000	LOC_Os02g01480	AK060064	nucleic acid binding protein	-0.074	-0.004	-0.266	0.001	0.082
Os02g0105100	LOC_Os02g01490	AK106550	expressed protein	0.487	0.197	0.13	0.235	0.086
Os02g0119200	LOC_Os02g02700	AK070181	AMP binding protein	-0.327	-0.637	-1.223	-1.032	-0.216
Os02g0123300	LOC_Os02g03080		eukaryotic translation initiation factor 3 subunit 8, X-hyb=LOC_Os07g03230	1.529	1.19	1.256	1.24	1.913
Os02g0124700	LOC_Os02g03220	AK064457	expressed protein	0.378	0.128	0.657	0.362	-0.459
Os02g0159200	LOC_Os02g06430	AK111948	expressed protein	0.158	0.63	0.893	-0.137	-0.237
Os02g0164300	LOC_Os02g06840	AK063785	beta-1,3-galactosyltransferase sqv-2	-0.219	-0.328	-0.026	-0.179	-0.325
Os02g0175800	LOC_Os02g07910	AK120215	fiber protein Fb15	-0.578	-0.889	-0.427	-0.771	-0.756
Os02g0194000	LOC_Os02g10060	AK064096	ATSWI3B	-0.004	0.1	-0.037	0.123	0.346
Os02g0199500	LOC_Os02g10600	AK071208	F-box protein interaction domain containing protein	0.943	0.694	0.909	1.051	0.4
Os02g0241600	LOC_Os02g14530	AK111618	ATP binding protein	0.149	0.3	0.115	-0.124	0.58
Os02g0260400	LOC_Os02g15970	AK102256	expressed protein	0.348	0.511	0.227	0.557	0.245
Os02g0273100	LOC_Os02g17330	AK061985	4-amino-4-deoxychorismate lyase	-3.94	-3.826	-3.551	-1.571	-1.836
Os02g0277600	LOC_Os02g17700	AK110791	NADPH adrenodoxin oxidoreductase, mitochondrial precursor	0.74	0.604	0.823	0.891	0.019
Os02g0319800	LOC_Os02g21490	AK111750	pre-mRNA-splicing factor PRP17	0.607	0.435	0.578	0.563	0.71
Os02g0321500	LOC_Os02g21630	AK064540	polyphosphoinositide binding protein	-0.055	0.392	0.17	0.014	0.065
Os02g0448400	LOC_Os02g25060	AK064509	calcium lipid binding protein-like	-1.104	-0.833	0.188	-0.916	-1.033
Os02g0481900	LOC_Os02g28074	AK066344	XRN 5-3 exonuclease N-terminus family protein	-0.012	-0.053	-1.266	-0.468	-0.292
Os02g0495400	LOC_Os02g29300	AK103135	expressed protein	-0.01	-0.007	0.002	-0.006	-0.018
Os02g0508500	LOC_Os02g30530	AK066496	transposon protein, Mutator sub-class	0.18	-0.01	-0.032	0.023	0.018
Os02g0511800	LOC_Os02g30790	AK069817	expressed protein	0.474	0.919	0.161	-1.177	-1.585
Os02g0515000	LOC_Os02g31070	AK065046	expressed protein	0.005	0.094	-0.278	-0.015	0.008
Os02g0520500	LOC_Os02g32080	AK107896	expressed protein	-0.004	-0.004	0.009	0.003	-0.003
Os02g0523500	LOC_Os02g32350	AK065061	4SNc-Tudor domain protein	1.481	1.482	1.434	1.345	0.949
Os02g0526700	LOC_Os02g32550		expressed protein	-0.899	-2.14	1.128	-0.399	-0.964
Os02g0527200	LOC_Os02g32580	AK058851	expressed protein	0.648	0.921	1.01	1.039	1.063
Os02g0559300	LOC_Os02g35300	AK100088	transposon protein, unclassified	-1.578	-0.486	0.084	0.673	-0.926
Os02g0564400	LOC_Os02g35630	AK243408	CLPX	0.747	0.852	0.974	0.956	0.82
Os02g0565100	LOC_Os02g35700	AK106382	nucleoside diphosphate kinase	0.347	0.617	0.412	0.641	0.4
Os02g0565400	LOC_Os02g35750	AK073055	rf1 protein, mitochondrial precursor	1.221	1.437	0.741	1.173	0.82
Os02g0593600	LOC_Os02g38040	AK069976	protein binding protein	-0.318	-0.294	-2.505	-1.259	0.864
Os02g0606100	LOC_Os02g39350		CDA02	0.478	0.429	0.202	0.49	0.063
Os02g0647900	LOC_Os02g43280	AK060824	aldehyde dehydrogenase 3B1	0.002	-0.682	0.025	-0.058	-0.404
Os02g0649900	LOC_Os02g43370		transposon protein, unclassified	-3.409	-2.242	-1.607	-3.563	-1.963
Os02g0655700	LOC_Os02g43860	AK101068	yfnA	0.733	0.732	0.632	0.553	0.536
Os02g0656200	LOC_Os02g43906		diacylglycerol kinase	0.554	0.939	1.015	0.488	0.063
Os02g0661900	LOC_Os02g44300	AK061447	structural molecule	-0.737	-0.749	-1.113	-0.226	-0.368
Os02g0664700	LOC_Os02g44540	AK065482	expressed protein	0.272	0.149	0.404	0.141	0.539
Os02g0669700	LOC_Os02g44890	AK064519	RNA-binding region RNP-1	-0.849	-1.394	0.277	-0.619	-1.078
Os02g0679500	LOC_Os02g45600	AK067772	rac GTPase activating protein 2	-0.752	-1.233	-0.673	-0.969	-0.96
Os02g0680400	LOC_Os02g45650	AK102210	CAAX prenyl protease 1	0.565	0.72	0.898	0.535	1.193
Os02g0684400	LOC_Os02g45930	AK065103	expressed protein	-0.431	-0.531	-0.995	-0.969	-0.422
Os02g0701700	LOC_Os02g47320	AK068212	vacuolar ATPase G subunit family protein	0.922	2.029	1.524	0.737	0.387
Os02g0709400	LOC_Os02g47970	AK064381	calpain-like protein	0.764	0.677	0.822	0.58	0.533
Os02g0710500	LOC_Os02g48080	AK103360	serine/threonine-protein kinase receptor precursor	0.214	-0.431	-0.279	-0.27	-0.426
Os02g0749200	LOC_Os02g51404	AK107742	expressed protein	0.245	0.483	-0.119	-0.013	0.483
Os02g0766700	LOC_Os02g52780	AK072062	bZIP transcription factor ABI5	0.855	0.757	0.941	0.666	0.658
Os02g0768300	LOC_Os02g52930	AK073339	nodulin protein	-3.167	-3.77	-3.551	-2.907	-2.853
Os02g0770000	LOC_Os02g53060	AK103425	proteasome subunit beta type 6 precursor	0.41	0.543	0.568	0.479	0.875
Os02g0779300	LOC_Os02g53870	AK062611	expressed protein	-0.599	-2.348	-1.689	-0.935	-1.2
Os02g0800100	LOC_Os02g55640	AK069830	proteasome maturation factor UMP1 family protein	-0.017	0.701	0.424	0	0.55
Os02g0801900	LOC_Os02g55840	AK109498	expressed protein	1.242	1.624	0.902	1.158	1.544
Os02g0819100	LOC_Os02g57370	AK100156	palmitoyltransferase pfa3	1.706	1.763	1.128	1.475	0.724
Os02g0824900	LOC_Os02g57870	AK073217	expressed protein	2.278	1.935	2.179	1.979	1.444
Os02g0829200	LOC_Os02g58230	AK070520	C2 domain containing protein	0.94	0.882	0.845	0.849	0.966
Os03g0111800	LOC_Os03g02110	AK121627	expressed protein	1.458	1.606	1.616	1.952	1.904
Os03g0135400	LOC_Os03g04270	AK100737	Leucine Rich Repeat family protein	-0.059	-0.324	0.199	-0.317	0.428
Os03g0149000	LOC_Os03g05500	AK107949	LOB domain protein 16	-4.93	-5.119	-5.319	-3.103	-4.926
Os03g0158500	LOC_Os03g06240	AK111578	YT521-B-like family protein	-0.158	-0.945	-0.23	-0.754	-0.529
Os03g0199100	LOC_Os03g10240	AK069890	expressed protein	-1.318	-2.157	-0.998	-1.281	-1.017
Os03g0227000	LOC_Os03g12590	AK068454	coatomer subunit gamma-2	0.433	0.143	0.319	0.214	0.263
Os03g0234200	LOC_Os03g13170	AK059011	ubiquitin fusion protein	-0.6	-0.575	-0.373	-0.82	-0.673
Os03g0239200	LOC_Os03g13590	AK100953	CONSTANS interacting protein 6	0.014	-0.587	-0.781	-0.334	0.074
Os03g0240500	LOC_Os03g13730	AK058676	translocase of chloroplast 34	0.759	0.791	0.448	0.639	0.694
Os03g0247200	LOC_Os03g14300	AK121719	expressed protein	0.014	-0.524	0.374	0.539	-0.114
Os03g0251500	LOC_Os03g14690	AK119298	vacuolar ATP synthase 91 kDa subunit	2.342	2.292	2.686	2.076	1.565
Os03g0259300	LOC_Os03g15350	AK063394	sel-1 homolog precursor	0.34	0.267	0.096	0.365	0.127
Os03g0263700	LOC_Os03g15720	AK071748	expressed protein	-0.039	-0.125	-0.028	-0.326	-0.317
Os03g0266300	LOC_Os03g15960	AK104129	17.4 kDa class I heat shock protein 3	2.11	2.058	1.683	0.675	1.553
Os03g0271100	LOC_Os03g16430	AK060821	RNA polymerase sigma factor rpoD1	1.463	1.828	2.44	1.548	2.492
Os03g0324800	LOC_Os03g20860	AK071431	expressed protein	0.998	1.155	1.224	0.847	1.015
Os03g0335600	LOC_Os03g21740	AK100513	valyl-tRNA synthetase	1.713	1.779	1.633	1.827	1.343
Os03g0338200	LOC_Os03g21964	AK068547	expressed protein	1.268	0.588	0.675	1.235	0.506
Os03g0340900	LOC_Os03g22160	AK066679	relA-SpoT like protein RSH1	0.687	0.486	1.044	0.525	0.267
Os03g0355100	LOC_Os03g23900	AK071025	expressed protein	0.517	0.41	0.263	0.187	0.677
Os03g0355300	LOC_Os03g23920	AK066464	expressed protein	0.561	0.551	0.283	0.234	0.685
Os03g0372700	LOC_Os03g25620	AK073312	low temperature viability protein	0.457	0.799	1.35	1.224	-0.289
Os03g0389900	LOC_Os03g27250	AK062245	transferase, transferring glycosyl groups	-1.154	-1.479	-0.768	-1.092	-1.64
Os03g0390400	LOC_Os03g27290	AK120174	cytochrome c oxidase subunit	0.084	0.24	0.367	0.325	0.435
Os03g0394900	LOC_Os03g27760	AK103693	expressed protein	-1.361	-1.085	-1.035	-0.742	-0.565
Os03g0445700	LOC_Os03g33090	AK071624	seed specific protein Bn15D17A	-2.719	-2.287	-2.136	-3.348	-1.136
Os03g0452300	LOC_Os03g34040	AK065820	30S ribosomal protein S5	-0.273	-0.108	-0.689	0.183	0.637
Os03g0591300	LOC_Os03g39432	AK101749	helix-loop-helix DNA-binding domain containing protein	-4.266	-5.426	-4.747	-5.178	-4.317
Os03g0615300	LOC_Os03g41920	AK072294	expressed protein	-0.011	-0.005	-0.006	0.001	-0.009
Os03g0643900	LOC_Os03g44190	AK069402	expressed protein, X-hyb=R01-TIGRv4S1-001726R	-0.304	-0.721	-0.153	-0.122	-0.308
Os03g0653900	LOC_Os03g45120	AK242503	ribosome inactivating protein	0.458	0.007	-0.016	0.002	0.012
Os03g0654800	LOC_Os03g45220	AK103330	expressed protein	-0.062	0.307	0.607	-0.104	0.24
Os03g0655600	LOC_Os03g45300	AK120778	transposon protein, unclassified	0.403	0.774	0.783	0.648	0.517
Os03g0667800	LOC_Os03g46490		40S ribosomal protein S21	-0.472	-0.415	-0.433	-0.331	-0.298
Os03g0668000	LOC_Os03g46510	AK111705	F-box domain containing protein	0.514	0.607	-0.042	0.458	0.692
Os03g0679000	LOC_Os03g47550	AK059913	FHY1, X-hyb=LOC_Os01g05090	-0.304	-0.181	-0.544	-0.055	0.02
Os03g0681900	LOC_Os03g47800	AK062094	heterogeneous nuclear ribonucleoprotein A2 homolog 2	0.21	0.213	0.383	0.019	0.222
Os03g0713600	LOC_Os03g50560	AK074014	RNA recognition motif containing protein	0.75	0.755	0.099	0.664	0.394
Os03g0725200	LOC_Os03g51530	AK106493	expressed protein	-3.979	-4.143	-3.927	-4.234	-4.061
Os03g0730000	LOC_Os03g52010	AK071679	phosphatidylcholine-sterol acyltransferase precursor	-0.374	-0.979	-0.035	0	0.074
Os03g0747700	LOC_Os03g53640	AK058795	expressed protein	-0.906	-0.595	-1.659	-1.096	-1.487
Os03g0757500	LOC_Os03g55040	AK069049	indole-3-acetate beta-glucosyltransferase	0.08	-1.864	-1.104	-1.005	-0.159
Os03g0759500	LOC_Os03g55200	AK063449	origin recognition complex subunit 5	0.955	0.631	-0.24	0.616	0.198
Os03g0789600	LOC_Os03g57569	AK106967	expressed protein	-0.101	-1.531	-1.312	-0.193	-1.314
Os03g0791800	LOC_Os03g57790	AK067703	ubiquitin-conjugating enzyme E2-17 kDa	-0.099	0.245	-0.144	0.107	0.046
Os03g0793100	LOC_Os03g57910	AK067897	expressed protein	-1.337	-1.171	-0.869	-0.627	-0.061
Os03g0800700	LOC_Os03g58630	AK062383	thioredoxin H-type 5	-0.86	-0.873	-0.805	-0.928	-1.153
Os03g0818100	LOC_Os03g60370	AK064366	acid phosphatase	1.875	2.024	1.97	1.613	2.097
Os03g0826200	LOC_Os03g61090	AK121165	expressed protein	0.28	0.995	1.657	-0.177	-0.356
Os04g0182800	LOC_Os04g10400	AK063110	electron transfer flavoprotein beta-subunit	-1.027	-0.398	-1.361	-0.68	-0.761
Os04g0183100	LOC_Os04g10420	AK071690	CW7	-0.387	-0.812	-0.914	-0.797	-1.498
Os04g0221600	LOC_Os04g14510	AK100967	PHD-finger family protein	0.606	0.035	0.298	0.17	-0.412
Os04g0243400	LOC_Os04g16940	AK104960	transposon protein, CACTA, En/Spm sub-class	0.055	2.008	0.39	1.084	1.206
Os04g0258900	LOC_Os04g18790	AK062983	F-box domain containing protein	-0.19	0.022	0.254	0.366	-0.211
Os04g0306400	LOC_Os04g24140	AK103443	ribose-5-phosphate isomerase	-0.879	0.016	0.461	-0.542	-0.011
Os04g0309600	LOC_Os04g24430	AK063304	sucrose synthase 2	-1.446	-2.421	-1.125	-1.846	-1.632
Os04g0346800	LOC_Os04g27950	AK101242	expressed protein	-1.962	-0.672	-1.198	-1.23	-1.437
Os04g0347800	LOC_Os04g28020	AK108606	expressed protein	1.998	1.037	1.175	1.603	1.176
Os04g0369000	LOC_Os04g30030	AK119916	resistance protein	0.004	0.007	-0.123	0.01	0.018
Os04g0375900	LOC_Os04g30720	AK101769	kinesin motor domain containing protein	-1.078	-3.251	-0.001	-0.818	-2.029
Os04g0404900	LOC_Os04g33200	AK107531	expressed protein	3.194	3.022	2.142	3.547	3.279
Os04g0411800	LOC_Os04g33590	AK102032	catalytic/ hydrolase	-1.755	-1.558	-2.159	-0.762	-0.553
Os04g0417000	LOC_Os04g34010	AK063428	ALMT1	-0.164	0.175	0.951	-1.014	-0.412
Os04g0429100	LOC_Os04g34976	AK073414	SET domain-containing protein SET102	0.779	0.668	0.46	0.692	0.38
Os04g0439100	LOC_Os04g35840	AK067590	T-complex protein 11 containing protein	-0.462	-0.636	-1.006	-0.989	-0.559
Os04g0469400	LOC_Os04g39410	AK060385	pentatricopeptide repeat protein PPR986-12	2.128	2.246	2.373	1.673	1.477
Os04g0469500	LOC_Os04g39420	AK071065	6-phosphofructokinase 2	3.046	2.974	3.845	2.6	2.672
Os04g0496600	LOC_Os04g41920	AK065058	CBF1 interacting corepressor	0.235	0.237	0.22	0.294	-0.709
Os04g0499100	LOC_Os04g42130	AK072725	membrane protein	0.013	-0.013	-0.04	0.015	0.006
Os04g0502300	LOC_Os04g42380	AK120520	40S ribosomal protein S11	0.125	0.504	0.632	0.409	0.387
Os04g0508800	LOC_Os04g42980	AK065106	protein binding protein	-1.504	-0.999	-1.597	-1.302	-0.805
Os04g0510900	LOC_Os04g43170	AK063625	caleosin 1	5.258	6.254	6.362	4.949	5.544
Os04g0518650	LOC_Os04g43824	AK242408	expressed protein	0.009	0.289	0.134	-0.003	0.089
Os04g0533000	LOC_Os04g45040	AK071636	ATP-dependent RNA helicase dhh1	0.161	0.281	0.337	0.235	0.116
Os04g0558400	LOC_Os04g47120	AK061440	acyl-CoA thioesterase/ cyclic nucleotide binding protein	0.195	0.638	-0.162	0.767	0.476
Os04g0559400	LOC_Os04g47190	AK062472	branched-chain-amino-acid aminotransferase	-4.678	-4.958	-4.415	-4.624	-4.401
Os04g0563300	LOC_Os04g47550	AK100487	expressed protein	-0.087	-0.708	-0.747	-0.857	-0.667
Os04g0566900	LOC_Os04g47912	AK072344	expressed protein	-0.008	0.008	-0.015	0.009	0.026
Os04g0571200	LOC_Os04g48260	AK071401	zinc finger, C3HC4 type family protein	3.409	3.063	3.208	3.269	2.81
Os04g0594400	LOC_Os04g50790	AK067019	nucleic acid binding protein	0.72	1.225	0.96	0.827	0.617
Os04g0616900	LOC_Os04g52660	AK066343	expressed protein	-0.009	-0.024	-0.013	-0.004	0.006
Os04g0623300	LOC_Os04g53190	AK067242	lysine-specific histone demethylase 1	0.858	0.822	0.893	0.806	0.777
Os04g0629600	LOC_Os04g53750	AK070709	retrotransposon protein, Ty3-gypsy subclass	0.011	-0.01	0.019	0.018	0.026
Os04g0635000	LOC_Os04g54230	AK062619	wound-induced protein	-4.429	-4.02	-4.23	-4.405	-3.416
Os04g0656800	LOC_Os04g56180	AK058886	peroxidase 16 precursor	-2.302	-3.743	-1.255	-2.244	-3.065
Os04g0670600	LOC_Os04g57510	AK065924	exostosin-like	0.298	0.004	0.054	-0.238	-1.489
Os04g0674700	LOC_Os04g57850	AK106615	AMP-binding protein	1.386	1.224	0.781	0.553	1.981
Os04g0676800	LOC_Os04g58030	AK242588	expressed protein	-0.012	-0.009	-0.009	-0.003	-0.017
Os04g0677066	LOC_Os04g58060		protein arginine N-methyltransferase 6	0.417	0.481	0.296	0.191	0.404
Os05g0103400	LOC_Os05g01290	AK066339	expressed protein	-0.881	-0.802	-0.909	-0.425	-0.582
Os05g0125500	LOC_Os05g03480	AK066314	isovaleryl-CoA dehydrogenase, mitochondrial precursor	0.769	1.446	0.614	0.773	1.251
Os05g0139200	LOC_Os05g04750	AK108058	F-box domain containing protein	1.185	1.517	0.999	1.135	1.396
Os05g0144800	LOC_Os05g05260	AK099724	DNA repair helicase UVH6	1.083	0.776	0.228	0.896	1.305
Os05g0145100	LOC_Os05g05290	AK107957	expressed protein	-2.742	-3.386	-4.501	-3.916	-3.187
Os05g0153000	LOC_Os05g06110	AK073497	villin-1	1.378	1.504	1.643	1.085	1.172
Os05g0203500	LOC_Os05g11370	AK064593	expressed protein	0.004	-0.13	-0.214	0.011	0.022
Os05g0215700	LOC_Os05g12481	AK119724	expressed protein	-1.64	-1.528	-0.087	-2.253	-1.601
Os05g0221200	LOC_Os05g13420	AK070757	glycoprotein X precursor	-0.941	-0.467	-0.585	-0.402	-0.218
Os05g0222200	LOC_Os05g13520	AK068591	CER5	3.135	1.24	3.173	1.494	2.528
Os05g0275700	LOC_Os05g19480	AK111642	peroxisome assembly factor 1	0.588	0.546	0.414	0.267	0.634
Os05g0286100	LOC_Os05g20930	AK108829	transcriptional regulator RABBIT EARS	-1.31	-1.783	-1.135	-0.784	-0.962
Os05g0290300	LOC_Os05g22370	AK242923	N-acetylglucosaminyl transferase component	0.015	-0.019	-0.049	0.005	0.02
Os05g0302700	LOC_Os05g23720	AK103134	ADP,ATP carrier protein, mitochondrial precursor	3.429	3.95	3.362	3.068	3.253
Os05g0316200	LOC_Os05g25210	AK101705	expressed protein	0.644	0.521	0.482	0.799	0.638
Os05g0349500	LOC_Os05g28190	AK101703	ranBP1 domain containing protein	1.61	1.77	1.561	1.737	1.73
Os05g0352800	LOC_Os05g28480	AK071056	conserved hypothetical protein	0.549	0.354	0.423	0.245	0.381
Os05g0387900	LOC_Os05g32190	AK062285	tungus CG8253-PA	1.178	1.12	0.692	1.066	0.969
Os05g0402900	LOC_Os05g33400	AK070554	basic 7S globulin precursor	-0.703	-0.559	-0.288	-1.228	-1.152
Os05g0406600	LOC_Os05g33670	AK241185	expressed protein	0.017	-0.012	-0.049	0.009	0.024
Os05g0415400	LOC_Os05g34310	AK107330	NAC domain-containing protein 94	0.006	-0.006	-0.004	0.012	0.016
Os05g0419800	LOC_Os05g34700	AK100958	anther-specific proline-rich protein APG	0.393	0.575	-0.552	0.09	0.188
Os05g0422900	LOC_Os05g34914	AK073629	expressed protein	0.943	-0.425	-0.046	-0.047	-0.376
Os05g0424300	LOC_Os05g35010	AK120987	cytochrome P450 71C4	2.614	2.644	2.474	2.292	2.92
Os05g0439100	LOC_Os05g36320	AK099506	expressed protein	-2.552	-3.223	-2.078	-2.337	-2.483
Os05g0440100	LOC_Os05g36910	AK072962	NC domain containing protein	1.07	1.065	0.55	1.218	1.194
Os05g0451300	LOC_Os05g37830	AK108341	expressed protein	-2.029	-2.014	-1.828	-1.601	-1.664
Os05g0454400	LOC_Os05g38020	AK107942	expressed protein	0.132	0.372	0.044	-0.311	0.272
Os05g0456300	LOC_Os05g38230	AK068616	aldose reductase	-0.01	-0.007	-0.003	0	-0.009
Os05g0470650	LOC_Os05g39374	AK241897	expressed protein	1.189	1.205	0.574	0.953	0.357
Os05g0473300	LOC_Os05g39590		dehydration-responsive element-binding protein 2D	-0.587	0.432	-0.795	-0.204	0.269
Os05g0477800	LOC_Os05g40000	AK109779	expressed protein	0	0.007	0.041	0.01	-0.05
Os05g0503300	LOC_Os05g42350	AK073969	sulfite reductase	0.582	0.506	0.284	0.819	0.553
Os05g0507400	LOC_Os05g43174	AK107717	expressed protein	0.192	0.032	0.078	-0.448	0.038
Os05g0518200	LOC_Os05g44190	AK107178	expressed protein	-0.09	-2.147	0.333	-0.482	-2.459
Os05g0553700	LOC_Os05g48020	AK103396	syntaxin 72	0.531	0.584	0.906	0.788	0.322
Os05g0557000	LOC_Os05g48320	AK059395	60S ribosomal protein L37a	-0.009	0.172	0.188	0.139	-0.235
Os05g0558400	LOC_Os05g48450	AK072756	branched-chain-amino-acid aminotransferase	0.644	0.676	0.553	0.517	0.553
Os05g0562000	LOC_Os05g48790	AK073575	expressed protein	-3.088	-2.268	-1.897	0.952	-0.875
Os05g0567100	LOC_Os05g49200	AK066453	aspartic proteinase oryzasin-1 precursor	-1.114	-0.915	-0.787	-1.479	-0.663
Os05g0572900	LOC_Os05g49740	AK103180	EMB2744	0.609	0.93	0.637	1.203	1.151
Os05g0579000	LOC_Os05g50280	AK068594	solute carrier family 2, facilitated glucose transporter member 8	0.856	0.914	1.046	0.745	0.961
Os06g0101300	LOC_Os06g01200	AK109515	RHC1A	1.56	1.375	0.887	1.18	1.467
Os06g0101600	LOC_Os06g01210	AK070447	plastocyanin, chloroplast precursor	1.826	0.682	2.507	-1.389	-0.221
Os06g0124900	LOC_Os06g03486	AK062901	expressed protein	-1.137	-1.111	-1.217	-0.383	-1.321
Os06g0138900	LOC_Os06g04699		expressed protein	-0.003	-0.016	-0.011	-0.002	0.005
Os06g0167600	LOC_Os06g07140	AK067977	proteasome subunit alpha type 4	0.23	0.007	0.136	0.134	0.083
Os06g0210900	LOC_Os06g10850	AK110332	triacylglycerol lipase	-0.015	-0.06	-0.112	0.005	0
Os06g0224700	LOC_Os06g12070		mTERF family protein	0.608	0.139	0.424	0.495	0.112
Os06g0252300	LOC_Os06g14190	AK061625	transcriptional repressor NF-X1	0.641	1.145	0.738	0.627	0.819
Os06g0261300	LOC_Os06g14870	AK073534	expressed protein	0.006	0	-0.016	-0.006	0.012
Os06g0281400	LOC_Os06g16980	AK121044	DNA topoisomerase I family protein	1.115	0.93	1.114	1.163	0.631
Os06g0282000	LOC_Os06g17020	AK243685	indole-3-acetate beta-glucosyltransferase	-2.027	-2.394	-2.823	-2.151	-1.468
Os06g0308100	LOC_Os06g20340	AK071054	IBR5	0.727	1.101	0.529	0.781	0.932
Os06g0319700	LOC_Os06g21480	AK120884	60S ribosomal protein L31	0.605	0.894	0.45	0.296	0.202
Os06g0324000	LOC_Os06g21890	AK109614	ompA family member, X-hyb=R07-TIGRv4S1-000035R	-0.289	-0.676	-0.209	-0.041	-0.255
Os06g0340600	LOC_Os06g23290	AK100224	phosphatidylinositol 3- and 4-kinase family protein	-0.48	-0.223	-0.134	-0.548	-0.351
Os06g0474900	LOC_Os06g28060	AK120053	ATP binding protein	1.154	0.599	0.878	0.932	0.48
Os06g0524900	LOC_Os06g33360	AK101846	disease resistance RPP13-like protein 3	-1.864	-2.878	-0.366	-0.715	-1.232
Os06g0538900	LOC_Os06g34790	AK063825	expressed protein	-0.039	-0.284	0.001	-0.091	-0.207
Os06g0550000	LOC_Os06g35730		60S ribosomal protein L11	0.94	0.597	1.068	1.079	1.026
Os06g0560400	LOC_Os06g36490	AK108074	EREBP-4 like protein	-0.492	-0.308	-0.333	-0.242	-0.117
Os06g0572400	LOC_Os06g37510	AK070273	senescence-associated protein 5	-0.477	-1.23	-1.205	-0.023	0.006
Os06g0652400	LOC_Os06g44270	AK120997	GDP-L-fucose synthase 1	1.641	2.323	1.972	2.036	1.866
Os06g0657500	LOC_Os06g44750	AK101959	DNA binding protein	0.242	-0.961	1.239	-1.198	-0.408
Os06g0669275	LOC_Os06g45800		PAP/25A associated domain containing protein	2.557	1.353	1.814	1.327	0.861
Os06g0712200	LOC_Os06g49780	AK061313	expressed protein	-0.923	-0.985	-0.754	-1.214	-0.896
Os06g0730300	LOC_Os06g51390	AK099901	expressed protein	0.381	1.217	0.745	0.57	0.681
Os07g0110000	LOC_Os07g01904	AK066728	expressed protein	0.316	0.169	0.354	0.27	-0.511
Os07g0157700	LOC_Os07g06390	AK069862	expressed protein	0.286	0.198	0.354	0.064	0.182
Os07g0158200	LOC_Os07g06440	AK103532	deoxyribonuclease tatD	0.519	0.496	0.44	0.729	0.63
Os07g0172600	LOC_Os07g07620		pentatricopeptide repeat protein PPR868-14	0.908	1.392	1.007	0.643	0.858
Os07g0182000	LOC_Os07g08420	AK241994	regulatory protein opaque-2	0.517	0.525	0.202	0.172	0.149
Os07g0192700	LOC_Os07g09480	AK109791	cell Division Protein AAA ATPase family	-4.406	-5.75	-5.885	-3.935	-4.432
Os07g0207400	LOC_Os07g10660	AK063732	40S ribosomal protein S2	1.495	1.781	1.396	1.069	1.322
Os07g0229900	LOC_Os07g12650	AK121720	40S ribosomal protein S12	0.366	0.375	0.621	0.525	0.324
Os07g0434700	LOC_Os07g25410	AK059240	methionine aminopeptidase 1B, chloroplast precursor	1.947	3.658	1.811	1.771	2.676
Os07g0452801	LOC_Os07g26990	AK242593	hypothetical protein	3.217	2.606	2.72	4.877	2.218
Os07g0466200	LOC_Os07g28260	AK100328	expressed protein	3.872	4.48	4.167	2.61	2.256
Os07g0467800	LOC_Os07g28460	AK072236	transposon protein, unclassified	-0.09	-0.255	-0.15	0.024	-0.025
Os07g0469600	LOC_Os07g28644	AK060723	expressed protein	-0.296	0.353	0.404	-0.13	-0.178
Os07g0508000	LOC_Os07g32430	AK073417	pre-mRNA-splicing factor ATP-dependent RNA helicase PRP16	-0.014	-0.11	-0.289	-0.41	-0.082
Os07g0509700	LOC_Os07g32560	AK241962	peptidase S16, lon	0.88	1.31	0.782	0.635	1.069
Os07g0513400	LOC_Os07g32920	AK106433	expressed protein	0.013	-0.071	-0.074	0.013	0.031
Os07g0516600	LOC_Os07g33310	AK120864	transparent testa 12 protein	1.126	1.978	1	1.49	1.22
Os07g0561500	LOC_Os07g37420		versicolorin reductase	-1.865	-1.097	-1.467	-0.531	-0.493
Os07g0569100	LOC_Os07g38170	AK120160	DNA binding protein	0.407	-0.429	-0.59	-0.792	-0.746
Os07g0588900	LOC_Os07g39990	AK067186	expressed protein	-0.691	-0.92	-0.794	-0.704	-0.267
Os07g0589400	LOC_Os07g40030	AK058328	set1 complex component swd2	0.415	0.431	0.553	0.407	0.476
Os07g0598500	LOC_Os07g40750	AK073214	tetratricopeptide-like helical	1.366	1.772	1.462	1.707	1.553
Os07g0600000	LOC_Os07g40900	AK105907	vegetative cell wall protein gp1 precursor	-0.003	-0.072	-0.406	-0.408	-0.307
Os07g0607300	LOC_Os07g41640	AK102747	DNA binding protein	0.121	-0.392	-0.374	-0.363	-0.262
Os07g0661800	LOC_Os07g46720	AK107041	nucleolar protein Nop56	1.656	2.624	1.291	2.158	1.582
Os07g0661900	LOC_Os07g46730	AK069221	expressed protein	0.745	0.629	0.898	0.765	0.144
Os07g0668600	LOC_Os07g47240	AK108315	expressed protein	4.281	4.098	4.071	0.971	0.209
Os07g0675400	LOC_Os07g47860	AK065735	ATP binding protein	-0.277	-0.596	0.071	-0.059	-0.234
Os07g0691300	LOC_Os07g49114	AK069499	wound-induced protein WI12 containing protein	-0.228	-1.948	-1.834	-1.665	-1.464
Os07g0693100	LOC_Os07g49250	AK071795	pyruvate decarboxylase isozyme 3	0.714	0.212	-0.044	0.249	0.222
Os07g0694800	LOC_Os07g49410	AK065595	uncharacterized ACR, YagE family COG1723 containing protein	-0.389	-0.458	-0.265	-0.318	0.067
Os08g0104600	LOC_Os08g01380	AK120393	ferredoxin-1, chloroplast precursor	-0.017	0.03	2.577	-0.895	-0.928
Os08g0134900	LOC_Os08g04090	AK066009	expressed protein	0.446	0.716	0.732	0.642	0.365
Os08g0137100	LOC_Os08g04270	AK111761	polycomb group protein FIE2	0.635	0.267	0.566	0.367	0.035
Os08g0163100	LOC_Os08g06600	AK064406	nuf2 family protein	-3.181	-2.395	-1.939	-1.383	-2.357
Os08g0180100	LOC_Os08g08210	AK121489	histone-lysine N-methyltransferase ATXR3	-0.28	-0.431	-0.04	-0.274	-0.313
Os08g0198900	LOC_Os08g09900	AK103696	transposon protein, unclassified	-0.963	-0.603	-1.038	-0.836	-0.977
Os08g0254500	LOC_Os08g15460	AK121121	preprotein translocase secY subunit, chloroplast precursor	2.491	3.121	3.619	4.299	3.077
Os08g0256000	LOC_Os08g15650	AK105511	expressed protein	-1.139	-1.996	-2.109	-1.796	-1.452
Os08g0320900	LOC_Os08g23170	AK107815	expressed protein	3.701	1.049	3.338	0.599	1.709
Os08g0338200	LOC_Os08g25060	AK068124	BSD domain containing protein	0.29	0.14	0.153	0.129	-0.241
Os08g0339200	LOC_Os08g25140	AK073244	ethanol tolerance protein GEKO1	0.261	0.109	0.244	0.445	-0.139
Os08g0379000	LOC_Os08g29124	AK105647	expressed protein	0.692	0.482	1.766	0.975	-0.016
Os08g0412200	LOC_Os08g31810	AK059631	MKI67 FHA domain-interacting nucleolar phosphoprotein-like	0.513	0.625	0.697	0.348	0.22
Os08g0422300	LOC_Os08g32660	AK072624	expressed protein	1.119	1.494	1.321	1.038	1.156
Os08g0425000	LOC_Os08g32910	AK105302	expressed protein	-6.012	-5.58	-4.055	-5.312	-5.616
Os08g0430700	LOC_Os08g33390	AK101681	HECT domain and RCC1-like domain-containing protein 2	0.904	0.044	0.122	-0.201	0.215
Os08g0445000	LOC_Os08g34550	AK106866	RING-H2 finger protein ATL2C	-2.137	-3.254	-3.359	-3.016	-2.718
Os08g0481200	LOC_Os08g37570	AK072890	spotted leaf protein 11	-1.208	0.005	-1.029	-0.569	-0.841
Os08g0486200	LOC_Os08g37960	AK064030	splicing factor, arginine/serine-rich 2	1.233	1.119	1.325	1.314	0.949
Os08g0494000	LOC_Os08g38580	AK110788	harpin-induced protein	0.258	0.498	0.515	0.259	0.328
Os08g0525600	LOC_Os08g41390	AK103172	peptidyl-prolyl isomerase	1.359	1.875	2.658	1.153	0.418
Os08g0548900	LOC_Os08g43540	AK098875	proteasome subunit alpha type 7	0.279	0.126	0.067	0.192	0.538
Os08g0556200	LOC_Os08g44210	AK121222	dihydroneopterin aldolase	-0.04	0.446	-0.184	0.285	0.146
Os08g0559000	LOC_Os08g44470	AK242369	expressed protein	2.406	3.611	3.557	2.42	2.553
Os08g0559200	LOC_Os08g44480	AK059582	40S ribosomal protein S25-1	0.104	-0.187	-0.075	0.075	-0.049
Os08g0564500	LOC_Os08g45040	AK242895	zinc finger protein 593	-0.023	0.353	-0.048	0.091	0.178
Os09g0116600	LOC_Os09g02814	AK059180	expressed protein	1.744	0.043	-2.165	1.094	1.226
Os09g0252000	LOC_Os09g07820		exosome complex exonuclease RRP41	0.003	0.972	1.285	0.776	0.605
Os09g0284300	LOC_Os09g11240	AK059004	expressed protein	0.172	0.548	1.033	0.46	0.374
Os09g0285800	LOC_Os09g11370	AK071578	expressed protein	-0.007	0.001	-0.014	0.001	-0.025
Os09g0296800	LOC_Os09g12540	AK066997	chlorophyll a-b binding protein, chloroplast precursor	0.63	0.033	0.242	-0.533	2.313
Os09g0323100	LOC_Os09g15430	AK069027	protein binding protein	0.52	0.301	0.005	0.211	0.122
Os09g0363100	LOC_Os09g19850	AK065958	CRS1	0.761	0.637	0.944	0.922	0.367
Os09g0381600	LOC_Os09g21380	AK107716	expressed protein	-3.78	-5.29	-3.201	-2.789	-3.722
Os09g0381900	LOC_Os09g21420		transposon protein, unclassified	0.014	-1.517	0.035	-0.64	-0.377
Os09g0434600	LOC_Os09g26430		retrotransposon protein, unclassified	-0.008	0.451	-0.004	-0.933	-0.054
Os09g0464000	LOC_Os09g28910	AK069530	carbonic anhydrase, chloroplast precursor	2.952	3.509	3.384	2.929	3.617
Os09g0487500	LOC_Os09g31260	AK108131	expressed protein	0.115	-0.17	-0.103	0.159	0.103
Os09g0497000	LOC_Os09g32200	AK099705	protein brittle-1, chloroplast precursor	0.304	0.212	0.217	-0.029	0.224
Os09g0511000	LOC_Os09g33630	AK065118	lysM receptor-like kinase	-0.431	-0.112	-0.558	0.065	0.128
Os09g0527500	LOC_Os09g35850	AK110546	nucleic acid binding protein	-1.008	0.557	1.518	1.663	1.319
Os09g0529300	LOC_Os09g35980	AK066042	expressed protein	-2.982	-1.195	-0.005	1.944	1.365
Os09g0565500	LOC_Os09g39210	AK063286	nuclear pore protein-like	0.996	0.99	0.856	1.351	1.006
Os09g0569200	LOC_Os09g39570	AK070300	beta-amylase	1.279	1.256	1.351	1.351	1.55
Os10g0155100	LOC_Os10g06680	AK108770	expressed protein	-4.824	-6.865	-3.177	-4.814	-5.281
Os10g0318000	LOC_Os10g16990	AK068235	expressed protein	0.715	0.924	0.644	0.811	0.655
Os10g0342300	LOC_Os10g20160	AK241262	serine/threonine-protein kinase receptor precursor	-3.322	-2.737	-3.196	-3.122	-3.389
Os10g0369600	LOC_Os10g22430	AK058352	chitin-inducible gibberellin-responsive protein 2	-0.19	-0.177	-0.176	-0.209	-0.148
Os10g0377800	LOC_Os10g23120	AK099380	pyridoxamine-phosphate oxidase	-0.35	-0.604	-0.793	-0.231	-0.533
Os10g0400250	LOC_Os10g26070		methyltransferase small domain	1.585	2.005	1.332	1.481	1.192
Os10g0401000	LOC_Os10g26150	AK120891	expressed protein	-1.495	-0.428	-1.93	-1.12	-0.648
Os10g0407100	LOC_Os10g26690	AK066741	ribosomal protein L32 containing protein	0.045	-0.098	0.023	0.518	-0.088
Os10g0409900	LOC_Os10g26990	AK068671	kelch motif family protein	0.415	0.541	0.597	0.417	0.092
Os10g0415400	LOC_Os10g28009	AK069676	expressed protein	0.435	0.226	0.053	0.112	0.168
Os10g0420000	LOC_Os10g28410	AK106414	expressed protein	-0.147	-0.535	-0.413	-0.473	-0.428
Os10g0441800	LOC_Os10g30520	AK070200	ras-related protein RHN1	-0.044	0.108	-0.033	-0.391	-0.252
Os10g0445600	LOC_Os10g30870	AK120673	expressed protein	0.96	0.818	0.756	0.775	0.91
Os10g0454700	LOC_Os10g31690	AK109095	glycine-rich cell wall structural protein 2 precursor	-6.073	-6.421	-4.943	-5.852	-5.975
Os10g0467600	LOC_Os10g32970	AK242605	eukaryotic translation initiation factor 4E-2	0.171	0.372	0.188	0.257	0.24
Os10g0476600	LOC_Os10g33680	AK101394	serine/threonine-protein phosphatase 2A 72/130 kDa regulatory subunitB	0.291	0.002	0.333	0.094	-0.085
Os10g0478900	LOC_Os10g33855	AK062836	expressed protein	0.985	0.927	0.762	0.944	0.729
Os10g0481100	LOC_Os10g34000	AK106746	aquaporin PIP2.3	-3.024	-3.929	-1.734	-2.403	-2.105
Os10g0483500	LOC_Os10g34230	AK103272	cytokinin dehydrogenase 5 precursor	-0.739	-2.293	-1.505	-0.582	-0.512
Os10g0486900	LOC_Os10g34540	AK063937	tetratricopeptide repeat protein 1	0.911	0.82	0.706	1.063	0.871
Os10g0491900	LOC_Os10g35000	AK241998	nucleic acid binding protein	0.66	0.814	0.522	0.738	0.475
Os10g0494000	LOC_Os10g35150	AK106067	expressed protein	-0.379	-0.248	-0.796	-0.501	-0.264
Os10g0500600	LOC_Os10g35710	AK059343	expressed protein	-0.043	-0.382	-0.314	-0.018	-0.274
Os10g0502100	LOC_Os10g35820	AK063028	expressed protein	-2.378	-3.32	-2.076	-3.051	-2.702
Os10g0511400	LOC_Os10g36760	AK070496	prolyl carboxypeptidase like protein	-0.372	-0.716	-0.624	-0.308	-0.66
Os10g0512700	LOC_Os10g36870	AK067223	clathrin binding protein	0.519	0.423	0.11	0.273	0.398
Os10g0519500	LOC_Os10g37510	AK109263	expressed protein	0.304	2.384	2.131	2.205	1.232
Os10g0521100	LOC_Os10g37670	AK121749	actin-depolymerizing factor	1.206	2.527	1.655	1.751	1.715
Os10g0521300	LOC_Os10g37690		inner membrane protein OXA1, mitochondrial precursor	0.662	0.501	0.533	0.704	0.73
Os10g0528900	LOC_Os10g38540	AK059726	glutathione S-transferase GSTU6	0.005	0.009	-0.007	0.01	0.019
Os10g0530900	LOC_Os10g38740	AK059760	glutathione S-transferase GSTU6	-0.7	-0.488	-0.735	-0.71	-1.096
Os10g0562000	LOC_Os10g41250	AK106294	glycoprotein	0.618	0.614	0.275	-0.071	1.138
Os10g0569400	LOC_Os10g41980	AK062449	expressed protein	-4.263	-2.681	-4.634	-2.737	-2.704
Os10g0577800	LOC_Os10g42710	AK072769	RCD1	0.527	0.012	0.358	-0.064	-0.094
Os11g0102800	LOC_Os11g01190		expressed protein	0.231	0.08	0.266	-0.033	-0.408
Os11g0113700	LOC_Os11g02240	AK121773	CBL-interacting serine/threonine-protein kinase 15, X-hyb=LOC_Os12g02200	2.719	2.745	2.706	1.493	1.695
Os11g0119100	LOC_Os11g02660	AK111574	catalytic/ hydrolase	1.779	1.411	1.632	1.64	1.819
Os11g0135000	LOC_Os11g04030	AK121911	major facilitator superfamily antiporter	-2.149	-2.887	-2.04	-3.173	-1.955
Os11g0137000	LOC_Os11g04190	AK103181	auxin efflux carrier component 1b	-1.353	-3.884	-0.025	-1.45	-2.628
Os11g0138400	LOC_Os11g04300		retrotransposon protein, unclassified	0.467	2.193	-0.388	1.757	0.774
Os11g0147100	LOC_Os11g04990	AK073054	expressed protein	-0.302	0.076	-0.29	-0.116	-0.319
Os11g0155900	LOC_Os11g05730		histone H3	-5.069	-5.128	-3.798	-4.832	-4.697
Os11g0161100	LOC_Os11g06230	AK064948	expressed protein, X-hyb=LOC_Os11g06234	-1.251	0.039	-0.705	-0.009	-0.637
Os11g0167300	LOC_Os11g06680	AK101314	expressed protein	2.02	1.981	2.594	2.449	1.914
Os11g0167500	LOC_Os11g06690		serine esterase family protein	2.867	4.008	2.97	3.756	2.237
Os11g0206600	LOC_Os11g10040	AK109707	mTERF family protein	1.208	1.427	1.426	1.384	1.415
Os11g0207400	LOC_Os11g10120	AK066082	expressed protein	-1.091	0.002	-0.676	-0.287	-1.193
Os11g0245400	LOC_Os11g14060	AK120678	expressed protein, X-hyb=R04-TIGRv4S1-001055F	-1.307	-1.576	-1.934	-0.668	-0.592
Os11g0256200	LOC_Os11g14990	AK107906	expressed protein	1.011	1.603	1.253	1.31	1.044
Os11g0256300	LOC_Os11g15000	AK066271	GRF zinc finger family protein	-0.163	-0.182	-0.214	-0.009	-0.05
Os11g0306400	LOC_Os11g20090	AK106179	O-methyltransferase ZRP4	-1.237	3.534	-2.574	0.692	1.792
Os11g0310800	LOC_Os11g20554	AK101122	pre-mRNA-splicing factor ATP-dependent RNA helicase F56D2.6	1.017	1.126	1.128	0.974	0.675
Os11g0416900	LOC_Os11g22350	AK069444	ABC transporter-like protein	-0.735	-0.667	-0.998	-0.505	-0.554
Os11g0431700	LOC_Os11g24374		circumsporozoite protein precursor	-1.933	-0.589	-3.023	-0.246	-1.224
Os11g0435500	LOC_Os11g24800	AK069963	expressed protein	0.27	0.011	-0.019	0.012	0.009
Os11g0473100	LOC_Os11g28350	AK065754	CDK-activating kinase assembly factor MAT1 family protein	0.034	-0.077	-0.178	0.056	0.03
Os11g0490800	LOC_Os11g29850	AK106821	cobalt import ATP-binding protein cbiO 1	1.784	1.438	1.365	1.899	1.728
Os11g0544000	LOC_Os11g34130	AK066017	expressed protein	-0.049	-0.199	0.443	-0.504	-0.02
Os11g0550900	LOC_Os11g34950	AK106291	expressed protein	0.233	0.156	0.603	0.765	-0.036
Os11g0557800	LOC_Os11g35350	AK111347	expressed protein	-1.115	-2.278	-0.699	-1.977	-2.62
Os11g0569600	LOC_Os11g36160	AK111589	receptor-like protein kinase precursor	-4.035	-6.077	-5.158	-3.469	-3.225
Os11g0581900	LOC_Os11g37200	AK069449	transmembrane BAX inhibitor motif-containing protein 4	5.823	5.669	5.718	4.605	5.583
Os11g0604500	LOC_Os11g39120	AK109280	expressed protein	-1.693	-1.056	-0.27	-1.372	-1.07
Os11g0605300	LOC_Os11g39209	AK069391	expressed protein	1.18	1.089	0.706	1.114	0.721
Os11g0610700	LOC_Os11g39650	AK099760	sec12-like protein 2	0.584	0.71	0.381	0.815	0.715
Os11g0620100	LOC_Os11g40510	AK060913	nucleolysin TIAR	0.786	0.756	0.554	1.055	1.032
Os11g0636900	LOC_Os11g41820	AK073768	splicing factor U2AF 65 kDa subunit	0.677	0.311	0.567	0.557	0.622
Os11g0640300	LOC_Os11g42070	AK121159	Leucine Rich Repeat family protein	-0.097	-0.007	-0.608	0.984	-0.224
Os11g0649300	LOC_Os11g42930	AK242598	expressed protein	0.021	0.474	0.944	0.339	0.019
Os11g0654100	LOC_Os11g43320	AK241540	NB-ARC domain containing protein	-0.602	-0.72	-0.391	-0.06	1.016
Os11g0657000	LOC_Os11g43590	AK103782	ranGAP1 interacting protein	-1.036	-1.56	0.952	-0.703	-1.06
Os11g0661000	LOC_Os11g43934	AK066047	pentatricopeptide repeat protein PPR868-14	1.703	0.974	1.021	0.438	0.152
Os11g0683800	LOC_Os11g45730	AK100871	pectinesterase precursor	-0.284	-0.004	-0.001	-0.035	0.011
Os12g0102400	LOC_Os12g01190	AK103750	RNA recognition motif family protein, X-hyb=LOC_Os11g01190	0.233	0.015	0.112	0.004	-0.434
Os12g0113500	LOC_Os12g02200	AK242733	CBL-interacting serine/threonine-protein kinase 15, X-hyb=LOC_Os11g02240	2.497	2.46	2.558	1.074	1.513
Os12g0115500	LOC_Os12g02340	AK241677	nonspecific lipid-transfer protein 3 precursor	-0.001	0.012	0.063	-2.694	-0.041
Os12g0129650	LOC_Os12g03601	AK242179	expressed protein	1.907	1.005	1.483	2.299	1.942
Os12g0132800	LOC_Os12g03860	AK241552	major facilitator superfamily antiporter	0.66	1.232	-0.457	-0.968	1.513
Os12g0145200	LOC_Os12g05060	AK111428	expressed protein	-1.223	-2.299	-1.687	1.202	-0.683
Os12g0160900	LOC_Os12g06380	AK065838	transposon protein, unclassified	-0.092	-0.616	0.031	-0.464	-1.069
Os12g0181900	LOC_Os12g08140	AK120742	tetratricopeptide-like helical	1.577	1.64	2.635	2.909	1.096
Os12g0189400	LOC_Os12g08770	AK059037	photosystem I reaction center subunit N, chloroplast precursor	-0.952	-3.181	-1.821	-2.64	-2.645
Os12g0189900	LOC_Os12g08800	AK066052	las1-like family protein	1.154	1.464	1.774	1.543	0.963
Os12g0231000	LOC_Os12g12934	AK120737	peptide transporter PTR2	-0.54	-0.837	-1.986	0.021	-0.486
Os12g0257000	LOC_Os12g15470	AK062220	serine carboxypeptidase 1 precursor	-1.634	-1.672	-2.501	-1.675	-1.385
Os12g0277400	LOC_Os12g17900	AK102429	ubiquitin-protein ligase	0.153	0.364	0.358	0.244	0.212
Os12g0403800	LOC_Os12g21500	AK064189	exosome complex exonuclease RRP42	0.384	0.627	0.189	0.738	0.757
Os12g0433700	LOC_Os12g24580	AK241796	negatively light-regulated protein	0.552	1.504	2.794	-0.399	-0.564
Os12g0477600	LOC_Os12g29340	AK099534	expressed protein	-0.812	-1.048	-1.054	-1.227	-1.332
Os12g0480200	LOC_Os12g29580	AK107126	protein kinase PVPK-1	0.796	-0.915	1.031	1.011	0.014
Os12g0508300	LOC_Os12g32380	AK059123	40S ribosomal protein S29	-0.818	-0.208	-0.267	-0.659	-0.968
Os12g0563700	LOC_Os12g37660	AK069927	pectinesterase precursor	-0.012	0.002	-0.012	0.006	-0.423
Os12g0564600	LOC_Os12g37720	AK101383	serologically defined colon cancer antigen 1	0.733	0.506	1.53	0.91	0.129
Os12g0575300	LOC_Os12g38660		expressed protein	0.083	-0.074	-0.69	0.191	0.302
Os12g0576100	LOC_Os12g38720		expressed protein, X-hyb=LOC_Os12g38660	0.592	-0.305	-0.539	-0.645	1.26
Os12g0600100	LOC_Os12g40780	AK063560	ankyrin-2	0.638	0.809	0.073	1.377	0.009
Os12g0610500	LOC_Os12g41670	AK106471	S-adenosylmethionine-dependent methyltransferase	0.453	0.414	-0.009	0.44	0.367
Os12g0611100	LOC_Os12g41710	AK066826	serine/threonine-protein kinase receptor precursor	-1.649	-1.367	-1.694	-1.335	-1.555
Os12g0623500	LOC_Os12g42850	AK064822	high-affinity cationic amino acid transporter 1	-2.103	-2.376	-2.633	-2.269	-1.727
Os12g0636000	LOC_Os12g43930	AK062128	RING finger protein 5	-0.226	0.204	-0.021	-0.488	0.153
Genes considered as differentially expressed genes (DEGs) with a : -1>Log2ratio >1; Rice NILs 10 = IR77298-14-1-2-B-10; 13 = IR77298-14-1-2-B-13, 18 =IR77298-5-6-B-18; 11 = IR77298-5-6-B-11, 0.2 FTSW refer to severe water-deficit treatment,
